# Supplementary material for: Deciphering the impact of intra-tumoral bacterial infiltration on multi-omics profiles in low-grade gliomas
Source: Front Oncol. 2025 Jun 18;15:1582068. doi: 10.3389/fonc.2025.1582068 (PMC12213438; doi:10.3389/fonc.2025.1582068)
Supplement: Supplementary file 1 [file DataSheet1.zip]

Archive with 10 entries (9 files):
- suppl.images and tables/
- suppl.images and tables/FS1.tif
- suppl.images and tables/FS2.tif
- suppl.images and tables/FS3.tif
- suppl.images and tables/Table S1.xlsx
- suppl.images and tables/Table S2.xlsx
- suppl.images and tables/Table S3.xlsx
- suppl.images and tables/Table S4.xlsx
- suppl.images and tables/Table S5.xlsx
- suppl.images and tables/Table S6.xlsx
