# Supplementary material for: Deciphering the impact of intra-tumoral bacterial infiltration on multi-omics profiles in low-grade gliomas
Source: Front Oncol. 2025 Jun 18;15:1582068. doi: 10.3389/fonc.2025.1582068 (PMC12213438; doi:10.3389/fonc.2025.1582068)
Supplement: Supplementary file 1 [file DataSheet1.zip › suppl.images and tables/Table S1.xlsx]

## Sheet: Table S1
gene	HR	z	pvalue	lower	upper
Abiotrophia	NA	NA	NA	NA	NA
Acaryochloris	1.15227e-08	-1.39484	0.163063	8.06946e-20	1645.36
Acetanaerobacterium	NA	NA	NA	NA	NA
Acetivibrio	NA	NA	NA	NA	NA
Acetobacter	2.29347e-05	-0.125834	0.899863	1.24938e-77	4.21011e+67
Acetobacterium	6.07991e-08	-0.127355	0.89866	5.36322e-119	6.89238e+103
Acetohalobium	0	-0.00552388	0.995593	0	Inf
Acetonema	NA	NA	NA	NA	NA
Acholeplasma	0.00158413	-0.129442	0.897008	6.31017e-46	3.97686e+39
Achromatium	NA	NA	NA	NA	NA
Achromobacter	2.3107e+18	1.04907	0.294147	1.13488e-16	4.70474e+52
Acidaminobacter	NA	NA	NA	NA	NA
Acidaminococcus	0	-0.0055912	0.995539	0	Inf
Acidimicrobium	1.30339e-36	-0.729141	0.465915	4.51671e-133	3.76123e+60
Acidiphilium	4.70832e+13	1.14775	0.251072	2.10994e-10	1.05066e+37
Acidipila	NA	NA	NA	NA	NA
Acidisoma	NA	NA	NA	NA	NA
Aciditerrimonas	1.0171e-292	-0.00722051	0.994239	0	Inf
Acidithiobacillus	297008	0.399245	0.689713	4.0363e-22	2.18552e+32
Acidithiomicrobium	Inf	3.6476	0.000264706	6.17631e+206	Inf
Acidobacterium	0	-0.00757011	0.99396	0	Inf
Acidocella	0	-0.00653432	0.994786	0	Inf
Acidothermus	3.59246e+65	2.7716	0.00557822	1.57467e+19	8.19584e+111
Acidovorax	1.68942e-18	-2.17031	0.029983	1.50658e-34	0.0189445
Acinetobacter	1.30362	0.236789	0.81282	0.145214	11.703
Acrocarpospora	0	-0.00451102	0.996401	0	Inf
Actinoallomurus	NA	NA	NA	NA	NA
Actinoalloteichus	NA	NA	NA	NA	NA
Actinobacillus	2.16641e-283	-0.567064	0.570671	0	Inf
Actinobaculum	1.31314e+17	1.48778	0.136809	3.69036e-06	4.67252e+39
Actinocatenispora	0	-0.00638097	0.994909	0	Inf
Actinocorallia	0	-0.00756623	0.993963	0	Inf
Actinokineospora	NA	NA	NA	NA	NA
Actinomadura	1.40691e+38	2.14464	0.0319817	1927.31	1.02703e+73
Actinomyces	8.90185e-08	-0.869033	0.384829	1.1173e-23	7.09237e+08
Actinomycetospora	3.43995e+52	2.21356	0.0268594	1.0441e+06	1.13334e+99
Actinophytocola	NA	NA	NA	NA	NA
Actinoplanes	14.011	2.61218	0.00899659	1.9331	101.551
Actinopolymorpha	NA	NA	NA	NA	NA
Actinopolyspora	0	-0.00585166	0.995331	0	Inf
Actinosynnema	0	-0.00736844	0.994121	0	Inf
Actinotalea	NA	NA	NA	NA	NA
Adhaeribacter	1.38858e+136	1.06256	0.287981	1.04343e-115	Inf
Adlercreutzia	2.12644e+55	3.05987	0.00221433	7.72999e+19	5.84961e+90
Advenella	2.03687	0.00703909	0.994384	1.91045e-86	2.17166e+86
Aequorivita	1.13088e-25	-0.840116	0.400843	7.14241e-84	1.79054e+33
Aeribacillus	0	-0.00655983	0.994766	0	Inf
Aeriscardovia	Inf	1.55709	0.119448	1.68101e-225	Inf
Aerococcus	6.13815e-23	-1.55807	0.119216	7.02579e-51	536265
Aeromicrobium	2.40976e+23	1.04581	0.295649	3.64356e-21	1.59375e+67
Aeromonas	31820.2	0.602639	0.546749	7.22037e-11	1.40232e+19
Aerosphaera	NA	NA	NA	NA	NA
Aestuariibacter	NA	NA	NA	NA	NA
Aetherobacter	NA	NA	NA	NA	NA
Afifella	NA	NA	NA	NA	NA
Afipia	NA	NA	NA	NA	NA
Agaricicola	0	-0.00680918	0.994567	0	Inf
Agarivorans	NA	NA	NA	NA	NA
Aggregatibacter	1.31105e+09	0.534043	0.593312	4.52356e-25	3.79977e+42
Agitococcus	NA	NA	NA	NA	NA
Agreia	NA	NA	NA	NA	NA
Agrobacterium	0.55547	-0.033656	0.973151	7.49721e-16	411548685333686
Agrococcus	Inf	3.56684	0.000361315	2.76428e+199	Inf
Agromyces	0	-0.0067558	0.99461	0	Inf
Ahrensia	NA	NA	NA	NA	NA
Akkermansia	57205.3	4.50318	6.69454e-06	486.192	6.73076e+06
Albimonas	NA	NA	NA	NA	NA
Alcaligenes	3.72998e-07	-0.522444	0.601362	2.85599e-31	4.87143e+17
Alcanivorax	4.08441e-06	-0.178149	0.858606	2.1075e-65	7.91571e+53
Algibacter	NA	NA	NA	NA	NA
Algidimarina	NA	NA	NA	NA	NA
Algorimarina	NA	NA	NA	NA	NA
Algoriphagus	2.60939e+66	2.74934	0.00597145	1.17287e+19	5.80539e+113
Alicycliphilus	4.71701e-08	-0.615919	0.537948	2.29061e-31	9713662882600720
Alicyclobacillus	1.86822e-75	-1.44095	0.149599	4.23059e-177	8.24998e+26
Aliivibrio	1.94121e-17	-1.27991	0.200576	4.97349e-43	7.57674e+08
Alishewanella	NA	NA	NA	NA	NA
Alistipes	21.5721	0.0812381	0.935253	1.41962e-31	3.27802e+33
Alkalibacter	NA	NA	NA	NA	NA
Alkalibacterium	NA	NA	NA	NA	NA
Alkaliflexus	NA	NA	NA	NA	NA
Alkalilactibacillus	NA	NA	NA	NA	NA
Alkalilimnicola	0	-0.630192	0.528569	0	Inf
Alkalimonas	NA	NA	NA	NA	NA
Alkaliphilus	9.99246e-53	-1.24114	0.214552	7.63672e-135	1.30749e+30
Alkalispirillum	NA	NA	NA	NA	NA
Alkanindiges	NA	NA	NA	NA	NA
Allisonella	NA	NA	NA	NA	NA
Alloactinosynnema	NA	NA	NA	NA	NA
Allobaculum	NA	NA	NA	NA	NA
Allochromatium	6.6393e-24	-0.58211	0.560493	6.05663e-102	7.27802e+54
Alloiococcus	0	-0.00645868	0.994847	0	Inf
Alloprevotella	6.92563e+10	0.577431	0.563648	1.10886e-26	4.32557e+47
Alloscardovia	NA	NA	NA	NA	NA
Altererythrobacter	NA	NA	NA	NA	NA
Alteromonas	2.38432e-05	-0.18391	0.854084	1.29697e-54	4.3833e+44
Amaricoccus	NA	NA	NA	NA	NA
Aminiphilus	NA	NA	NA	NA	NA
Aminobacter	NA	NA	NA	NA	NA
Aminobacterium	1.39105e-11	-0.194117	0.846084	3.35658e-121	5.76488e+98
Aminomonas	NA	NA	NA	NA	NA
Ammonifex	0	-0.00753927	0.993985	0	Inf
Ammoniphilus	NA	NA	NA	NA	NA
Amphibacillus	0	-0.00755812	0.99397	0	Inf
Amphritea	NA	NA	NA	NA	NA
Amycolatopsis	281.612	0.203738	0.838558	7.65597e-22	1.03586e+26
Amycolicicoccus	4.45928e-06	-0.166104	0.868075	3.25582e-69	6.10757e+57
Anabaena	5.7096e-16	-1.79172	0.0731777	1.2074e-32	26.9997
Anabaenopsis	NA	NA	NA	NA	NA
Anaeroarcus	NA	NA	NA	NA	NA
Anaerobacillus	NA	NA	NA	NA	NA
Anaerobacter	NA	NA	NA	NA	NA
Anaerobaculum	2.13668e-13	-0.272211	0.78546	1.26406e-104	3.6117e+78
Anaerobiospirillum	1.41528e-14	-0.392004	0.695056	8.07185e-84	2.4815e+55
Anaerobranca	NA	NA	NA	NA	NA
Anaerococcus	4.21893	0.0471988	0.962355	4.60485e-26	3.86535e+26
Anaerofilum	NA	NA	NA	NA	NA
Anaerofustis	0	-0.00695358	0.994452	0	Inf
Anaeroglobus	0	-0.00710376	0.994332	0	Inf
Anaerolinea	2.10216e+52	1.58468	0.11304	4.06221e-13	1.08785e+117
Anaeromyxobacter	3.4469e-09	-0.500652	0.616616	2.55825e-42	4.64423e+24
Anaerophaga	NA	NA	NA	NA	NA
Anaerorhabdus	NA	NA	NA	NA	NA
Anaerosalibacter	NA	NA	NA	NA	NA
Anaerosphaera	NA	NA	NA	NA	NA
Anaerospora	0	-0.00680918	0.994567	0	Inf
Anaerostipes	7.89839e-05	-0.0552438	0.955944	2.23114e-150	2.79608e+141
Anaerotruncus	0	-0.00545958	0.995644	0	Inf
Anaerovibrio	NA	NA	NA	NA	NA
Anaerovirgula	NA	NA	NA	NA	NA
Anaerovorax	0	-0.00638097	0.994909	0	Inf
Anaplasma	2.13049e-11	-0.40664	0.684272	7.81288e-63	5.80961e+40
Ancylobacter	NA	NA	NA	NA	NA
Anderseniella	NA	NA	NA	NA	NA
Aneurinibacillus	4.63739e-06	-0.243061	0.807958	4.53723e-49	4.73976e+37
Anoxybacillus	0.0777412	-0.166071	0.868101	6.28286e-15	9.61935e+11
Aphanizomenon	Inf	3.6476	0.000264706	6.17631e+206	Inf
Aphanothece	NA	NA	NA	NA	NA
Aquabacterium	7.04425e+16	0.205934	0.836843	3.15811e-144	1.57124e+177
Aquaspirillum	1.20494e+111	1.46503	0.142913	2.97358e-38	4.88264e+259
Aquicella	NA	NA	NA	NA	NA
Aquifex	1.00317e+80	2.05254	0.0401172	4058.11	2.47984e+156
Aquiflexum	NA	NA	NA	NA	NA
Aquimarina	NA	NA	NA	NA	NA
Aquincola	0	-0.0081982	0.993459	0	Inf
Aquisphaera	0	-0.00771934	0.993841	0	Inf
Aquitalea	NA	NA	NA	NA	NA
Arcanobacterium	0	-0.00842191	0.99328	0	Inf
Archangium	NA	NA	NA	NA	NA
Arcicella	0	-0.00484454	0.996135	0	Inf
Arcobacter	37434.5	0.387223	0.698591	2.66225e-19	5.26377e+27
Arenibacter	NA	NA	NA	NA	NA
Arhodomonas	NA	NA	NA	NA	NA
Aridibacter	4.08114e-283	-0.00751779	0.994002	0	Inf
Armatimonas	NA	NA	NA	NA	NA
Aromatoleum	2.97649e+41	2.05221	0.0401497	73.1388	1.21133e+81
Arsenophonus	1.73928e+23	1.11118	0.266489	1.76939e-18	1.70969e+64
Arthrobacter	9.53951e-13	-1.64951	0.0990433	4.97364e-27	182.969
Arthronema	NA	NA	NA	NA	NA
Arthrospira	319226	0.241311	0.809314	6.29547e-40	1.61871e+50
Asaccharobacter	NA	NA	NA	NA	NA
Asaia	NA	NA	NA	NA	NA
Asteroleplasma	NA	NA	NA	NA	NA
Asticcacaulis	0.717823	-0.0462426	0.963117	5.66767e-07	909140
Atopobium	0.0127635	-0.104885	0.916467	5.16063e-38	3.15675e+33
Atopostipes	1.89224e+18	0.0272093	0.978293	0	Inf
Aulosira	NA	NA	NA	NA	NA
Aurantimonas	1.18962e+45	0.671291	0.502035	2.94492e-87	4.80554e+176
Aureibacter	NA	NA	NA	NA	NA
Avibacterium	NA	NA	NA	NA	NA
Azoarcus	1.01801e-25	-0.864103	0.387531	2.09025e-82	4.95801e+31
Azohydromonas	NA	NA	NA	NA	NA
Azomonas	3.41617e-86	-0.110762	0.911805	0	Inf
Azonexus	NA	NA	NA	NA	NA
Azorhizobium	3.40741e-16	-0.389141	0.697172	4.2446e-94	2.73534e+62
Azorhizophilus	4.19915e+185	0.481667	0.630042	0	Inf
Azospira	673864	0.974984	0.329568	1.29321e-06	3.51135e+17
Azospirillum	1.93446e-07	-0.628146	0.529908	2.18294e-28	171426981468131
Azotobacter	3.46801	0.329285	0.741941	0.00211554	5685.12
Azovibrio	NA	NA	NA	NA	NA
Bacillus	1.57517	0.368328	0.712629	0.14038	17.6745
Bacteriovorax	3.19633e+44	0.872548	0.38291	3.43455e-56	2.97463e+144
Bacteroides	4.65077	0.123138	0.901998	1.10311e-10	1.9608e+11
Balneola	NA	NA	NA	NA	NA
Barnesiella	1.14896e+12	0.406515	0.684364	8.18368e-47	1.61309e+70
Bartonella	3.4295e-39	-1.18831	0.234712	1.23738e-102	9.50518e+24
Basfia	0	-0.00752623	0.993995	0	Inf
Basilea	1.8491e-294	-0.609177	0.542407	0	Inf
Bavariicoccus	NA	NA	NA	NA	NA
Bdellovibrio	10.8836	0.149051	0.881514	2.53258e-13	467718654087946
Beggiatoa	NA	NA	NA	NA	NA
Beijerinckia	2.884e+20	0.501435	0.616065	3.07466e-60	2.70516e+100
Belliella	6.73754e+22	1.39757	0.162242	6.51044e-10	6.97257e+54
Bellilinea	NA	NA	NA	NA	NA
Belnapia	Inf	4.47702	7.56931e-06	Inf	Inf
Bergeyella	NA	NA	NA	NA	NA
Beutenbergia	5.98373e-05	-0.302302	0.762422	2.49516e-32	1.43498e+23
Bhargavaea	NA	NA	NA	NA	NA
Bibersteinia	0	-0.00741723	0.994082	0	Inf
Bifidobacterium	203827	0.796209	0.425911	1.73731e-08	2.39136e+18
Bifissio	NA	NA	NA	NA	NA
Bilophila	5.33258e-19	-0.514477	0.606919	1.29836e-88	2.19018e+51
Biostraticola	NA	NA	NA	NA	NA
Bizionia	NA	NA	NA	NA	NA
Blastobacter	NA	NA	NA	NA	NA
Blastococcus	0	-0.00718396	0.994268	0	Inf
Blastomonas	NA	NA	NA	NA	NA
Blastopirellula	3.24279e+77	2.2939	0.0217964	1.92151e+11	5.47263e+143
Blattabacterium	1.61988e+35	0.877941	0.379976	4.03523e-44	6.50277e+113
Blautia	1.45354e-18	-0.676166	0.498935	2.86875e-70	7.3648e+33
Blennothrix	NA	NA	NA	NA	NA
Bordetella	3.21006e-13	-1.00134	0.316661	1.12869e-37	9.12962e+11
Borrelia	4.84186e-152	-0.397612	0.690916	0	Inf
Bosea	0	-0.00629146	0.99498	0	Inf
Brachybacterium	4.47382e-17	-1.44232	0.149211	2.71464e-39	737301
Brachymonas	NA	NA	NA	NA	NA
Brachyspira	1.63941e+175	0.107666	0.91426	0	Inf
Bradyrhizobium	1.09519e-08	-0.875511	0.381296	1.65457e-26	7.24926e+09
Branchiibius	NA	NA	NA	NA	NA
Brasilonema	NA	NA	NA	NA	NA
Brenneria	NA	NA	NA	NA	NA
Brevibacillus	6.06596	0.618884	0.535992	0.0201146	1829.31
Brevibacterium	2.42766e+16	1.22767	0.21957	1.68437e-10	3.49893e+42
Brevundimonas	3.23549e-13	-1.21861	0.222993	2.63876e-33	3.96717e+07
Brochothrix	NA	NA	NA	NA	NA
Brucella	2.0211e+21	2.28905	0.0220763	1156.19	3.53304e+39
Buchnera	7.62214e+45	1.22014	0.222412	1.5126e-28	3.84087e+119
Bulleidia	0	-0.00573078	0.995428	0	Inf
Burkholderia	2.34706e+06	2.26908	0.0232633	7.37666	7.46774e+11
Buttiauxella	Inf	1.08912	0.276102	0	Inf
Butyricicoccus	NA	NA	NA	NA	NA
Butyricimonas	NA	NA	NA	NA	NA
Butyrivibrio	0	-0.00642364	0.994875	0	Inf
Byssovorax	NA	NA	NA	NA	NA
Caedibacter	27748.1	0.249651	0.802858	3.63229e-31	2.11975e+39
Caldanaerobacter	NA	NA	NA	NA	NA
Caldanaerobius	NA	NA	NA	NA	NA
Caldibacillus	NA	NA	NA	NA	NA
Caldicellulosiruptor	0.846174	-0.00601733	0.995199	1.99372e-24	3.59133e+23
Caldilinea	1.63009e-21	-0.565598	0.571667	1.50091e-93	1.77039e+51
Caldinitratiruptor	NA	NA	NA	NA	NA
Caldisericum	4.40323e+23	0.646666	0.517848	9.60474e-49	2.01863e+95
Calditerrivibrio	9.05884e-43	-0.679373	0.496902	4.622e-164	1.77548e+79
Caldithrix	7.42619e+19	0.405356	0.685216	6.19755e-77	8.8984e+115
Calochaete	NA	NA	NA	NA	NA
Caloramator	NA	NA	NA	NA	NA
Caloribacterium	NA	NA	NA	NA	NA
Calothrix	8216.08	0.194701	0.845627	3.21771e-36	2.09789e+43
Caminicella	NA	NA	NA	NA	NA
Campylobacter	3.36159e-12	-1.1299	0.258517	4.21044e-32	2.68388e+08
Candidatus Accumulibacter	3.28153e+27	1.68854	0.0913076	3.77514e-05	2.85245e+59
Candidatus Acetothermum	0	-0.00767466	0.993877	0	Inf
Candidatus Actinomarina	8.13656e+76	1.94243	0.0520856	0.202106	3.27569e+154
Candidatus Amoebinatus	NA	NA	NA	NA	NA
Candidatus Amoebophilus	0	-0.00451102	0.996401	0	Inf
Candidatus Anadelfobacter	NA	NA	NA	NA	NA
Candidatus Annandia	1.54199e+217	1.55709	0.119448	6.40367e-57	Inf
Candidatus Aquiluna	NA	NA	NA	NA	NA
Candidatus Arthromitus	1.45524e-27	-0.420756	0.673933	1.41461e-152	1.49703e+98
Candidatus Atelocyanobacterium	NA	NA	NA	NA	NA
Candidatus Azobacteroides	9.21479e-299	-0.00571448	0.995441	0	Inf
Candidatus Babela	3.17906e+67	1.961	0.0498789	1.08567	9.30888e+134
Candidatus Bacilloplasma	NA	NA	NA	NA	NA
Candidatus Blochmannia	6.401e+26	2.00503	0.0449594	4.00466	1.02313e+53
Candidatus Brocadia	NA	NA	NA	NA	NA
Candidatus Brownia	NA	NA	NA	NA	NA
Candidatus Captivus	NA	NA	NA	NA	NA
Candidatus Cardinium	1.82971e+82	2.62706	0.00861259	7.74672e+20	4.32165e+143
Candidatus Carsonella	0	-0.00460673	0.996324	0	Inf
Candidatus Chloracidobacterium	9.11143e-18	-0.306958	0.758875	1.42716e-126	5.81703e+91
Candidatus Chloroploca	Inf	3.6476	0.000264706	6.17631e+206	Inf
Candidatus Cloacimonas	0	-0.00544509	0.995655	0	Inf
Candidatus Competibacter	9.36274e-60	-0.133563	0.893748	0	Inf
Candidatus Curculioniphilus	NA	NA	NA	NA	NA
Candidatus Desulfamplus	NA	NA	NA	NA	NA
Candidatus Desulforudis	8.68924e+25	0.220369	0.825584	1.72664e-205	4.37282e+256
Candidatus Endobugula	NA	NA	NA	NA	NA
Candidatus Endoecteinascidia	NA	NA	NA	NA	NA
Candidatus Endolissoclinum	0	-0.00764662	0.993899	0	Inf
Candidatus Endoriftia	NA	NA	NA	NA	NA
Candidatus Entotheonella	NA	NA	NA	NA	NA
Candidatus Evansia	Inf	1.08912	0.276102	0	Inf
Candidatus Fritschea	3.00954e-63	-0.257529	0.79677	0	Inf
Candidatus Glomeribacter	0.0895864	-0.0495763	0.96046	3.38751e-43	2.36921e+40
Candidatus Gortzia	NA	NA	NA	NA	NA
Candidatus Hamiltonella	NA	NA	NA	NA	NA
Candidatus Hartigia	NA	NA	NA	NA	NA
Candidatus Hemobacterium	NA	NA	NA	NA	NA
Candidatus Hepatincola	NA	NA	NA	NA	NA
Candidatus Hepatoplasma	0	-0.00713956	0.994304	0	Inf
Candidatus Hodgkinia	1.32069e+78	1.09348	0.274184	1.24735e-62	1.39833e+218
Candidatus Ishikawaella	0	-0.00851169	0.993209	0	Inf
Candidatus Jettenia	NA	NA	NA	NA	NA
Candidatus Kleidoceria	NA	NA	NA	NA	NA
Candidatus Koribacter	0.00959539	-0.221659	0.824579	1.37709e-20	6685942766984290
Candidatus Kuenenia	0	-0.00416866	0.996674	0	Inf
Candidatus Lariskella	NA	NA	NA	NA	NA
Candidatus Liberibacter	0.00494767	-0.0884674	0.929505	4.11801e-54	5.94448e+48
Candidatus Lumbricincola	NA	NA	NA	NA	NA
Candidatus Magnetobacterium	0	-0.00527632	0.99579	0	Inf
Candidatus Magnetoglobus	1.87039e-201	-0.00638097	0.994909	0	Inf
Candidatus Magnospira	NA	NA	NA	NA	NA
Candidatus Marithrix	NA	NA	NA	NA	NA
Candidatus Methylomirabilis	2.68608e+44	0.629274	0.52917	1.11761e-94	6.4558e+182
Candidatus Microthrix	NA	NA	NA	NA	NA
Candidatus Midichloria	2.62151e+163	3.23036	0.00123634	1.85024e+64	3.71429e+262
Candidatus Moranella	NA	NA	NA	NA	NA
Candidatus Nardonella	0	-0.00612578	0.995112	0	Inf
Candidatus Nasuia	0	-0.00673091	0.99463	0	Inf
Candidatus Neoehrlichia	NA	NA	NA	NA	NA
Candidatus Nitrotoga	2.19173e+116	2.79431	0.00520104	5.46937e+34	8.78288e+197
Candidatus Nucleicultrix	NA	NA	NA	NA	NA
Candidatus Odyssella	NA	NA	NA	NA	NA
Candidatus Paracaedibacter	80.7832	0.106603	0.915104	6.91826e-34	9.43289e+36
Candidatus Pelagibacter	0	-0.00704686	0.994377	0	Inf
Candidatus Phaeomarinobacter	0	-0.00629057	0.994981	0	Inf
Candidatus Phlomobacter	NA	NA	NA	NA	NA
Candidatus Phytoplasma	8.33146e-69	-1.09366	0.274104	8.2212e-191	8.44319e+53
Candidatus Planktophila	NA	NA	NA	NA	NA
Candidatus Portiera	6.01808e+46	1.33935	0.180458	2.10708e-22	1.71884e+115
Candidatus Profftella	0	-0.00761941	0.993921	0	Inf
Candidatus Profftia	NA	NA	NA	NA	NA
Candidatus Protistobacter	NA	NA	NA	NA	NA
Candidatus Protochlamydia	5.08893e+13	0.552073	0.580899	1.11036e-35	2.33231e+62
Candidatus Puniceispirillum	0	-0.00593066	0.995268	0	Inf
Candidatus Purcelliella	0	-0.00632062	0.994957	0	Inf
Candidatus Regiella	6.04481e+122	2.17788	0.0294151	1.92865e+12	1.89458e+233
Candidatus Renichlamydia	NA	NA	NA	NA	NA
Candidatus Rhabdochlamydia	NA	NA	NA	NA	NA
Candidatus Rhodoluna	5.7406e-31	-0.677204	0.498277	1.71913e-118	1.91693e+57
Candidatus Riegeria	NA	NA	NA	NA	NA
Candidatus Riesia	Inf	1.08912	0.276102	0	Inf
Candidatus Rosenkranzia	0	-0.00566299	0.995482	0	Inf
Candidatus Ruthia	0	-0.00695358	0.994452	0	Inf
Candidatus Saccharimonas	2.93576e+32	1.56258	0.118152	5.53325e-09	1.55762e+73
Candidatus Scalindua	NA	NA	NA	NA	NA
Candidatus Schneideria	NA	NA	NA	NA	NA
Candidatus Solibacter	5806299989255480	0.823397	0.410282	1.73966e-22	1.93791e+53
Candidatus Stammerula	NA	NA	NA	NA	NA
Candidatus Steffania	NA	NA	NA	NA	NA
Candidatus Sulcia	0	-0.00665878	0.994687	0	Inf
Candidatus Symbiobacter	3.91914e+34	1.01826	0.308554	1.01798e-32	1.50883e+101
Candidatus Thiobios	NA	NA	NA	NA	NA
Candidatus Thiopilula	NA	NA	NA	NA	NA
Candidatus Tremblaya	5.46984e+24	0.891341	0.372747	2.19671e-30	1.362e+79
Candidatus Vestibaculum	NA	NA	NA	NA	NA
Candidatus Vidania	NA	NA	NA	NA	NA
Candidatus Xiphinematobacter	NA	NA	NA	NA	NA
Candidatus Zinderia	NA	NA	NA	NA	NA
Capnocytophaga	2.57823e+09	0.503026	0.614946	5.51479e-28	1.20535e+46
Carboxydocella	NA	NA	NA	NA	NA
Carboxydothermus	87450.9	0.094998	0.924316	9.66203e-98	7.91517e+106
Cardiobacterium	7.70026e+67	1.81136	0.0700848	2.6957e-06	2.19958e+141
Carnimonas	8.02949e-19	-0.871457	0.383505	1.61123e-59	4.00146e+22
Carnobacterium	6.8465e-09	-0.682971	0.494625	2.54211e-32	1843923164745250
Caryophanon	NA	NA	NA	NA	NA
Castellaniella	NA	NA	NA	NA	NA
Catellicoccus	NA	NA	NA	NA	NA
Catenibacterium	5.5533e-25	-0.99003	0.322159	5.32114e-73	5.7956e+23
Catenulispora	17358.6	0.193077	0.846898	1.5974e-39	1.88633e+47
Catenuloplanes	NA	NA	NA	NA	NA
Catonella	NA	NA	NA	NA	NA
Caulobacter	5.83792e-05	-0.630163	0.528588	3.96527e-18	8.59494e+08
Cedecea	72182.2	0.307258	0.758647	7.36326e-27	7.07604e+35
Celerinatantimonas	NA	NA	NA	NA	NA
Cellulomonas	7.65145e-08	-0.527455	0.597878	2.75744e-34	2.12315e+19
Cellulophaga	5.45589e-26	-0.585319	0.558333	1.3874e-110	2.14551e+59
Cellulosilyticum	0	-0.00619216	0.995059	0	Inf
Cellulosimicrobium	NA	NA	NA	NA	NA
Cellvibrio	0.0544516	-0.170965	0.864251	1.76001e-16	1.68464e+13
Centipeda	0	-0.00759164	0.993943	0	Inf
Cesiribacter	NA	NA	NA	NA	NA
Cetobacterium	NA	NA	NA	NA	NA
Chamaesiphon	0	-0.00800684	0.993612	0	Inf
Chelativorans	9.67852e+50	1.12556	0.260351	1.59656e-38	5.86723e+139
Chelatococcus	NA	NA	NA	NA	NA
Chelonobacter	NA	NA	NA	NA	NA
Chitinimonas	NA	NA	NA	NA	NA
Chitiniphilus	NA	NA	NA	NA	NA
Chitinolyticbacter	NA	NA	NA	NA	NA
Chitinophaga	1.57021e+17	1.67404	0.0941236	0.00115584	2.13314e+37
Chlamydia	0	-0.00571182	0.995443	0	Inf
Chlamydophila	0	-0.00517213	0.995873	0	Inf
Chlorobaculum	1.47101e-12	-0.723312	0.469488	1.27441e-44	1.69792e+20
Chlorobium	5.04496e+39	1.43894	0.150168	4.20647e-15	6.05059e+93
Chloroflexus	1.97773e+10	1.0968	0.272729	7.88969e-09	4.95763e+28
Chloroherpeton	2.03474e-31	-0.555192	0.578763	9.12176e-140	4.53877e+77
Chondromyces	3.04689e+56	2.60647	0.00914799	102389259010163	9.06692e+98
Christensenella	NA	NA	NA	NA	NA
Chromobacterium	5.45352e-21	-0.772792	0.439645	2.21122e-72	1.345e+31
Chromohalobacter	1.11228e+10	0.314312	0.753284	2.51681e-53	4.91563e+72
Chroococcidiopsis	536.758	0.419388	0.674933	9.38539e-11	3069768031983380
Chroococcus	NA	NA	NA	NA	NA
Chryseobacterium	1.5774	0.0211546	0.983122	7.22512e-19	3.44379e+18
Chthoniobacter	NA	NA	NA	NA	NA
Chthonomonas	0.165067	-0.0278477	0.977784	1.43057e-56	1.90464e+54
Citricoccus	NA	NA	NA	NA	NA
Citrobacter	1.65139e-78	-1.38895	0.164847	2.87571e-188	9.48317e+31
Clavibacter	2.18926e+08	1.13973	0.2544	9.94641e-07	4.81866e+22
Cloacibacterium	NA	NA	NA	NA	NA
Clostridiisalibacter	NA	NA	NA	NA	NA
Clostridium	263.024	1.3675	0.171469	0.0894424	773475
Cobetia	0	-0.00527632	0.99579	0	Inf
Coenonia	NA	NA	NA	NA	NA
Cohnella	NA	NA	NA	NA	NA
Coleofasciculus	NA	NA	NA	NA	NA
Collimonas	2.61515e-24	-0.823504	0.410221	1.95186e-80	3.50383e+32
Collinsella	4.47174e+57	2.74311	0.00608609	2.87679e+16	6.95095e+98
Colwellia	1.16317e+51	3.20203	0.00136462	6.43221e+19	2.10343e+82
Comamonas	4.25071e+16	1.75057	0.0800207	0.0102552	1.76188e+35
Commensalibacter	0	-0.00451102	0.996401	0	Inf
Compostimonas	NA	NA	NA	NA	NA
Conchiformibius	NA	NA	NA	NA	NA
Conexibacter	2.45548e+60	2.27941	0.0226429	2.9057e+08	2.07503e+112
Congregibacter	0	-0.00678512	0.994586	0	Inf
Coprobacillus	1.04345e-110	-1.37521	0.169067	1.86773e-267	5.82947e+46
Coprobacter	NA	NA	NA	NA	NA
Coprococcus	3.61932e+08	0.402438	0.687362	7.51946e-34	1.74208e+50
Coprothermobacter	1.36535e+59	1.07445	0.28262	1.83443e-49	1.01621e+167
Coraliomargarita	4.21575e-34	-0.67983	0.496612	2.53301e-130	7.01636e+62
Corallococcus	252135	0.135006	0.892607	9.60745e-74	6.61695e+83
Coriobacterium	0	-0.00648109	0.994829	0	Inf
Corynebacterium	8.80265e-05	-2.37841	0.0173875	4.00599e-08	0.193427
Cosenzaea	NA	NA	NA	NA	NA
Couchioplanes	NA	NA	NA	NA	NA
Coxiella	3.2117e+21	0.264229	0.791604	9.47745e-139	1.08837e+181
Craurococcus	NA	NA	NA	NA	NA
Criblamydia	0	-0.00512046	0.995914	0	Inf
Crinalium	5.47708082239991e-317	-0.00595292	0.99525	0	Inf
Croceibacter	4.75274e+20	0.968296	0.332897	6.66753e-22	3.38784e+62
Crocinitomix	NA	NA	NA	NA	NA
Cronobacter	1.046e-05	-0.318376	0.7502	2.28619e-36	4.78579e+25
Cryobacterium	0	-0.00594506	0.995257	0	Inf
Cryptanaerobacter	NA	NA	NA	NA	NA
Cryptobacterium	Inf	1.40384	0.160367	6.15465e-249	Inf
Cryptosporangium	NA	NA	NA	NA	NA
Cupriavidus	4004.38	0.196948	0.843868	5.64024e-33	2.84298e+39
Curtobacterium	2.74992e-15	-0.388393	0.697725	9.14491e-89	8.26916e+58
Curvibacter	4.92267	0.0486072	0.961232	6.03861e-28	4.01295e+28
Cuspidothrix	NA	NA	NA	NA	NA
Cyanobacterium	0	-0.00596813	0.995238	0	Inf
Cyanobium	3.06465e-20	-0.397275	0.691165	1.64242e-116	5.71844e+76
Cyanocystis	NA	NA	NA	NA	NA
Cyanothece	6.08858e-23	-1.05952	0.289364	4.88495e-64	7.58878e+18
Cyclobacterium	4.07563e+42	1.22917	0.219008	4.63874e-26	3.58088e+110
Cycloclasticus	0	-0.00696293	0.994444	0	Inf
Cylindrospermopsis	NA	NA	NA	NA	NA
Cylindrospermum	1.18128	0.00950436	0.992417	1.41856e-15	983690345317336
Cystobacter	NA	NA	NA	NA	NA
Cytophaga	2.21135e-10	-0.911895	0.361824	3.90963e-31	1.25077e+11
Dactylococcopsis	NA	NA	NA	NA	NA
Dactylosporangium	NA	NA	NA	NA	NA
Dasania	NA	NA	NA	NA	NA
Dechlorobacter	NA	NA	NA	NA	NA
Dechloromonas	132.788	0.645417	0.518657	4.73892e-05	3.72082e+08
Deefgea	0	-0.00615418	0.99509	0	Inf
Deferribacter	5.00458e+76	1.57106	0.116169	1.03186e-19	2.42725e+172
Deferrisoma	NA	NA	NA	NA	NA
Defluviicoccus	NA	NA	NA	NA	NA
Dehalobacter	6.47771e+130	3.37235	0.000745304	6.10294e+54	6.8755e+206
Dehalobacterium	NA	NA	NA	NA	NA
Dehalococcoides	1117596684186170	0.665188	0.50593	5.11436e-30	2.44218e+59
Dehalogenimonas	8.31764e-51	-1.16075	0.245745	2.2803e-135	3.03395e+34
Deinococcus	2.19211e+09	2.227	0.0259473	13.184	3.64484e+17
Delftia	5.35345e-09	-0.761701	0.446239	2.78759e-30	1.02811e+13
Demequina	NA	NA	NA	NA	NA
Denitratisoma	NA	NA	NA	NA	NA
Denitrobacter	0	-0.00632062	0.994957	0	Inf
Denitromonas	NA	NA	NA	NA	NA
Denitrovibrio	0	-0.00593066	0.995268	0	Inf
Dermacoccus	8.19706e-17	-0.714944	0.474644	6.51899e-61	1.03071e+28
Dermatophilus	Inf	1.55709	0.119448	0	Inf
Dermocarpella	NA	NA	NA	NA	NA
Derxia	NA	NA	NA	NA	NA
Desmonostoc	NA	NA	NA	NA	NA
Desmospora	119854	0.185711	0.852672	3.01535e-49	4.76391e+58
Desulfacinum	NA	NA	NA	NA	NA
Desulfarculus	9.87086e+35	1.54911	0.121356	2.84136e-10	3.42913e+81
Desulfatibacillum	0	-0.0076585	0.993889	0	Inf
Desulfatirhabdium	NA	NA	NA	NA	NA
Desulfitobacterium	3.19624e-44	-1.16931	0.242278	3.97328e-117	2.57115e+29
Desulfobacca	0	-0.00522761	0.995829	0	Inf
Desulfobacter	NA	NA	NA	NA	NA
Desulfobacterium	3.07498e+26	1.48814	0.136714	3.99822e-09	2.36493e+61
Desulfobacula	0	-0.00785297	0.993734	0	Inf
Desulfobulbus	0.0372161	-0.0520473	0.958491	5.59985e-56	2.47335e+52
Desulfocapsa	6.24795e+49	0.897453	0.369477	1.11145e-59	3.51226e+158
Desulfococcus	0	-0.00761308	0.993926	0	Inf
Desulfocurvus	NA	NA	NA	NA	NA
Desulfofaba	NA	NA	NA	NA	NA
Desulfofrigus	NA	NA	NA	NA	NA
Desulfofustis	NA	NA	NA	NA	NA
Desulfoglaeba	NA	NA	NA	NA	NA
Desulfohalobium	8.61084e-24	-0.444207	0.656893	1.46568e-125	5.05883e+78
Desulfomicrobium	1.56639e-51	-0.682467	0.494944	1.94356e-197	1.26242e+95
Desulfomonile	227874	0.851042	0.394746	1.0443e-07	4.97238e+17
Desulfonatronospira	NA	NA	NA	NA	NA
Desulfonatronovibrio	Inf	1.08912	0.276102	0	Inf
Desulfonatronum	NA	NA	NA	NA	NA
Desulfonauticus	NA	NA	NA	NA	NA
Desulfonispora	NA	NA	NA	NA	NA
Desulforegula	0	-0.00564094	0.995499	0	Inf
Desulfosalsimonas	NA	NA	NA	NA	NA
Desulfosarcina	NA	NA	NA	NA	NA
Desulfosporosinus	7.76754e-57	-1.19458	0.232252	6.76353e-149	8.9206e+35
Desulfotalea	5.81802e+30	1.71008	0.0872518	3.19482e-05	1.05951e+66
Desulfotignum	NA	NA	NA	NA	NA
Desulfotomaculum	0.0161471	-0.128941	0.897404	9.33846e-30	2.79201e+25
Desulfovermiculus	NA	NA	NA	NA	NA
Desulfovibrio	4.1811e+06	0.827202	0.408122	8.56796e-10	2.04034e+22
Desulfurella	0	-0.0041107	0.99672	0	Inf
Desulfurispirillum	1480.91	0.0527527	0.957929	2.36229e-115	9.28381e+120
Desulfurispora	NA	NA	NA	NA	NA
Desulfurivibrio	0	-0.00672794	0.994632	0	Inf
Desulfurobacterium	NA	NA	NA	NA	NA
Desulfuromonas	3.65845e-16	-0.230295	0.817863	1.53674e-147	8.70952e+115
Desulfuromusa	NA	NA	NA	NA	NA
Dethiobacter	NA	NA	NA	NA	NA
Dethiosulfovibrio	NA	NA	NA	NA	NA
Devosia	NA	NA	NA	NA	NA
Dialister	28608	0.249941	0.802633	3.23604e-31	2.52908e+39
Diaphorobacter	1.21962e+39	1.32279	0.185906	1.48759e-19	9.99927e+96
Dichelobacter	1.21639e+07	0.209094	0.834375	4.7048e-60	3.1449e+73
Dichotomicrobium	NA	NA	NA	NA	NA
Dickeya	2.57922e-41	-0.918813	0.358194	6.76349e-128	9.83574e+45
Dictyoglomus	1.3101e+34	0.295954	0.767265	1.49443e-192	1.14851e+260
Dietzia	0	-0.00571448	0.995441	0	Inf
Dinoroseobacter	7.34126e+23	0.466602	0.640784	4.14507e-77	1.3002e+124
Dokdonella	NA	NA	NA	NA	NA
Dokdonia	230.177	0.136494	0.891431	2.78278e-32	1.9039e+36
Dolichospermum	NA	NA	NA	NA	NA
Donghicola	NA	NA	NA	NA	NA
Dongia	NA	NA	NA	NA	NA
Dorea	7.4827e-60	-0.915796	0.359774	2.15886e-186	2.59353e+67
Draconibacterium	0.000312629	-0.124733	0.900735	2.632e-59	3.71342e+51
Duganella	4.55968e+27	0.403918	0.686273	2.80073e-107	7.42331e+161
Dyadobacter	1.38419e+11	1.03773	0.299395	1.25546e-10	1.52612e+32
Dyella	9.17801e-10	-0.786882	0.431351	2.83645e-32	2.96976e+13
Dysgonomonas	0	-0.00503836	0.99598	0	Inf
Echinicola	2.72297e-94	-1.23303	0.217563	5.11859e-243	1.44856e+55
Ectothiorhodospira	Inf	1.08912	0.276102	0	Inf
Edaphobacter	NA	NA	NA	NA	NA
Edwardsiella	5.20334e+31	1.97918	0.0477955	2.03219	1.3323e+63
Effusibacillus	NA	NA	NA	NA	NA
Eggerthella	3.1109e-08	-0.302105	0.762572	6.15181e-57	1.57315e+41
Eggerthia	NA	NA	NA	NA	NA
Ehrlichia	38.9635	0.129299	0.897121	3.01226e-23	5.03991e+25
Eikenella	0	-0.00578124	0.995387	0	Inf
Ekhidna	NA	NA	NA	NA	NA
Elioraea	NA	NA	NA	NA	NA
Elizabethkingia	1.24819e-06	-0.543821	0.586565	6.5905e-28	2363980864911180
Elstera	NA	NA	NA	NA	NA
Elusimicrobium	0	-0.00527632	0.99579	0	Inf
Empedobacter	NA	NA	NA	NA	NA
Emticicia	2.27182e-67	-0.849893	0.395385	4.6504e-221	1.10983e+87
Enhydrobacter	4.8909e-18	-1.78847	0.0736997	5.23506e-37	45.6936
Ensifer	62.1784	1.17682	0.239268	0.064029	60381.3
Enteractinococcus	NA	NA	NA	NA	NA
Enterobacter	0.0542294	-0.25748	0.796808	1.2563e-11	2.34086e+08
Enterococcus	2.43999e-05	-1.1224	0.261693	2.15136e-13	2767.35
Enterovibrio	NA	NA	NA	NA	NA
Entomoplasma	NA	NA	NA	NA	NA
Epilithonimonas	NA	NA	NA	NA	NA
Epulopiscium	NA	NA	NA	NA	NA
Eremococcus	5.6616e+18	1.1408	0.253952	3.42214e-14	9.36656e+50
Erwinia	0.0373676	-0.0701843	0.944047	5.10522e-42	2.73511e+38
Erysipelatoclostridium	NA	NA	NA	NA	NA
Erysipelothrix	2.00425e+26	1.1091	0.267388	6.63683e-21	6.05264e+72
Erythrobacter	8.96547e-34	-1.36127	0.173428	2.34846e-81	342265902956173
Erythromicrobium	NA	NA	NA	NA	NA
Escherichia	3.12906e-07	-1.01032	0.312343	7.53118e-20	1.30006e+06
Estrella	NA	NA	NA	NA	NA
Ethanoligenens	1.89161e-15	-0.642413	0.520605	2.27682e-60	1.57157e+30
Eubacterium	1.23119e+07	0.662053	0.507937	1.25861e-14	1.20436e+28
Euzebyella	NA	NA	NA	NA	NA
Ewingella	NA	NA	NA	NA	NA
Exiguobacterium	1.16497e+13	1.68309	0.0923572	0.00708874	1.91451e+28
Ezakiella	NA	NA	NA	NA	NA
Facklamia	2.52907e+181	2.18433	0.028938	4.29575e+18	Inf
Faecalibacterium	2.05593e+13	0.896336	0.370073	1.59318e-16	2.65307e+42
Faecalicoccus	NA	NA	NA	NA	NA
Faecalitalea	4.03969e+48	1.61246	0.106863	3.34687e-11	4.87593e+107
Fastidiosipila	NA	NA	NA	NA	NA
Ferribacterium	NA	NA	NA	NA	NA
Ferrimonas	1.70428e+34	1.72303	0.0848834	1.96235e-05	1.48015e+73
Ferrovum	NA	NA	NA	NA	NA
Ferruginibacter	NA	NA	NA	NA	NA
Fervidobacterium	0	-0.00777153	0.993799	0	Inf
Fibrella	1.5334e-42	-0.668063	0.504094	3.24036e-165	7.2563e+80
Fibrisoma	0	-0.00481572	0.996158	0	Inf
Fibrobacter	0.000191257	-0.0786759	0.93729	4.46409e-97	8.19412e+88
Fictibacillus	NA	NA	NA	NA	NA
Filifactor	4.00458e-28	-0.568893	0.569428	1.63039e-122	9.83613e+66
Filimonas	NA	NA	NA	NA	NA
Filomicrobium	NA	NA	NA	NA	NA
Fimbriimonas	2.94642e+16	0.707209	0.479437	6.70136e-30	1.29547e+62
Finegoldia	2.8849e-41	-1.15071	0.249852	2.56963e-110	3.23884e+28
Fischerella	NA	NA	NA	NA	NA
Flagellimonas	NA	NA	NA	NA	NA
Flammeovirga	0	-0.00771934	0.993841	0	Inf
Flaviramulus	NA	NA	NA	NA	NA
Flavisolibacter	NA	NA	NA	NA	NA
Flavobacterium	1.20162e+07	1.57647	0.114917	0.018958	7616264415876620
Flavonifractor	NA	NA	NA	NA	NA
Flectobacillus	NA	NA	NA	NA	NA
Flexibacter	1.50313e+17	1.43005	0.152702	4.31541e-07	5.23568e+40
Flexistipes	7.7197e-16	-0.235915	0.813499	2.16174e-141	2.75675e+110
Flindersiella	NA	NA	NA	NA	NA
Fluoribacter	NA	NA	NA	NA	NA
Fluviicola	3.93039e-35	-0.893016	0.371848	1.20836e-110	1.27842e+41
Fluviimonas	NA	NA	NA	NA	NA
Formosa	270856	0.174798	0.861238	3.28868e-56	2.23077e+66
Francisella	0.00111698	-0.174962	0.86111	9.53991e-37	1.30781e+30
Frankia	2.12511e+10	1.05129	0.293127	1.18458e-09	3.81242e+29
Frateuria	3.83464e-06	-0.243667	0.807489	1.0406e-49	1.41308e+38
Fretibacterium	95527.2	0.415558	0.677734	3.1012e-19	2.94255e+28
Friedmanniella	NA	NA	NA	NA	NA
Frigoribacterium	0	-0.00611895	0.995118	0	Inf
Frondihabitans	NA	NA	NA	NA	NA
Fructobacillus	3.42852e+13	0.443701	0.657259	5.5762e-47	2.10802e+73
Fuchsiella	NA	NA	NA	NA	NA
Fulvimarina	NA	NA	NA	NA	NA
Fulvivirga	NA	NA	NA	NA	NA
Fusibacter	8.90899e+13	0.238547	0.811457	2.15927e-101	3.67578e+128
Fusobacterium	19.9921	0.582226	0.560414	0.000835111	478600
Gaetbulibacter	0	-0.00772173	0.993839	0	Inf
Galbibacter	NA	NA	NA	NA	NA
Gallibacterium	1.05748e+28	1.55709	0.119448	5.61327e-08	1.99217e+63
Gallicola	NA	NA	NA	NA	NA
Gallionella	8.39937e+39	1.30515	0.191842	9.3197e-21	7.56992e+99
Gardnerella	6.38507e-19	-0.848441	0.396192	5.93902e-61	6.86461e+23
Geitlerinema	3.0197e-157	-0.639029	0.522804	0	Inf
Gelidibacter	NA	NA	NA	NA	NA
Gelria	NA	NA	NA	NA	NA
Gemella	1.86603e-06	-1.68403	0.092176	4.00964e-13	8.68426
Gemmata	4.3253	0.0807015	0.935679	1.54654e-15	1.20968e+16
Gemmatimonas	2.8842e-35	-0.874911	0.381622	1.21349e-112	6.85513e+42
Geoalkalibacter	NA	NA	NA	NA	NA
Geobacillus	0.0135241	-0.243036	0.807977	1.14665e-17	1.59508e+13
Geobacter	3.53239e+07	0.793466	0.427506	8.00498e-12	1.55875e+26
Geodermatophilus	260.744	0.046061	0.963262	4.00719e-101	1.69663e+105
Geopsychrobacter	NA	NA	NA	NA	NA
Georgenia	0	-0.00527632	0.99579	0	Inf
Georgfuchsia	0	-0.00706121	0.994366	0	Inf
Geosporobacter	NA	NA	NA	NA	NA
Geothermobacter	0	-0.00600513	0.995209	0	Inf
Geothrix	NA	NA	NA	NA	NA
Geotoga	NA	NA	NA	NA	NA
Gilliamella	3.16504e-216	-0.569828	0.568794	0	Inf
Gillisia	NA	NA	NA	NA	NA
Glaciecola	0.00992167	-0.0510482	0.959287	1.19314e-79	8.25049e+74
Glaciibacter	NA	NA	NA	NA	NA
Glaciimonas	NA	NA	NA	NA	NA
Globicatella	NA	NA	NA	NA	NA
Gloeobacter	7.17081e-08	-0.25583	0.798082	1.32021e-62	3.89486e+47
Gloeocapsa	1.42437e-36	-0.421812	0.673162	3.90907e-203	5.19006e+130
Gloeocapsopsis	NA	NA	NA	NA	NA
Gloeothece	NA	NA	NA	NA	NA
Gluconacetobacter	0	-0.00824801	0.993419	0	Inf
Gluconobacter	0.232974	-0.0200371	0.984014	3.01485e-63	1.80032e+61
Glycomyces	NA	NA	NA	NA	NA
Gomphosphaeria	NA	NA	NA	NA	NA
Goodfellowiella	NA	NA	NA	NA	NA
Gordonia	9.74262e-27	-1.43184	0.152191	2.41627e-62	3.92832e+09
Gordonibacter	0	-0.00680918	0.994567	0	Inf
Gottschalkia	0	-0.00599888	0.995214	0	Inf
Gracilibacillus	NA	NA	NA	NA	NA
Gracilibacter	NA	NA	NA	NA	NA
Gramella	0	-0.00588879	0.995301	0	Inf
Granulibacter	0	-0.00730331	0.994173	0	Inf
Granulicatella	2.30356e-21	-0.504364	0.614006	1.46023e-101	3.63396e+59
Granulicella	0.0373246	-0.0651064	0.948089	3.83114e-45	3.63632e+41
Granulosicoccus	NA	NA	NA	NA	NA
Haematobacter	NA	NA	NA	NA	NA
Haemophilus	1.36036e+07	1.72775	0.0840326	0.109959	1682987496323560
Haererehalobacter	2.52539e+188	0.536942	0.591308	0	Inf
Hafnia	0	-0.00564094	0.995499	0	Inf
Hahella	0.0206212	-0.178001	0.858722	5.66568e-21	7.50543e+16
Halanaerobacter	NA	NA	NA	NA	NA
Halanaerobaculum	NA	NA	NA	NA	NA
Halanaerobium	7.6515e+18	1.13425	0.256691	1.79009e-14	3.27053e+51
Halarsenatibacter	NA	NA	NA	NA	NA
Haliangium	3.5452e-06	-0.712641	0.476068	3.62759e-21	3.46469e+09
Haliea	NA	NA	NA	NA	NA
Haliscomenobacter	1.24134e-55	-0.763013	0.445456	1.13664e-196	1.35568e+86
Haloanella	NA	NA	NA	NA	NA
Halobacillus	3.0094e-207	-0.413515	0.679229	0	Inf
Halobacteroides	NA	NA	NA	NA	NA
Halocella	NA	NA	NA	NA	NA
Halochromatium	NA	NA	NA	NA	NA
Haloferula	NA	NA	NA	NA	NA
Haloglycomyces	NA	NA	NA	NA	NA
Halolactibacillus	NA	NA	NA	NA	NA
Halomonas	1.20478e-33	-1.63657	0.101721	4.53659e-73	3.19953e+06
Halorhodospira	3.49675e+23	0.515031	0.606532	8.86291e-67	1.3796e+113
Halospirulina	NA	NA	NA	NA	NA
Halotalea	1.54549e+87	1.33757	0.181036	2.68999e-41	8.87936e+214
Halothece	1.00132e+45	1.17206	0.241171	5.613e-31	1.7863e+120
Halothermothrix	0	-0.00555013	0.995572	0	Inf
Halothiobacillus	2.08288e-05	-0.189175	0.849956	6.56453e-54	6.60882e+43
Hansschlegelia	NA	NA	NA	NA	NA
Hapalosiphon	NA	NA	NA	NA	NA
Hartmannibacter	NA	NA	NA	NA	NA
Hazenella	0	-0.00527632	0.99579	0	Inf
Helcococcus	NA	NA	NA	NA	NA
Helicobacter	81.0624	0.265618	0.790534	6.66587e-13	9857844395809790
Heliobacillus	0	-0.00641874	0.994879	0	Inf
Heliobacterium	2.43739e+29	1.23465	0.21696	5.44801e-18	1.09047e+76
Heliophilum	NA	NA	NA	NA	NA
Herbaspirillum	2.04631e-05	-0.169568	0.86535	1.296e-59	3.23102e+49
Herbiconiux	NA	NA	NA	NA	NA
Herbidospora	NA	NA	NA	NA	NA
Herminiimonas	3.96747e-56	-0.647771	0.517133	9.33436e-224	1.68633e+112
Herpetosiphon	5.9273e-16	-0.905343	0.365284	6.42417e-49	5.46886e+17
Hespellia	NA	NA	NA	NA	NA
Hippea	0	-0.00527632	0.99579	0	Inf
Hirschia	9.539e+38	1.38513	0.166013	6.6586e-17	1.36654e+94
Histophilus	3.70149e-176	-0.598878	0.549254	0	Inf
Hoeflea	NA	NA	NA	NA	NA
Holdemania	1.11814e+23	0.683577	0.494242	9.19255e-44	1.36005e+89
Holophaga	NA	NA	NA	NA	NA
Holospora	NA	NA	NA	NA	NA
Homo	9.84658e+55	2.68845	0.00717856	1487170027333230	6.51944e+96
Howardella	NA	NA	NA	NA	NA
Humibacillus	NA	NA	NA	NA	NA
Hyalangium	NA	NA	NA	NA	NA
Hydrocarboniphaga	NA	NA	NA	NA	NA
Hydrocoleum	NA	NA	NA	NA	NA
Hydrogenimonas	NA	NA	NA	NA	NA
Hydrogenivirga	NA	NA	NA	NA	NA
Hydrogenoanaerobacterium	NA	NA	NA	NA	NA
Hydrogenobacter	0	-0.00527632	0.99579	0	Inf
Hydrogenobaculum	1.85405e-37	-0.488987	0.624851	1.09357e-184	3.14338e+110
Hydrogenophaga	1.18925e+47	1.43437	0.151468	5.62434e-18	2.51463e+111
Hydrogenophilus	0	-0.0066498	0.994694	0	Inf
Hydrogenothermus	NA	NA	NA	NA	NA
Hylemonella	NA	NA	NA	NA	NA
Hymenobacter	5.73673e-07	-2.46321	0.01377	6.20101e-12	0.0530722
Hyphomicrobium	1.05175e-07	-0.60622	0.544369	2.89148e-30	3825662166512160
Hyphomonas	4.44081e-82	-0.746617	0.455295	1.22141e-295	1.61459e+132
Iamia	NA	NA	NA	NA	NA
Ideonella	0	-0.00638097	0.994909	0	Inf
Idiomarina	1.98572e+33	1.18574	0.235727	1.8115e-22	2.1767e+88
Ignatzschineria	0	-0.00595371	0.99525	0	Inf
Ignavibacterium	2.0877e+11	0.529476	0.596475	2.61572e-31	1.66626e+53
Ignavigranum	NA	NA	NA	NA	NA
Ilumatobacter	5.48743e-33	-0.86965	0.384492	1.07735e-105	2.795e+40
Ilyobacter	1690.95	0.112074	0.910765	5.94341e-54	4.81088e+59
Imtechium	NA	NA	NA	NA	NA
Inhella	NA	NA	NA	NA	NA
Inquilinus	NA	NA	NA	NA	NA
Intrasporangium	3.81933e-25	-1.0817	0.279386	2.17881e-69	6.69508e+19
Iodobacter	NA	NA	NA	NA	NA
Iphinoe	NA	NA	NA	NA	NA
Isoptericola	2413546890948070	0.39995	0.689194	9.98937e-61	5.83141e+90
Isosphaera	1.97272e-36	-0.899862	0.368194	3.36624e-114	1.15608e+42
Jaaginema	NA	NA	NA	NA	NA
Janibacter	NA	NA	NA	NA	NA
Jannaschia	0	-0.00826774	0.993403	0	Inf
Janthinobacterium	8.0557e-05	-0.768771	0.442029	2.94315e-15	2.20492e+06
Jeongeupia	NA	NA	NA	NA	NA
Jeotgalibacillus	NA	NA	NA	NA	NA
Jeotgalicoccus	NA	NA	NA	NA	NA
Jiangella	NA	NA	NA	NA	NA
Johansenia	NA	NA	NA	NA	NA
Johnsonella	NA	NA	NA	NA	NA
Jonesia	0.0387525	-0.0325681	0.974019	4.2813e-87	3.50772e+83
Jonquetella	0.0090374	-0.200658	0.840966	9.80117e-23	8.33316e+17
Joostella	NA	NA	NA	NA	NA
Kaistia	NA	NA	NA	NA	NA
Kaistobacter	NA	NA	NA	NA	NA
Kallipyga	NA	NA	NA	NA	NA
Kamptonema	Inf	1.08912	0.276102	0	Inf
Kangiella	2.09301e-152	-0.195665	0.844872	0	Inf
Ketogulonicigenium	2.52158	0.0175574	0.985992	3.64871e-45	1.74263e+45
Kibdelosporangium	NA	NA	NA	NA	NA
Kineococcus	1.04998e+08	0.746956	0.45509	9.4213e-14	1.17017e+29
Kineosphaera	NA	NA	NA	NA	NA
Kineosporia	NA	NA	NA	NA	NA
Kinetoplastibacterium	4.67035e+38	1.2468	0.21247	7.61066e-23	2.866e+99
Kingella	0	-0.00683718	0.994545	0	Inf
Kinneretia	0	-0.00770438	0.993853	0	Inf
Kitasatospora	8.2367e+08	0.519722	0.603257	1.96276e-25	3.45652e+42
Klebsiella	14.4765	0.0987214	0.921359	1.31056e-22	1.59907e+24
Kluyvera	NA	NA	NA	NA	NA
Knoellia	0	-0.00614911	0.995094	0	Inf
Kocuria	7.68713e-06	-0.354804	0.722736	4.30878e-34	1.37143e+23
Kofleria	NA	NA	NA	NA	NA
Komagataeibacter	2.93559e+42	1.80068	0.0717527	0.000175192	4.91899e+88
Komvophoron	NA	NA	NA	NA	NA
Kopriimonas	NA	NA	NA	NA	NA
Kordia	NA	NA	NA	NA	NA
Kordiimonas	Inf	1.55709	0.119448	1.68101e-225	Inf
Kosakonia	3.61253e-266	-0.00711898	0.99432	0	Inf
Kosmotoga	0	-0.00527632	0.99579	0	Inf
Kouleothrix	NA	NA	NA	NA	NA
Kozakia	0	-0.00547012	0.995635	0	Inf
Kribbella	992935	0.835252	0.403576	8.41066e-09	1.17223e+20
Ktedonobacter	NA	NA	NA	NA	NA
Kurthia	0	-0.00547012	0.995635	0	Inf
Kushneria	1.2404e-179	-0.418734	0.675411	0	Inf
Kutzneria	1.35764e+22	0.444303	0.656824	3.14661e-76	5.85772e+119
Kyrpidia	32.2567	0.0835115	0.933445	1.26541e-34	8.22261e+36
Kytococcus	8746.99	0.467645	0.640039	2.63618e-13	2.9023e+20
Labrenzia	NA	NA	NA	NA	NA
Labrys	NA	NA	NA	NA	NA
Laceyella	NA	NA	NA	NA	NA
Lachnoanaerobaculum	0	-0.00544683	0.995654	0	Inf
Lachnoclostridium	1.65222e-27	-0.838592	0.401698	4.19885e-90	6.5014e+35
Lachnospira	NA	NA	NA	NA	NA
Lacibacter	NA	NA	NA	NA	NA
Lacibacterium	NA	NA	NA	NA	NA
Lacinutrix	0	-0.00682794	0.994552	0	Inf
Lacticigenium	NA	NA	NA	NA	NA
Lactobacillus	0.023163	-0.575095	0.565227	6.19307e-08	8663.33
Lactococcus	8.80119e-11	-0.549532	0.582641	1.2041e-46	6.43308e+25
Lapillicoccus	NA	NA	NA	NA	NA
Laribacter	0.0116769	-0.0411729	0.967158	1.16349e-94	1.17191e+90
Larkinella	NA	NA	NA	NA	NA
Lautropia	0.744257	-0.0152614	0.987824	2.49813e-17	2.21733e+16
Lawsonia	NA	NA	NA	NA	NA
Leadbetterella	2.97015e+06	0.585132	0.558459	6.18705e-16	1.42585e+28
Leahibacter	NA	NA	NA	NA	NA
Lebetimonas	NA	NA	NA	NA	NA
Lechevalieria	NA	NA	NA	NA	NA
Leclercia	NA	NA	NA	NA	NA
Leeuwenhoekiella	1.03607e+36	1.582	0.11365	2.48468e-09	4.32023e+80
Legionella	2.62707e-06	-0.419215	0.675059	2.13168e-32	3.23759e+20
Leifsonia	368.395	0.153742	0.877814	7.0767e-31	1.91777e+35
Leisingera	8.02805e+43	1.39827	0.162033	2.30685e-18	2.79383e+105
Lelliottia	NA	NA	NA	NA	NA
Leminorella	NA	NA	NA	NA	NA
Lentibacillus	NA	NA	NA	NA	NA
Lentisphaera	NA	NA	NA	NA	NA
Lentzea	NA	NA	NA	NA	NA
Leptolinea	NA	NA	NA	NA	NA
Leptolyngbya	1.35908e+07	0.394924	0.692899	5.39239e-29	3.42536e+42
Leptonema	0	-0.00779011	0.993784	0	Inf
Leptospira	0.00586383	-0.997036	0.318747	2.40378e-07	143.043
Leptospirillum	9.20086e+30	2.71553	0.0066169	4.12453e+08	2.05249e+53
Leptothrix	6.84737	0.104505	0.916769	1.46367e-15	3.20336e+16
Leptotrichia	9.11941e+13	0.708092	0.478888	2.08658e-25	3.98564e+52
Leucobacter	0	-0.00712191	0.994318	0	Inf
Leuconostoc	1.22904e-35	-1.4023	0.160824	1.97782e-84	7.63739e+13
Leucothrix	Inf	1.08912	0.276102	0	Inf
Levilinea	0	-0.00502419	0.995991	0	Inf
Lewinella	NA	NA	NA	NA	NA
Limibacter	NA	NA	NA	NA	NA
Limnobacter	NA	NA	NA	NA	NA
Limnohabitans	1.4331e+83	0.892706	0.372015	3.8378e-100	5.35147e+265
Limnoraphis	NA	NA	NA	NA	NA
Limnothrix	NA	NA	NA	NA	NA
Listeria	218.075	0.286436	0.774544	2.17011e-14	2.19145e+18
Litorilinea	NA	NA	NA	NA	NA
Loktanella	NA	NA	NA	NA	NA
Lonepinella	NA	NA	NA	NA	NA
Longilinea	NA	NA	NA	NA	NA
Lonsdalea	NA	NA	NA	NA	NA
Luteimonas	0	-0.555411	0.578613	0	Inf
Luteolibacter	0	-0.00704026	0.994383	0	Inf
Lutibacter	NA	NA	NA	NA	NA
Lutibacterium	NA	NA	NA	NA	NA
Lutispora	0	-0.00741723	0.994082	0	Inf
Lyngbya	5.54117e-28	-0.377873	0.705525	2.34034e-169	1.31197e+114
Lysinibacillus	2.3549	0.0122502	0.990226	7.21769e-60	7.6833e+59
Lysobacter	0	-0.00737074	0.994119	0	Inf
Macrococcus	0	-0.00591376	0.995282	0	Inf
Magnetococcus	7.77737e-39	-0.883658	0.376881	2.31357e-123	2.61446e+46
Magnetospira	1.90494e+101	2.47459	0.0133388	1.15537e+21	3.14081e+181
Magnetospirillum	8.89797e+16	1.07072	0.284295	8.38423e-15	9.44318e+47
Magnetovibrio	NA	NA	NA	NA	NA
Mahella	5.39721e-06	-0.341379	0.732818	3.07548e-36	9.47164e+24
Malikia	NA	NA	NA	NA	NA
Malonomonas	NA	NA	NA	NA	NA
Mangrovibacter	NA	NA	NA	NA	NA
Mannheimia	1.86729e-170	-0.871099	0.3837	0	1.44261e+212
Maribacter	2.52907e+181	2.18433	0.028938	4.29575e+18	Inf
Maricaulis	4.71752e-203	-0.332864	0.739237	0	Inf
Marichromatium	1.13645e+112	2.72701	0.00639103	3.30221e+31	3.91104e+192
Marinifilum	NA	NA	NA	NA	NA
Mariniflexile	NA	NA	NA	NA	NA
Marinilabilia	NA	NA	NA	NA	NA
Marinilactibacillus	NA	NA	NA	NA	NA
Marinithermus	3.86967e+36	0.91513	0.360123	1.68532e-42	8.88512e+114
Marinitoga	1.38858e+136	1.06256	0.287981	1.04343e-115	Inf
Marinobacter	1.62968e-10	-1.61126	0.107123	2.02268e-22	131.304
Marinobacterium	6.45735e-110	-0.222769	0.823715	0	Inf
Marinococcus	NA	NA	NA	NA	NA
Marinomonas	2.14652e-44	-0.805336	0.420626	1.13592e-150	4.05623e+62
Marinoscillum	NA	NA	NA	NA	NA
Marinospirillum	NA	NA	NA	NA	NA
Marinovum	NA	NA	NA	NA	NA
Mariprofundus	0	-0.00610194	0.995131	0	Inf
Maritalea	NA	NA	NA	NA	NA
Maritimibacter	NA	NA	NA	NA	NA
Maritimimonas	NA	NA	NA	NA	NA
Marivirga	365.869	0.0535741	0.957274	6.11299e-92	2.18976e+96
Marmoricola	0	-0.00704026	0.994383	0	Inf
Martelella	NA	NA	NA	NA	NA
Marvinbryantia	2.38047e+31	0.910627	0.362492	6.98072e-37	8.11755e+98
Massilia	2.34709e+43	2.4076	0.0160576	1.15814e+08	4.75663e+78
Mastigocladus	NA	NA	NA	NA	NA
Mastigocoleus	NA	NA	NA	NA	NA
Megamonas	0.00122602	-0.316072	0.751948	1.08208e-21	1389102818674900
Meganema	NA	NA	NA	NA	NA
Megasphaera	8539.91	0.379676	0.704186	4.33006e-17	1.68428e+24
Meiothermus	0.0557243	-0.117904	0.906144	7.96278e-23	3.89965e+19
Melghirimyces	NA	NA	NA	NA	NA
Melioribacter	1.01292e-25	-0.747725	0.454626	3.08496e-91	3.32585e+40
Melissococcus	0	-0.00631866	0.994958	0	Inf
Melittangium	NA	NA	NA	NA	NA
Mesonia	NA	NA	NA	NA	NA
Mesoplasma	1.65296e+13	0.598104	0.54977	7.98995e-31	3.41964e+56
Mesorhizobium	3.7836e+16	1.09642	0.272895	8.7734e-14	1.63171e+46
Mesotoga	0	-0.00451384	0.996398	0	Inf
Methylacidiphilum	5.12814e-45	-0.788307	0.430517	3.90709e-155	6.7308e+65
Methylibium	3.92601e-09	-0.648188	0.516863	1.49999e-34	1.02758e+17
Methylobacillus	1.75424e-33	-0.291636	0.770565	1.27448e-253	2.4146e+187
Methylobacter	0	-0.00704026	0.994383	0	Inf
Methylobacterium	0.000228662	-0.88685	0.37516	2.05544e-12	25438
Methylocaldum	NA	NA	NA	NA	NA
Methylocapsa	NA	NA	NA	NA	NA
Methyloceanibacter	NA	NA	NA	NA	NA
Methylocella	1.46112e+28	1.8553	0.0635533	0.0257716	8.2838e+57
Methylococcus	6.90543e-307	-0.440147	0.659831	0	Inf
Methylocystis	6.27602e-46	-1.09551	0.273292	8.4522e-127	4.66014e+35
Methylohalomonas	NA	NA	NA	NA	NA
Methylomicrobium	0	-0.00770438	0.993853	0	Inf
Methylomonas	0	-0.00588604	0.995304	0	Inf
Methylophaga	417962	0.163905	0.869806	2.53618e-62	6.88801e+72
Methylophilus	0	-0.00663313	0.994708	0	Inf
Methylopila	NA	NA	NA	NA	NA
Methylorhabdus	NA	NA	NA	NA	NA
Methylosinus	Inf	2.29839	0.0215397	1.00545e+98	Inf
Methylosphaera	NA	NA	NA	NA	NA
Methylosulfonomonas	NA	NA	NA	NA	NA
Methylotenera	9.02381e-05	-0.230586	0.817636	3.77178e-39	2.1589e+30
Methylothermus	NA	NA	NA	NA	NA
Methyloversatilis	NA	NA	NA	NA	NA
Methylovorus	6.82559e+06	0.562964	0.573459	1.09911e-17	4.23877e+30
Methylovulum	NA	NA	NA	NA	NA
Micavibrio	1.58226e-35	-0.488901	0.624912	4.85465e-175	5.15704e+104
Microbacter	NA	NA	NA	NA	NA
Microbacterium	63.4532	0.216701	0.828441	3.16279e-15	1.27303e+18
Microbispora	0	-0.00595292	0.99525	0	Inf
Microbulbifer	NA	NA	NA	NA	NA
Microcella	NA	NA	NA	NA	NA
Microchaete	NA	NA	NA	NA	NA
Micrococcus	0.00702792	-0.604202	0.545709	7.28077e-10	67838.5
Microcoleus	6.98521e+38	2.09878	0.0358367	370.785	1.31594e+75
Microcystis	9.55793	0.0721739	0.942463	2.27766e-26	4.01088e+27
Microlunatus	28399.8	0.434299	0.664072	2.26865e-16	3.5552e+24
Micromonospora	1.20706e+09	0.525173	0.599463	1.54306e-25	9.44226e+42
Microscilla	NA	NA	NA	NA	NA
Microtetraspora	NA	NA	NA	NA	NA
Microvirga	NA	NA	NA	NA	NA
Microvirgula	NA	NA	NA	NA	NA
Mitsuaria	1.14529e+34	2.01596	0.0438044	8.83066	1.48538e+67
Mitsuokella	0	-0.00699116	0.994422	0	Inf
Mobiluncus	4.88531e-09	-0.298176	0.765569	1.14405e-63	2.08612e+46
Modestobacter	8.86709e-06	-0.378905	0.704758	6.51855e-32	1.20618e+21
Modicisalibacter	NA	NA	NA	NA	NA
Mogibacterium	0	-0.0072891	0.994184	0	Inf
Mongoliitalea	NA	NA	NA	NA	NA
Moorea	NA	NA	NA	NA	NA
Moorella	0	-0.00602455	0.995193	0	Inf
Moraxella	786.339	0.192364	0.847457	2.47045e-27	2.5029e+32
Morganella	0.764949	-0.00243452	0.998058	1.58228e-94	3.69812e+93
Moritella	0	-0.00565686	0.995487	0	Inf
Moryella	NA	NA	NA	NA	NA
Mucilaginibacter	0	-0.00554382	0.995577	0	Inf
Mucispirillum	NA	NA	NA	NA	NA
Muricauda	3316.94	0.151161	0.879848	7.42552e-43	1.48166e+49
Muriicola	NA	NA	NA	NA	NA
Myceligenerans	NA	NA	NA	NA	NA
Mycetocola	NA	NA	NA	NA	NA
Mycobacterium	0.655287	-0.0953239	0.924058	0.000110169	3897.64
Mycoplana	0	-0.00670721	0.994648	0	Inf
Mycoplasma	0.00346105	-0.382564	0.702043	8.55053e-16	1.40095e+10
Myroides	8.44368e+75	1.67637	0.0936667	1.42938e-13	4.98786e+164
Myxococcus	6.11536e-06	-0.514206	0.607108	8.20665e-26	455699038389512
Myxosarcina	NA	NA	NA	NA	NA
Nakamurella	1.27926e+17	1.79179	0.0731668	0.0247947	6.60026e+35
Nannocystis	3.01792e-131	-1.13166	0.257776	0	3.40413e+95
Nanobacterium	NA	NA	NA	NA	NA
Natranaerobius	6.56566e-89	-0.4023	0.687464	0	Inf
Natranaerovirga	NA	NA	NA	NA	NA
Natribacillus	NA	NA	NA	NA	NA
Natronoanaerobium	NA	NA	NA	NA	NA
Nautilia	NA	NA	NA	NA	NA
Negativicoccus	NA	NA	NA	NA	NA
Neisseria	5.94251e-20	-1.36605	0.171923	1.5456e-47	2.28476e+08
Neoasaia	Inf	1.55709	0.119448	0	Inf
Neochlamydia	NA	NA	NA	NA	NA
Neorhizobium	1.87864e+08	0.659543	0.509547	4.858e-17	7.2649e+32
Neorickettsia	1.03495e+27	0.501385	0.6161	2.57527e-79	4.1593e+132
Neosynechococcus	NA	NA	NA	NA	NA
Neptuniibacter	NA	NA	NA	NA	NA
Neptunomonas	NA	NA	NA	NA	NA
Nesterenkonia	NA	NA	NA	NA	NA
Nevskia	NA	NA	NA	NA	NA
Niabella	6.1189e-22	-1.12191	0.261902	5.33535e-59	7017533316774200
Niastella	2.87909e+13	0.506174	0.612734	2.20552e-39	3.75838e+65
Nitratifractor	0	-0.679414	0.496876	0	Inf
Nitratireductor	NA	NA	NA	NA	NA
Nitratiruptor	0	-0.00478169	0.996185	0	Inf
Nitriliruptor	NA	NA	NA	NA	NA
Nitrobacter	1.21665e+16	0.925551	0.354679	1.05418e-18	1.40417e+50
Nitrosococcus	9.25151e-32	-0.201236	0.840514	0	1.67595e+271
Nitrosomonas	8.40188	0.106524	0.915167	8.24997e-17	8.55658e+17
Nitrosospira	4.45313e-58	-0.82349	0.410229	1.40767e-194	1.40874e+79
Nitrosovibrio	NA	NA	NA	NA	NA
Nitrospina	NA	NA	NA	NA	NA
Nitrospira	4.47805e+10	0.806648	0.419869	5.90822e-16	3.39408e+36
Nitrospirillum	NA	NA	NA	NA	NA
Nocardia	31297.3	0.581897	0.560636	2.25732e-11	4.33931e+19
Nocardioides	542041	0.80652	0.419943	6.30205e-09	4.66211e+19
Nocardiopsis	1.44943e-09	-1.2452	0.21306	1.7731e-23	118484
Nodosilinea	0	-0.00500391	0.996007	0	Inf
Nodularia	1.37233e-207	-0.00829303	0.993383	0	Inf
Nonlabens	6.0728e-07	-0.353617	0.723626	2.12366e-41	1.73657e+28
Nonomuraea	0	-0.00663313	0.994708	0	Inf
Nosocomiicoccus	NA	NA	NA	NA	NA
Nostoc	0.311613	-0.386708	0.698972	0.000845462	114.852
Nostocoida type II	NA	NA	NA	NA	NA
Novispirillum	NA	NA	NA	NA	NA
Novosphingobium	0.0285603	-0.176445	0.859944	2.00581e-19	4066640529971300
Obesumbacterium	NA	NA	NA	NA	NA
Oceanibaculum	NA	NA	NA	NA	NA
Oceanibulbus	NA	NA	NA	NA	NA
Oceanicaulis	NA	NA	NA	NA	NA
Oceanicola	0	-0.00796777	0.993643	0	Inf
Oceanimonas	9.55936e+66	4.17393	2.99393e-05	3.3746e+35	2.70792e+98
Oceaniovalibus	NA	NA	NA	NA	NA
Oceaniserpentilla	NA	NA	NA	NA	NA
Oceanisphaera	NA	NA	NA	NA	NA
Oceanithermus	5.1519e-06	-0.402317	0.68745	8.91932e-32	2.97579e+20
Oceanobacillus	1.58293e+59	1.5068	0.131861	1.5707e-18	1.59525e+136
Oceanobacter	NA	NA	NA	NA	NA
Oceanotoga	NA	NA	NA	NA	NA
Oceanrickettsia	NA	NA	NA	NA	NA
Ochrobactrum	3.72528e+06	0.347544	0.728183	3.26045e-31	4.25637e+43
Octadecabacter	23.7826	0.147753	0.882537	1.31836e-17	4.29025e+19
Odoribacter	4.65282e+13	0.28808	0.773285	4.77546e-80	4.53333e+106
Oenococcus	0	-0.0071029	0.994333	0	Inf
Oerskovia	NA	NA	NA	NA	NA
Ohtaekwangia	NA	NA	NA	NA	NA
Okibacterium	0	-0.00524388	0.995816	0	Inf
Oleispira	8.05611e+09	0.554864	0.578988	8.2112e-26	7.90396e+44
Oleomonas	NA	NA	NA	NA	NA
Oligella	NA	NA	NA	NA	NA
Oligotropha	0	-0.00771934	0.993841	0	Inf
Olsenella	3.14202e-09	-0.276772	0.781955	1.92582e-69	5.12628e+51
Opitutus	1.3042e-09	-0.562531	0.573755	1.44382e-40	1.17809e+22
Orbus	NA	NA	NA	NA	NA
Oribacterium	1.02201e-85	-0.637027	0.524107	0	3.1848e+176
Orientia	1.24666e+19	0.710421	0.477443	2.58759e-34	6.00624e+71
Ornithinibacillus	NA	NA	NA	NA	NA
Ornithinicoccus	NA	NA	NA	NA	NA
Ornithinimicrobium	1.57432e-240	-0.00680918	0.994567	0	Inf
Ornithobacterium	2.40648e+17	1.12639	0.260001	1.37095e-13	4.22417e+47
Oryzihumus	NA	NA	NA	NA	NA
Oscillatoria	1.2483e+06	0.247816	0.804277	7.59902e-43	2.05061e+54
Oscillibacter	0.852795	-0.00263488	0.997898	3.0857e-52	2.35687e+51
Oscillospira	NA	NA	NA	NA	NA
Ottowia	NA	NA	NA	NA	NA
Owenweeksia	1.17249e-49	-0.929316	0.352725	7.44696e-153	1.84603e+54
Oxalicibacterium	NA	NA	NA	NA	NA
Oxalobacter	3.13336e-21	-0.983822	0.325203	4.44709e-62	2.20772e+20
Oxobacter	NA	NA	NA	NA	NA
Paenibacillus	1.41777	0.517421	0.604862	0.377857	5.31968
Paludibacter	2.02446e-15	-0.44611	0.655518	5.62684e-80	7.28372e+49
Paludibacterium	NA	NA	NA	NA	NA
Pandoraea	6.80057e-12	-0.39782	0.690763	6.50319e-67	7.11155e+43
Pannonibacter	NA	NA	NA	NA	NA
Pannus	9.2784e+33	0.705901	0.48025	4.52186e-61	1.90384e+128
Pantoea	0.000164298	-0.485452	0.627356	8.64233e-20	3.12345e+11
Parabacteroides	2.8587e-41	-0.663035	0.507308	4.04187e-161	2.02188e+79
Parachlamydia	NA	NA	NA	NA	NA
Paracoccus	74.8247	0.842445	0.399539	0.00326622	1.71413e+06
Paracraurococcus	NA	NA	NA	NA	NA
Paraliobacillus	Inf	3.29012	0.00100146	6.00997e+217	Inf
Paraprevotella	0	-0.00759788	0.993938	0	Inf
Parascardovia	1.02485e-12	-0.277866	0.781115	2.76872e-97	3.79351e+72
Parasutterella	NA	NA	NA	NA	NA
Parvibaculum	5.33177e-20	-0.331298	0.740419	5.09131e-134	5.58358e+94
Parvimonas	1.60412e-05	-0.179317	0.857689	6.27659e-58	4.0997e+47
Parvularcula	286.042	0.0217306	0.982663	7.97824e-220	1.02554e+224
Pasteurella	0	-0.858943	0.390372	0	Inf
Pasteuria	0	-0.00661215	0.994724	0	Inf
Patulibacter	9.27688e-05	-0.622781	0.533428	1.88951e-17	4.55466e+08
Paucibacter	NA	NA	NA	NA	NA
Paucimonas	NA	NA	NA	NA	NA
Pectinatus	NA	NA	NA	NA	NA
Pectobacterium	3.64166e+10	0.660943	0.508649	1.74898e-21	7.58252e+41
Pediococcus	844996898543182	2.50546	0.0122292	1777.96	4.01595e+26
Pedobacter	4.47715e+08	0.900992	0.367592	6.79425e-11	2.95027e+27
Pedomicrobium	NA	NA	NA	NA	NA
Pedosphaera	0	-0.00569968	0.995452	0	Inf
Pelagibaca	NA	NA	NA	NA	NA
Pelagibacterium	9.92849e+44	2.12008	0.0339994	2502.07	3.93974e+86
Pelobacter	1793.49	0.133343	0.893922	2.68295e-45	1.1989e+51
Pelodictyon	1382573015742320	0.743811	0.456991	1.75608e-25	1.08851e+55
Pelomonas	0	-0.00616793	0.995079	0	Inf
Pelosinus	0	-0.0076743	0.993877	0	Inf
Pelotomaculum	1.55413e+88	2.70176	0.00689729	1.63663e+24	1.4758e+152
Peptoclostridium	1.32746	0.0679438	0.94583	0.000375199	4696.56
Peptococcus	NA	NA	NA	NA	NA
Peptoniphilus	9.17409e-24	-1.40591	0.15975	7.02052e-56	1.19883e+09
Peptostreptococcus	3.68464e-54	-1.19041	0.233884	3.89225e-142	3.48811e+34
Peredibacter	NA	NA	NA	NA	NA
Perlucidibaca	NA	NA	NA	NA	NA
Persephonella	Inf	1.08912	0.276102	0	Inf
Persicirhabdus	NA	NA	NA	NA	NA
Petrimonas	NA	NA	NA	NA	NA
Petrotoga	0	-0.00575927	0.995405	0	Inf
Phaeobacter	0	-0.00549143	0.995618	0	Inf
Phaeospirillum	NA	NA	NA	NA	NA
Phascolarctobacterium	0	-0.00680677	0.994569	0	Inf
Phaselicystis	NA	NA	NA	NA	NA
Phaseolibacter	NA	NA	NA	NA	NA
Phenylobacterium	4878319951688580	0.65447	0.512809	5.08195e-32	4.68285e+62
Phormidium	8.46604e+24	0.640194	0.522047	4.08464e-52	1.75472e+101
Photobacterium	1.49349e-31	-0.831684	0.405587	3.38436e-104	6.59065e+41
Photorhabdus	1.8479e+20	1.09645	0.272881	1.09385e-16	3.12176e+56
Phycicoccus	NA	NA	NA	NA	NA
Phycisphaera	350385	2.52427	0.0115939	17.3578	7.07286e+09
Phyllobacterium	NA	NA	NA	NA	NA
Pigmentiphaga	NA	NA	NA	NA	NA
Pilimelia	NA	NA	NA	NA	NA
Pimelobacter	3.49433e+44	1.78127	0.0748683	3.40013e-05	3.59114e+93
Pirellula	0	-0.0080757	0.993557	0	Inf
Piscibacillus	NA	NA	NA	NA	NA
Piscicoccus	NA	NA	NA	NA	NA
Piscinibacter	NA	NA	NA	NA	NA
Piscirickettsia	NA	NA	NA	NA	NA
Planctomyces	7.19781e-10	-0.564735	0.572254	1.3375e-41	3.87351e+22
Planifilum	NA	NA	NA	NA	NA
Planktomarina	NA	NA	NA	NA	NA
Planktothrix	NA	NA	NA	NA	NA
Planobispora	NA	NA	NA	NA	NA
Planococcus	7.70566e-05	-0.116575	0.907197	5.39587e-74	1.10042e+65
Planomicrobium	NA	NA	NA	NA	NA
Planomonospora	NA	NA	NA	NA	NA
Planotetraspora	NA	NA	NA	NA	NA
Plantibacter	153572	0.417387	0.676395	6.79936e-20	3.46862e+29
Plectonema	7.78971e+17	1.00951	0.312729	1.42964e-17	4.24439e+52
Pleomorphomonas	NA	NA	NA	NA	NA
Plesiomonas	Inf	1.08912	0.276102	0	Inf
Pleurocapsa	3.83557e-48	-0.80153	0.422825	4.34646e-164	3.38472e+68
Pluralibacter	7.87793e-33	-0.819631	0.412426	1.34247e-109	4.62295e+44
Polaribacter	0	-0.00641343	0.994883	0	Inf
Polaromonas	13.9218	0.0706483	0.943678	2.59811e-31	7.45991e+32
Polyangium	0	-0.00549143	0.995618	0	Inf
Polymorphospora	NA	NA	NA	NA	NA
Polynucleobacter	0	-0.717205	0.473248	0	Inf
Pontibacillus	NA	NA	NA	NA	NA
Pontibacter	NA	NA	NA	NA	NA
Porphyrobacter	NA	NA	NA	NA	NA
Porphyromonas	2.64487e-32	-1.43243	0.152022	1.64174e-75	4.26092e+11
Prauserella	0.000128721	-0.0973034	0.922485	5.58531e-83	2.96653e+74
Prevotella	0.079384	-0.558796	0.576301	1.09792e-05	573.979
Procabacter	0	-0.00663313	0.994708	0	Inf
Prochlorococcus	1.13973e+23	1.49277	0.135498	6.07909e-08	2.13682e+53
Prochloron	NA	NA	NA	NA	NA
Prochlorothrix	0	-0.00595292	0.99525	0	Inf
Prolinoborus	NA	NA	NA	NA	NA
Prolixibacter	NA	NA	NA	NA	NA
Promicromonospora	0	-0.00571448	0.995441	0	Inf
Propionibacterium	0.0152259	-0.573711	0.566164	9.41362e-09	24627
Propionicicella	NA	NA	NA	NA	NA
Propionicimonas	NA	NA	NA	NA	NA
Propioniferax	0	-0.00527632	0.99579	0	Inf
Propionigenium	0	-0.00741723	0.994082	0	Inf
Propionimicrobium	NA	NA	NA	NA	NA
Propionispora	NA	NA	NA	NA	NA
Propionivibrio	0	-0.00673091	0.99463	0	Inf
Prosthecobacter	23.9891	0.0911569	0.927368	5.1093e-29	1.12633e+31
Prosthecochloris	NA	NA	NA	NA	NA
Proteiniphilum	NA	NA	NA	NA	NA
Proteinivorax	NA	NA	NA	NA	NA
Proteocatella	NA	NA	NA	NA	NA
Proteus	2.56357e+07	0.598785	0.549316	1.43868e-17	4.56799e+31
Providencia	9.33903e-08	-0.45211	0.65119	3.12979e-38	2.78669e+23
Pseudaminobacter	NA	NA	NA	NA	NA
Pseudanabaena	0	-0.00595292	0.99525	0	Inf
Pseudoalteromonas	60156.2	0.429823	0.667324	9.68477e-18	3.73656e+26
Pseudobacillus	NA	NA	NA	NA	NA
Pseudobacteroides	NA	NA	NA	NA	NA
Pseudobutyrivibrio	NA	NA	NA	NA	NA
Pseudochrobactrum	NA	NA	NA	NA	NA
Pseudoclavibacter	NA	NA	NA	NA	NA
Pseudoflavonifractor	0	-0.0055193	0.995596	0	Inf
Pseudofulvibacter	NA	NA	NA	NA	NA
Pseudogulbenkiania	8.76772e-06	-0.214669	0.830025	5.89793e-52	1.30339e+41
Pseudohaliea	NA	NA	NA	NA	NA
Pseudokineococcus	NA	NA	NA	NA	NA
Pseudolabrys	NA	NA	NA	NA	NA
Pseudomonas	3.48739	1.6745	0.0940332	0.808192	15.0483
Pseudonocardia	1.98024e-79	-1.6356	0.101922	9.67539e-174	4052921454496360
Pseudophormidium	NA	NA	NA	NA	NA
Pseudoramibacter	0	-0.00690914	0.994487	0	Inf
Pseudorhodobacter	0	-0.00663313	0.994708	0	Inf
Pseudorhodoferax	NA	NA	NA	NA	NA
Pseudoruegeria	NA	NA	NA	NA	NA
Pseudoscardovia	NA	NA	NA	NA	NA
Pseudosphingobacterium	NA	NA	NA	NA	NA
Pseudospirillum	NA	NA	NA	NA	NA
Pseudovibrio	211579	0.204906	0.837646	2.43425e-46	1.83899e+56
Pseudoxanthobacter	NA	NA	NA	NA	NA
Pseudoxanthomonas	0.000365999	-0.205988	0.8368	7.33191e-37	1.82702e+29
Psychrilyobacter	0	-0.0077297	0.993833	0	Inf
Psychrobacillus	NA	NA	NA	NA	NA
Psychrobacter	0.00836621	-0.257639	0.796685	1.31336e-18	5.32934e+13
Psychroflexus	0	-0.00719877	0.994256	0	Inf
Psychromonas	4.11492e-43	-0.535523	0.592288	3.06792e-198	5.51923e+112
Pusillimonas	0	-0.571328	0.567777	0	Inf
Pyramidobacter	NA	NA	NA	NA	NA
Pyxidicoccus	NA	NA	NA	NA	NA
Quinella	NA	NA	NA	NA	NA
Rahnella	6.40027e+54	2.30963	0.0209086	1.98336e+08	2.06536e+101
Ralstonia	23.8106	0.318745	0.74992	8.14696e-08	6.95899e+09
Ramlibacter	52475.8	0.208395	0.834921	2.13046e-40	1.29254e+49
Raoultella	561559	0.118489	0.90568	4.43556e-90	7.10955e+100
Rathayibacter	NA	NA	NA	NA	NA
Reichenowia	3.43119e-48	-1.33533	0.181767	7.38421e-118	1.59435e+22
Renibacterium	0	-0.00796022	0.993649	0	Inf
Reyranella	NA	NA	NA	NA	NA
Rhabdothermus	NA	NA	NA	NA	NA
Rheinheimera	2.59278e+10	0.356707	0.721311	1.56402e-47	4.29822e+67
Rhizobium	0.00106704	-0.92263	0.3562	5.18887e-10	2194.25
Rhizomicrobium	NA	NA	NA	NA	NA
Rhodanobacter	1.22872e+32	2.4789	0.0131788	5.21994e+06	2.89226e+57
Rhodobaca	NA	NA	NA	NA	NA
Rhodobacter	1.80966e-13	-0.881932	0.377814	8.69913e-42	3764589303693180
Rhodobium	NA	NA	NA	NA	NA
Rhodocista	NA	NA	NA	NA	NA
Rhodococcus	0.000186602	-0.599297	0.548975	1.18902e-16	2.92851e+08
Rhodocyclus	NA	NA	NA	NA	NA
Rhodocytophaga	NA	NA	NA	NA	NA
Rhodoferax	2245.34	0.0765902	0.93895	3.89986e-83	1.29275e+89
Rhodoglobus	NA	NA	NA	NA	NA
Rhodomicrobium	1.83429e+20	0.847552	0.396688	2.53618e-27	1.32665e+67
Rhodopila	0	-0.00663313	0.994708	0	Inf
Rhodopirellula	0	-0.00750832	0.994009	0	Inf
Rhodoplanes	NA	NA	NA	NA	NA
Rhodopseudomonas	1.45763e-17	-1.02202	0.306771	7.51624e-50	2826795928101910
Rhodospirillum	0.00168391	-0.219199	0.826495	2.66352e-28	1.06459e+22
Rhodothermus	2.98152e-20	-1.0627	0.287919	2.90334e-56	3.0618e+16
Rhodovibrio	NA	NA	NA	NA	NA
Rhodovulum	NA	NA	NA	NA	NA
Rickettsia	2.37175e-24	-0.946847	0.343717	2.96266e-73	1.89871e+25
Rickettsiella	0	-0.00547012	0.995635	0	Inf
Riemerella	158355	0.251227	0.801639	4.30884e-36	5.81971e+45
Rikenella	NA	NA	NA	NA	NA
Rivibacter	NA	NA	NA	NA	NA
Rivularia	0.00210697	-0.0585673	0.953297	5.74712e-93	7.72446e+86
Robiginitalea	0	-0.00663141	0.994709	0	Inf
Robinsoniella	0	-0.00605884	0.995166	0	Inf
Roseateles	0	-0.00564094	0.995499	0	Inf
Roseburia	1.04992e-36	-1.01461	0.310291	3.30691e-106	3.3334e+33
Roseibacterium	0	-0.00666092	0.994685	0	Inf
Roseiflexus	3.69395e-09	-0.549413	0.582722	3.05861e-39	4.46126e+21
Roseisalinus	NA	NA	NA	NA	NA
Roseivirga	NA	NA	NA	NA	NA
Rosenbergiella	NA	NA	NA	NA	NA
Roseobacter	2.26726e-27	-0.944844	0.344738	1.21547e-82	4.22919e+28
Roseococcus	0	-0.00595292	0.99525	0	Inf
Roseomonas	1.398e-50	-1.11836	0.263413	5.94184e-138	3.28923e+37
Roseovarius	NA	NA	NA	NA	NA
Rothia	7.77085e+06	1.33853	0.180723	0.000632414	9.54852e+16
Rubellimicrobium	Inf	3.6476	0.000264706	6.17631e+206	Inf
Rubritalea	6.50468e+107	2.0986	0.0358522	1.32505e+07	3.19316e+208
Rubritepida	NA	NA	NA	NA	NA
Rubrivirga	NA	NA	NA	NA	NA
Rubrivivax	6.20863e+20	2.04395	0.0409588	7.15077	5.39062e+40
Rubrobacter	365.461	0.0524668	0.958157	6.67785e-94	2.00008e+98
Ruegeria	218.379	0.0483054	0.961473	2.67305e-93	1.78408e+97
Rufibacter	NA	NA	NA	NA	NA
Rugamonas	NA	NA	NA	NA	NA
Ruminiclostridium	6.69005e-25	-1.09987	0.271387	5.57934e-68	8.02188e+18
Ruminobacillus	NA	NA	NA	NA	NA
Ruminobacter	0	-3.99026e-07	1	0	Inf
Ruminococcus	6.63691e-25	-1.7461	0.0807934	4.81498e-52	914.822
Ruminofilibacter	NA	NA	NA	NA	NA
Rummeliibacillus	NA	NA	NA	NA	NA
Runella	2.72069e-07	-0.451232	0.651823	8.27251e-36	8.94787e+21
Saccharibacillus	NA	NA	NA	NA	NA
Saccharococcus	NA	NA	NA	NA	NA
Saccharofermentans	NA	NA	NA	NA	NA
Saccharomonospora	6.88926e-29	-1.05407	0.291851	2.97421e-81	1.59578e+24
Saccharophagus	0	-0.00728023	0.994191	0	Inf
Saccharopolyspora	2.23926e+07	0.920908	0.357098	5.09232e-09	9.84675e+22
Saccharospirillum	NA	NA	NA	NA	NA
Saccharothrix	2.70526e-12	-0.539401	0.58961	2.50921e-54	2.91664e+30
Saccharothrixopsis	0	-0.00682794	0.994552	0	Inf
Sagittula	NA	NA	NA	NA	NA
Salana	NA	NA	NA	NA	NA
Salegentibacter	NA	NA	NA	NA	NA
Salicola	NA	NA	NA	NA	NA
Salimicrobium	NA	NA	NA	NA	NA
Salinarimonas	NA	NA	NA	NA	NA
Salinibacillus	NA	NA	NA	NA	NA
Salinibacter	1.77738e+48	1.23976	0.215066	9.34047e-29	3.38215e+124
Salinibacterium	22.5981	0.0212787	0.983023	4.28097e-124	1.1929e+126
Salinicoccus	1.44183e-200	-0.00531288	0.995761	0	Inf
Salinicola	NA	NA	NA	NA	NA
Salinimicrobium	NA	NA	NA	NA	NA
Salinisphaera	NA	NA	NA	NA	NA
Salinispora	1.3336e+32	3.08207	0.00205565	4.96533e+11	3.58179e+52
Salinivibrio	NA	NA	NA	NA	NA
Salmonella	441308	0.48402	0.628371	6.127e-18	3.1786e+28
Salsuginibacillus	NA	NA	NA	NA	NA
Sandaracinobacter	NA	NA	NA	NA	NA
Sandaracinus	NA	NA	NA	NA	NA
Sandarakinorhabdus	NA	NA	NA	NA	NA
Sanguibacter	0	-0.00596789	0.995238	0	Inf
Saprospira	1.25563e+24	1.20804	0.227031	1.00033e-15	1.57607e+63
Sarcina	NA	NA	NA	NA	NA
Scardovia	1.97888e-274	-0.00451102	0.996401	0	Inf
Schizothrix	NA	NA	NA	NA	NA
Schlegelella	NA	NA	NA	NA	NA
Schwartzia	NA	NA	NA	NA	NA
Sciscionella	9.86977e+36	1.94454	0.0518299	0.508901	1.91417e+74
Scytonema	4.28751e+83	2.5289	0.0114421	6.53188e+18	2.81432e+148
Sebaldella	2.21372e-42	-1.06054	0.288897	2.31149e-119	2.1201e+35
Sedimentibacter	NA	NA	NA	NA	NA
Sediminibacterium	NA	NA	NA	NA	NA
Segetibacter	NA	NA	NA	NA	NA
Segniliparus	9.45575e+24	1.3119	0.189552	4.59629e-13	1.94529e+62
Seinonella	NA	NA	NA	NA	NA
Selenomonas	6.47326e+08	0.465775	0.641377	5.42289e-29	7.72706e+45
Serinibacter	NA	NA	NA	NA	NA
Serinicoccus	NA	NA	NA	NA	NA
Serratia	0.000651988	-0.243185	0.807862	1.37543e-29	3.09059e+22
Shewanella	2.64067e-33	-2.51388	0.0119412	1.05149e-58	6.63167e-08
Shigella	1.86856e+99	3.48747	0.000487609	3.02546e+43	1.15404e+155
Shimwellia	Inf	1.08912	0.276102	0	Inf
Shinella	NA	NA	NA	NA	NA
Shuttleworthia	NA	NA	NA	NA	NA
Sideroxydans	96.1054	0.0784648	0.937458	2.85675e-48	3.23313e+51
Silanimonas	NA	NA	NA	NA	NA
Simiduia	0.0237223	-0.0697516	0.944391	5.22835e-48	1.07634e+44
Simkania	5.65346e-05	-0.072458	0.942237	7.14315e-120	4.47444e+110
Simonsiella	0.000262161	-0.174699	0.861316	1.73041e-44	3.97181e+36
Simplicispira	3.87951e+81	2.50088	0.0123886	4.43413e+17	3.39426e+145
Singulisphaera	1.17042e-05	-0.360395	0.718551	1.77074e-32	7.73623e+21
Sinomonas	0	-0.00564094	0.995499	0	Inf
Sinorhizobium	1.91222e-07	-0.684646	0.493567	1.11768e-26	3.27159e+12
Siphonobacter	NA	NA	NA	NA	NA
Skermanella	0	-0.00780084	0.993776	0	Inf
Slackia	7.5998e-31	-0.770583	0.440954	1.87573e-107	3.07917e+46
Smithella	NA	NA	NA	NA	NA
Sneathia	NA	NA	NA	NA	NA
Snodgrassella	0	-0.0061663	0.99508	0	Inf
Sodalis	1.86306e-17	-0.379565	0.704269	7.62826e-104	4.55016e+69
Soehngenia	NA	NA	NA	NA	NA
Solibacillus	6.62814e-54	-0.989217	0.322557	2.86489e-159	1.53347e+52
Solimonas	NA	NA	NA	NA	NA
Solirubrobacter	NA	NA	NA	NA	NA
Solitalea	1.82986e-05	-0.409288	0.682328	3.76255e-28	8.89924e+17
Solobacterium	50451534801831	1.27675	0.201692	4.64781e-08	5.47647e+34
Solwaraspora	NA	NA	NA	NA	NA
Sorangium	9.41838e-10	-0.902388	0.366851	2.34246e-29	3.78688e+10
Sphaerisporangium	NA	NA	NA	NA	NA
Sphaerobacter	2.73034e+12	0.703986	0.481442	6.49537e-23	1.1477e+47
Sphaerochaeta	0	-0.00570382	0.995449	0	Inf
Sphaerospermopsis	NA	NA	NA	NA	NA
Sphaerotilus	2.98973e+46	1.59678	0.110316	2.68564e-11	3.32824e+103
Sphingobacterium	0.0199958	-0.14103	0.887847	4.87733e-26	8.19777e+21
Sphingobium	9.02095e-10	-1.51131	0.130711	1.68039e-21	484.277
Sphingomicrobium	NA	NA	NA	NA	NA
Sphingomonas	0.0583456	-0.378986	0.704698	2.42271e-08	140513
Sphingopyxis	0.0118541	-0.262671	0.792804	5.03178e-17	2.79263e+12
Sphingosinicella	0	-0.00578487	0.995384	0	Inf
Spiribacter	8.74422e-30	-0.63355	0.526375	1.11276e-119	6.87134e+60
Spirillospora	NA	NA	NA	NA	NA
Spirillum	NA	NA	NA	NA	NA
Spirochaeta	6.23034e-06	-0.5511	0.581565	1.91163e-24	2.03057e+13
Spiroplasma	4.21966e+24	0.728913	0.466055	2.57473e-42	6.9155e+90
Spirosoma	2.79941e+20	1.31419	0.188784	8.96385e-11	8.74258e+50
Spirulina	NA	NA	NA	NA	NA
Spongiobacter	NA	NA	NA	NA	NA
Sporacetigenium	NA	NA	NA	NA	NA
Sporanaerobacter	NA	NA	NA	NA	NA
Sporichthya	NA	NA	NA	NA	NA
Sporobacterium	NA	NA	NA	NA	NA
Sporocytophaga	NA	NA	NA	NA	NA
Sporohalobacter	0	-0.00564094	0.995499	0	Inf
Sporolactobacillus	NA	NA	NA	NA	NA
Sporolituus	NA	NA	NA	NA	NA
Sporomusa	0	-0.00692528	0.994474	0	Inf
Sporosarcina	9.81967e-38	-1.17101	0.241595	1.12351e-99	8.58254e+24
Sporotomaculum	NA	NA	NA	NA	NA
Stackebrandtia	51711.9	0.243314	0.807762	5.54964e-34	4.81856e+42
Stakelama	NA	NA	NA	NA	NA
Stanieria	1.78353e-18	-0.614012	0.539208	3.94671e-75	8.05979e+38
Staphylococcus	0.0274163	-0.385333	0.699991	3.11226e-10	2.41515e+06
Stappia	NA	NA	NA	NA	NA
Starkeya	7.21964e+11	0.698116	0.485105	3.6786e-22	1.41693e+45
Stella	NA	NA	NA	NA	NA
Stenotrophomonas	3.79561e+09	1.21066	0.226025	1.1781e-06	1.22287e+25
Stenoxybacter	NA	NA	NA	NA	NA
Steroidobacter	NA	NA	NA	NA	NA
Sterolibacterium	NA	NA	NA	NA	NA
Stigmatella	6.49757e+17	0.971696	0.331202	7.64616e-19	5.52153e+53
Stigonema	NA	NA	NA	NA	NA
Streptacidiphilus	1.19598e-13	-0.381251	0.703017	4.42471e-80	3.23269e+53
Streptoalloteichus	NA	NA	NA	NA	NA
Streptobacillus	1.69902e+19	0.54765	0.583933	2.5581e-50	1.12844e+88
Streptococcus	4.6403e-05	-1.32206	0.186148	1.74648e-11	123.29
Streptomonospora	NA	NA	NA	NA	NA
Streptomyces	0.000382794	-0.953573	0.3403	3.62765e-11	4039.29
Streptosporangium	2.04655e-14	-0.336312	0.736635	3.42206e-94	1.22393e+66
Subdoligranulum	6.19579e+13	0.611061	0.541159	3.5831e-31	1.07136e+58
Subsaximicrobium	8.00475e-24	-0.264104	0.7917	3.15197e-195	2.03289e+148
Subtercola	NA	NA	NA	NA	NA
Succinatimonas	1400.02	0.0721826	0.942457	5.24287e-83	3.73852e+88
Succinimonas	NA	NA	NA	NA	NA
Succinispira	NA	NA	NA	NA	NA
Succinivibrio	NA	NA	NA	NA	NA
Sufflavibacter	NA	NA	NA	NA	NA
Sulfitobacter	0	-0.00627051	0.994997	0	Inf
Sulfobacillus	8.04627e+18	0.824136	0.409862	8.79435e-27	7.36181e+63
Sulfuricella	3.35719e+51	0.750091	0.4532	7.76542e-84	1.4514e+186
Sulfuricurvum	5.24573e+19	1.5634	0.117959	9.9524e-06	2.76493e+44
Sulfurihydrogenibium	0	-0.00572363	0.995433	0	Inf
Sulfurimonas	3.70301e+20	0.538689	0.590102	5.39466e-55	2.54182e+95
Sulfuritalea	4.36797e-23	-1.07099	0.284174	5.25853e-64	3.62823e+18
Sulfurospirillum	4.18039e-38	-0.907674	0.36405	8.09574e-119	2.15862e+43
Sulfurovum	NA	NA	NA	NA	NA
Sutterella	5.88917e-19	-0.486404	0.626681	2.05353e-92	1.68891e+55
Suttonella	NA	NA	NA	NA	NA
Swaminathania	NA	NA	NA	NA	NA
Symbiobacterium	1.24734e-15	-0.740247	0.45915	4.30919e-55	3.61056e+24
Symploca	NA	NA	NA	NA	NA
Synechococcus	8.86133e-35	-1.96483	0.0494338	9.53565e-69	0.82347
Synechocystis	0.00179549	-0.0806229	0.935742	3.18171e-70	1.01322e+64
Synergistes	2.01312e+21	1.00911	0.31292	8.4366e-21	4.80364e+62
Syntrophobacter	0	-0.00597647	0.995231	0	Inf
Syntrophobotulus	NA	NA	NA	NA	NA
Syntrophococcus	0	-0.00770438	0.993853	0	Inf
Syntrophomonas	0	-0.00758488	0.993948	0	Inf
Syntrophorhabdus	NA	NA	NA	NA	NA
Syntrophothermus	1.98192e-35	-0.788154	0.430606	9.97013e-122	3.93978e+51
Syntrophus	7.28027e-24	-0.493356	0.621761	8.74896e-116	6.05813e+68
Taibaiella	NA	NA	NA	NA	NA
Tannerella	1.86666e+25	2.44005	0.014685	93795.7	3.71492e+45
Tateyamaria	NA	NA	NA	NA	NA
Tatlockia	1.02318e+08	0.281163	0.778586	1.48984e-48	7.02697e+63
Tatumella	NA	NA	NA	NA	NA
Taylorella	8.07967e-23	-0.69863	0.484783	8.47117e-85	7.70627e+39
Telluria	NA	NA	NA	NA	NA
Telmatobacter	NA	NA	NA	NA	NA
Telmatocola	NA	NA	NA	NA	NA
Tenacibaculum	NA	NA	NA	NA	NA
Tepidanaerobacter	0	-0.00575043	0.995412	0	Inf
Tepidibacter	NA	NA	NA	NA	NA
Tepidicella	NA	NA	NA	NA	NA
Tepidimonas	0	-0.00527632	0.99579	0	Inf
Tepidiphilus	0	-0.00689187	0.994501	0	Inf
Teredinibacter	6.76456e-45	-0.890215	0.37335	3.82656e-142	1.19583e+53
Terrabacter	NA	NA	NA	NA	NA
Terracoccus	NA	NA	NA	NA	NA
Terrahaemophilus	NA	NA	NA	NA	NA
Terribacillus	1.2337e+16	0.462959	0.643394	9.29349e-53	1.63773e+84
Terriglobus	7.44984	0.055323	0.955881	9.41898e-31	5.89238e+31
Terrimonas	NA	NA	NA	NA	NA
Terrisporobacter	NA	NA	NA	NA	NA
Tessaracoccus	NA	NA	NA	NA	NA
Tetragenococcus	1.71707e+61	1.11393	0.265308	3.10558e-47	9.49369e+168
Tetrasphaera	NA	NA	NA	NA	NA
Thalassobacillus	NA	NA	NA	NA	NA
Thalassobius	NA	NA	NA	NA	NA
Thalassolituus	380059	0.0973125	0.922478	1.57213e-107	9.18784e+117
Thalassospira	NA	NA	NA	NA	NA
Thauera	1.10826e-149	-1.55848	0.11912	0	2.35995e+38
Thermacetogenium	NA	NA	NA	NA	NA
Thermaerobacter	9.20546e+12	0.864423	0.387356	3.7136e-17	2.2819e+42
Thermanaeromonas	NA	NA	NA	NA	NA
Thermanaerothrix	NA	NA	NA	NA	NA
Thermanaerovibrio	0	-0.00559136	0.995539	0	Inf
Thermasporomyces	NA	NA	NA	NA	NA
Thermicanus	NA	NA	NA	NA	NA
Thermincola	4099562865631490	0.366605	0.713914	1.39001e-68	1.20908e+99
Thermoactinomyces	1.2967e+08	0.28502	0.775629	2.1098e-48	7.96957e+63
Thermoanaerobacter	0	-0.00602661	0.995191	0	Inf
Thermoanaerobacterium	2.10597e+09	0.805176	0.420718	4.24854e-14	1.04392e+32
Thermobacillus	1.58124e+30	2.51436	0.0119249	4.55633e+06	5.48757e+53
Thermobaculum	0	-0.00798135	0.993632	0	Inf
Thermobifida	8.92139e-22	-0.570712	0.568195	4.58194e-94	1.73706e+51
Thermobispora	141654388301328	0.855383	0.392339	5.32256e-19	3.76998e+46
Thermochromatium	1.51418e+59	2.04295	0.0410575	253.466	9.04553e+115
Thermocrinis	1.38924e-193	-0.354281	0.723128	0	Inf
Thermodesulfatator	0	-0.00674361	0.994619	0	Inf
Thermodesulfobacterium	1.11907e-154	-0.406235	0.68457	0	Inf
Thermodesulfobium	0	-0.0041107	0.99672	0	Inf
Thermodesulfovibrio	NA	NA	NA	NA	NA
Thermomicrobium	0	-0.00612047	0.995117	0	Inf
Thermomonas	NA	NA	NA	NA	NA
Thermomonospora	4.98711e+32	1.67509	0.0939168	2.74929e-06	9.04643e+70
Thermonema	NA	NA	NA	NA	NA
Thermosediminibacter	0	-0.00592822	0.99527	0	Inf
Thermosinus	NA	NA	NA	NA	NA
Thermosipho	3.42004e-22	-0.784679	0.432642	8.25169e-76	1.41749e+32
Thermosporothrix	NA	NA	NA	NA	NA
Thermosynechococcus	NA	NA	NA	NA	NA
Thermosyntropha	NA	NA	NA	NA	NA
Thermotoga	4.65532e+22	1.10725	0.268184	3.4924e-18	6.20549e+62
Thermovibrio	0	-0.00735084	0.994135	0	Inf
Thermovirga	5.98172e+41	0.674963	0.499699	2.91715e-80	1.22657e+163
Thermus	0.000524068	-0.374941	0.707704	3.71826e-21	73864614968233
Thioalkalimicrobium	1.59288e+51	1.47035	0.141468	8.91075e-18	2.84743e+119
Thioalkalispira	NA	NA	NA	NA	NA
Thioalkalivibrio	1.10356e-75	-1.08696	0.277053	7.64441e-211	1.59311e+60
Thiobacillus	Inf	3.83527	0.000125428	Inf	Inf
Thiobacter	NA	NA	NA	NA	NA
Thiocapsa	NA	NA	NA	NA	NA
Thioclava	NA	NA	NA	NA	NA
Thiococcus	NA	NA	NA	NA	NA
Thiocystis	4.06389e-13	-0.400053	0.689117	7.97943e-74	2.06972e+48
Thiodictyon	NA	NA	NA	NA	NA
Thiofaba	NA	NA	NA	NA	NA
Thioflavicoccus	271436	0.147302	0.882893	1.36402e-67	5.40148e+77
Thiohalomonas	NA	NA	NA	NA	NA
Thiohalospira	NA	NA	NA	NA	NA
Thiomargarita	NA	NA	NA	NA	NA
Thiomicrospira	1.04111e+93	1.13175	0.25774	8.50487e-69	1.27446e+254
Thiomonas	1.64462e+21	1.17838	0.238643	8.47516e-15	3.19141e+56
Thioploca	6.69579e+24	0.585456	0.558241	5.18899e-59	8.64015e+107
Thiorhodococcus	NA	NA	NA	NA	NA
Thiorhodospira	NA	NA	NA	NA	NA
Thiorhodovibrio	NA	NA	NA	NA	NA
Thiothrix	0	-0.00770438	0.993853	0	Inf
Thorsellia	NA	NA	NA	NA	NA
Tindallia	NA	NA	NA	NA	NA
Tissierella	NA	NA	NA	NA	NA
Tistrella	0	-0.00897081	0.992842	0	Inf
Tolumonas	1.27794e+38	1.14131	0.253739	4.64194e-28	3.51822e+103
Tolypothrix	NA	NA	NA	NA	NA
Tomitella	NA	NA	NA	NA	NA
Tonsilliphilus	NA	NA	NA	NA	NA
Trabulsiella	NA	NA	NA	NA	NA
Treponema	3.24989e+08	0.666372	0.505173	2.99479e-17	3.52672e+33
Trichococcus	NA	NA	NA	NA	NA
Trichodesmium	4043.49	0.476139	0.633976	5.75446e-12	2.84125e+18
Trichormus	3.97389e+18	1.27625	0.201869	1.08622e-10	1.45382e+47
Trigonala	NA	NA	NA	NA	NA
Tropheryma	2.84599e+34	1.37391	0.16947	2.01014e-15	4.0294e+83
Tropicibacter	NA	NA	NA	NA	NA
Tropicimonas	NA	NA	NA	NA	NA
Truepera	8.33987	0.070054	0.944151	1.4095e-25	4.93461e+26
Trueperella	2.00952e+27	1.21525	0.224271	1.85524e-17	2.17664e+71
Tsukamurella	2.23164e-12	-0.437754	0.661565	1.51958e-64	3.27736e+40
Tuberibacillus	0	-0.00771934	0.993841	0	Inf
Tuberoidobacter	NA	NA	NA	NA	NA
Tumebacillus	NA	NA	NA	NA	NA
Turicella	NA	NA	NA	NA	NA
Turicibacter	0	-0.00630135	0.994972	0	Inf
Turneriella	3.21568e-52	-1.16484	0.244082	7.34056e-139	1.40869e+35
Tyzzerella	NA	NA	NA	NA	NA
Uliginosibacterium	NA	NA	NA	NA	NA
Ulvibacter	NA	NA	NA	NA	NA
Umezakia	NA	NA	NA	NA	NA
Undibacterium	0	-0.00663313	0.994708	0	Inf
Ureaplasma	0.102158	-0.212923	0.831387	7.75528e-11	1.3457e+08
Ureibacillus	NA	NA	NA	NA	NA
Vagococcus	NA	NA	NA	NA	NA
Vampirovibrio	NA	NA	NA	NA	NA
Varibaculum	NA	NA	NA	NA	NA
Variovorax	1.81781e+08	0.95674	0.338698	2.18352e-09	1.51335e+25
Vasilyevaea	NA	NA	NA	NA	NA
Veillonella	8.11269e+07	0.829338	0.406913	1.65022e-11	3.98831e+26
Verminephrobacter	1.61008e-59	-1.32175	0.186251	1.05984e-146	2.44601e+28
Verrucomicrobium	0	-0.00691512	0.994483	0	Inf
Verrucosispora	8.90174e-34	-0.540275	0.589007	1.12625e-153	7.03584e+86
Vibrio	3.95375e-27	-2.07429	0.038052	4.45949e-52	0.0350536
Victivallis	NA	NA	NA	NA	NA
Virgibacillus	5.69478e-07	-0.724532	0.468739	7.29707e-24	4.44433e+10
Viridibacillus	NA	NA	NA	NA	NA
Vitreoscilla	NA	NA	NA	NA	NA
Vogesella	NA	NA	NA	NA	NA
Vulcanibacillus	NA	NA	NA	NA	NA
Waddlia	0	-0.00710152	0.994334	0	Inf
Wautersiella	NA	NA	NA	NA	NA
Weeksella	9.18705e-45	-1.24108	0.214578	2.61932e-114	3.22228e+25
Weissella	1.93848e-05	-0.547472	0.584055	2.60881e-22	1.44039e+12
Westiellopsis	NA	NA	NA	NA	NA
Wigglesworthia	0	-0.00527632	0.99579	0	Inf
Williamsia	NA	NA	NA	NA	NA
Winogradskyella	0	-0.00731988	0.99416	0	Inf
Wohlfahrtiimonas	Inf	1.08912	0.276102	0	Inf
Wolbachia	1.69013e-91	-0.66124	0.508459	0	1.91952e+178
Wolinella	0	-0.00753553	0.993988	0	Inf
Xanthobacillum	NA	NA	NA	NA	NA
Xanthobacter	1.62797e-10	-0.670273	0.502683	3.88389e-39	6.82378e+18
Xanthomonas	2.71595e-11	-1.20042	0.229977	1.52174e-28	4.84735e+06
Xenophilus	NA	NA	NA	NA	NA
Xenorhabdus	5821.05	0.23795	0.81192	5.66462e-28	5.9818e+34
Xylanimonas	6.53506e+26	1.18254	0.236992	2.3504e-18	1.81701e+71
Xylella	2.79487e-17	-0.688831	0.490929	2.21575e-64	3.52535e+30
Xylophilus	NA	NA	NA	NA	NA
Yaniella	NA	NA	NA	NA	NA
Yersinia	4.61683e-07	-0.834421	0.404044	6.06152e-22	3.51647e+08
Yokenella	5341.2	0.150452	0.880408	1.46874e-45	1.94238e+52
Yonghaparkia	NA	NA	NA	NA	NA
Yuhushiella	NA	NA	NA	NA	NA
Zavarzinella	NA	NA	NA	NA	NA
Zhihengliuella	NA	NA	NA	NA	NA
Zobellella	NA	NA	NA	NA	NA
Zobellia	2773.74	0.052204	0.958366	1.49752e-126	5.13759e+132
Zoogloea	NA	NA	NA	NA	NA
Zooshikella	Inf	1.08912	0.276102	0	Inf
Zunongwangia	NA	NA	NA	NA	NA
Zymobacter	Inf	1.08912	0.276102	0	Inf
Zymomonas	6.81125e-23	-0.907007	0.364403	8.56571e-71	5.41614e+25
Zymophilus	NA	NA	NA	NA	NA
