# Supplementary material for: Deciphering the impact of intra-tumoral bacterial infiltration on multi-omics profiles in low-grade gliomas
Source: Front Oncol. 2025 Jun 18;15:1582068. doi: 10.3389/fonc.2025.1582068 (PMC12213438; doi:10.3389/fonc.2025.1582068)
Supplement: Supplementary file 1 [file DataSheet1.zip › suppl.images and tables/Table S2.xlsx]

## Sheet: Table S2
id	coef	HR	HR.95L	HR.95H	pvalue
Oceanimonas	245.484	4.1e+106	2.77e+80	6.05e+132	1.41e-15
Akkermansia	16.8991	2.18369e+07	123906	3848473248	1.51e-10
Collinsella	245.807	5.66e+106	5.72e+61	5.6e+151	3.32e-06
Candidatus Midichloria	449.463	1.58e+195	6.65e+111	3.77e+278	4.46e-06
Homo	229.653	5.46e+99	1.45e+56	2.05e+143	7.26e-06
Candidatus Cardinium	320.701	1.9e+139	9.99e+76	3.61e+201	1.17e-05
Deinococcus	41.2222	7.99058e+17	2847411943	2.24e+26	3.28e-05
Magnetospira	451.709	1.5e+196	2.81e+100	7.95e+291	5.9e-05
Algoriphagus	220.482	5.68e+95	8.27e+46	3.9e+144	0.000121579
Salinispora	93.6533	4.71e+40	5.46493e+19	4.06e+61	0.000140222
Shewanella	-101.994	5.07e-45	4.71e-68	5.45e-22	0.000163616
Shigella	223.685	1.4e+97	4.01e+43	4.87e+150	0.000376412
Adlercreutzia	159.732	2.35e+69	4.8e+30	1.15e+108	0.000441037
Phycisphaera	18.1524	7.64724e+07	2117.45	2761830000000	0.000698473
Thermobacillus	90.0153	1.24e+39	6119620000000000	2.51e+62	0.00101061
Chondromyces	140.385	9.3e+60	3.6e+23	2.4e+98	0.00140288
Leptospirillum	78.3574	1.07e+34	12772900000000	9e+54	0.00143437
Candidatus Blochmannia	101.426	1.12e+44	8.09785e+16	1.55e+71	0.00146759
Actinomycetospora	170.021	6.91e+73	5.49e+24	8.69e+122	0.00320344
Rubritalea	361.233	7.61e+156	8.15e+50	7.11e+262	0.00371282
Aquifex	277.193	2.42e+120	3.78e+38	1.55e+202	0.00392366
Burkholderia	19.5271	3.02344e+08	495.007	184667000000000	0.00406902
Rahnella	153.32	3.85e+66	1.12e+21	1.32e+112	0.00415666
Brucella	60.6693	2.23e+26	6.50444e+07	7.65e+44	0.00533369
Thermochromatium	193.298	8.87e+83	1.94e+24	4.06e+143	0.00581789
Microcoleus	113.097	1.31e+49	29155200000000	5.89e+84	0.00693036
Actinoplanes	2.67575	14.5232	1.74202	121.08	0.0134008
Simplicispira	190.153	3.82e+82	8989500000000000	1.63e+149	0.0151296
Edwardsiella	100.383	3.94e+43	3.09142e+07	5.03e+79	0.0179542
Pelagibacterium	130.307	3.9e+56	6.31162e+08	2.41e+104	0.0202941
Conexibacter	130.889	6.99e+56	3743	1.31e+110	0.0364895
Massilia	96.2158	6.11e+41	206.827	1.8e+81	0.0379912
Acidovorax	-42.3782	3.94e-19	7.57e-37	0.204949	0.0417386
