# Supplementary material for: Deciphering the impact of intra-tumoral bacterial infiltration on multi-omics profiles in low-grade gliomas
Source: Front Oncol. 2025 Jun 18;15:1582068. doi: 10.3389/fonc.2025.1582068 (PMC12213438; doi:10.3389/fonc.2025.1582068)
Supplement: Supplementary file 1 [file DataSheet1.zip › suppl.images and tables/Table S3.xlsx]

## Sheet: all
gene	conMean	treatMean	logFC	pValue	fdr
TSPAN6	3631.98	3239.22	-0.16511	0.0267332	0.0790253
DPM1	1153.77	1086.13	-0.0871497	0.0269205	0.0793578
SCYL3	638.245	606.78	-0.0729381	0.18146	0.292319
C1ORF112	274.731	234.098	-0.230906	0.0204724	0.0663506
FGR	545.549	439.681	-0.311252	0.00517508	0.02623
CFH	1186.99	631.217	-0.911099	0.000308505	0.00460631
FUCA2	1057.19	848.74	-0.316839	0.00186143	0.0138964
GCLC	4027.89	4510.81	0.163364	0.0439988	0.111072
NFYA	1586.19	1662.65	0.0679222	0.41394	0.517838
STPG1	385.3	327.24	-0.235634	0.0534015	0.126673
NIPAL3	3787.08	3780.22	-0.00261365	0.224478	0.339387
LAS1L	3291.68	3426.38	0.0578603	0.248717	0.364335
ENPP4	2243.48	2249.13	0.0036298	0.663992	0.726269
SEMA3F	288.593	195.803	-0.559632	0.00229533	0.0159528
CFTR	214.625	236.571	0.140458	0.000544762	0.00635295
CYP51A1	228.308	221.882	-0.0411914	0.697321	0.75329
KRIT1	418.937	401.815	-0.0602012	0.0706561	0.153919
RAD52	852.202	905.13	0.0869302	0.100121	0.195288
BAD	771.628	710.295	-0.119487	0.0392071	0.102521
LAP3	6477.89	4957.51	-0.385909	8.97574e-06	0.000804087
CD99	20106	17787.2	-0.176789	0.10733	0.204548
HS3ST1	1143.58	923.287	-0.308707	0.0462409	0.114779
AOC1	6.75889	5.12598	-0.398958	0.0032289	0.0196411
WNT16	78.1542	42.8976	-0.865424	0.018628	0.0623761
HECW1	889.996	1085.65	0.286693	0.0259531	0.077416
MAD1L1	15.5257	13.2756	-0.225882	0.0529385	0.126004
LASP1	9833.87	9420.12	-0.0620135	0.137675	0.242637
SNX11	1595.87	1542.08	-0.0494591	0.151432	0.258657
TMEM176A	1584.4	1139.77	-0.4752	0.0552641	0.12929
M6PR	2878.66	2539.25	-0.180996	0.0348933	0.0947951
KLHL13	1359.01	1378.1	0.020125	0.900846	0.920325
ICA1	651.087	648.13	-0.0065672	0.371494	0.481236
DBNDD1	1713.6	1414.41	-0.276835	0.000421092	0.00544459
ALS2	2496.04	2485.17	-0.00630122	0.633254	0.699805
CASP10	353.577	300.358	-0.23534	0.00350115	0.0206772
CFLAR	3033.66	2608.07	-0.21808	0.00242641	0.0164738
TFPI	1083.57	642.201	-0.754695	0.00149284	0.0120581
NDUFAF7	584.296	544.37	-0.102113	0.0514841	0.12344
RBM5	5071.09	5170.82	0.0280955	0.391784	0.498804
MTMR7	618.783	716.217	0.210963	0.039006	0.10217
SLC7A2	2059.05	1789.78	-0.202198	0.326752	0.440307
ARF5	4643.3	4317.07	-0.105097	0.00810467	0.0354285
POLDIP2	6811.76	6493.04	-0.0691334	0.0861975	0.176045
PLXND1	5262.58	4531.06	-0.215923	0.00207659	0.014867
AK2	3734.85	3230.79	-0.209164	0.000423027	0.00546449
CD38	3703.16	4406.1	0.250744	0.0189892	0.0631064
FKBP4	5085.43	4838.43	-0.0718324	0.427054	0.528057
KDM1A	6083.32	5327.28	-0.191459	0.129511	0.233164
RBM6	6052.2	6261.75	0.0491063	0.265123	0.380279
RECQL	1015	820.52	-0.306864	0.00382778	0.0218395
HSPB6	378.735	270.433	-0.485918	0.000233301	0.00396483
ARHGAP33	3821.27	3872.22	0.0191079	0.64539	0.710089
NDUFAB1	2423.33	2356.81	-0.0401536	0.320806	0.434416
PDK4	5121.3	5695.46	0.153301	0.102395	0.198238
ABCB5	1.82213	1.27953	-0.510018	0.00621194	0.0293928
ARX	289.462	241.22	-0.263024	0.0132818	0.0497823
SLC25A13	1461.1	1307.23	-0.160542	0.031972	0.0893609
CDC27	3180	3033.87	-0.0678656	0.0517037	0.123795
HCCS	814.296	727.575	-0.162459	0.00068871	0.0073657
UPF1	7834.22	7294.79	-0.102923	0.00371128	0.0214859
SKAP2	1902.64	1097.34	-0.793994	0.00101474	0.00930189
MCUB	556.119	315.756	-0.816583	2.46703e-07	0.000185652
HOXA11	61.7589	41.4449	-0.575453	0.0631882	0.141793
POLR2J	2593.07	2374.15	-0.127249	0.0249177	0.0753545
DHX33	2448.24	2381	-0.040178	0.31231	0.426302
THSD7A	2017.63	2161.8	0.0995665	0.113622	0.212374
LIG3	1590.59	1478.47	-0.105461	0.129281	0.232902
RPAP3	1390.15	1225.43	-0.181949	0.00122084	0.0106196
ACSM3	21.6087	19.7795	-0.127604	0.079419	0.166967
REXO5	412.81	380.717	-0.116762	0.441482	0.539954
CIAPIN1	2964.07	2776.42	-0.0943517	0.0556892	0.129932
SPPL2B	3579.45	3345.77	-0.0974008	0.384119	0.491815
FAM214B	2200	2037.23	-0.110893	0.0178466	0.0606583
COPZ2	663.664	554.984	-0.258006	0.0357377	0.0961155
PRKAR2B	1588.91	1620.11	0.0280554	0.45491	0.550955
MSL3	1653.06	1537.08	-0.10494	0.0420933	0.107801
CREBBP	8559.02	8660.67	0.0170336	0.591356	0.667186
TSPOAP1	5317.3	6191.06	0.219491	0.00584767	0.0283466
PON1	67.4269	81.4016	0.271733	0.0251061	0.0757638
GCFC2	799.972	756.319	-0.0809554	0.0967859	0.190645
WDR54	1147.15	1089	-0.0750553	0.392789	0.499671
CROT	1638.95	1243.81	-0.398003	0.000188345	0.00352565
ABCB4	178.016	137.583	-0.371707	0.00381599	0.0218198
RHBDD2	10377.8	9426.34	-0.138734	0.00164296	0.0128493
SOX8	40753	49121.6	0.269451	0.000237532	0.00399687
IBTK	2921.79	3039.44	0.0569551	0.227266	0.342252
ZNF195	1761.22	1841.71	0.0644717	0.0603824	0.137669
MYCBP2	5128.08	5562.26	0.117251	0.268649	0.38407
FBXL3	2409.12	2458.79	0.0294392	0.393966	0.500429
ITGAL	552.719	420.567	-0.394212	0.00158588	0.012567
ITGA3	2904.66	1846.06	-0.653921	0.00591301	0.0284832
ZFX	2140.04	2041.8	-0.0677964	0.424236	0.525902
LAMP2	17303	16041.1	-0.109254	0.0535907	0.126969
ITGA2B	108	132.791	0.29813	0.0021448	0.0152053
GDE1	3826.75	3639.61	-0.0723346	0.0412125	0.106274
C19ORF60	1538.85	1444.07	-0.0917072	0.278745	0.393327
CRLF1	2037.66	2815.46	0.466453	0.0153268	0.0547793
OSBPL7	1509.82	1552.52	0.0402331	0.330805	0.443775
TMEM98	2611.68	2454.85	-0.0893431	0.923925	0.939174
YBX2	45.3874	47.189	0.0561596	0.0483456	0.118237
KRT33A	6.14625	7.48819	0.284912	0.080316	0.168293
MAP3K14	939.85	827.898	-0.182978	0.0332293	0.0917792
ABCC8	2288.75	3044.44	0.411612	8.21052e-05	0.00225033
TMEM132A	10362.7	9226.61	-0.167527	0.112932	0.211687
AP2B1	31547.1	32624.9	0.0484649	0.399032	0.505235
TAC1	447.964	446.429	-0.00495299	0.751859	0.799187
ZNF263	1949.31	1890.15	-0.0444678	0.430236	0.530433
CX3CL1	7139.72	7161	0.0042929	0.468003	0.56242
SPATA20	3380.63	3128.91	-0.11163	0.219772	0.33484
CACNA1G	847.225	845.492	-0.00295435	0.196879	0.310061
TNFRSF12A	1218.29	555.244	-1.13367	1.5274e-06	0.000405231
DLX6	127.115	72.7402	-0.805306	0.617977	0.687882
RALA	4865.06	4519.91	-0.106162	0.0710379	0.15458
BAIAP2L1	44.7945	39.9331	-0.165737	0.091877	0.183967
KDM7A	1845.4	1953.05	0.0817999	0.294231	0.408412
ETV1	19317.3	20191	0.0638192	0.307544	0.421548
AGK	2043.6	1927.13	-0.0846596	0.0718955	0.155613
ALDH3B1	750.877	635.953	-0.239658	0.000789525	0.00795638
TTC22	11.0474	8.34252	-0.405156	0.122135	0.223649
PHTF2	1355.74	1257.26	-0.108788	0.144887	0.250673
CCL26	8.58893	6.23228	-0.462718	0.167721	0.276812
USH1C	2445.03	3337	0.448703	0.000195035	0.00358761
GGCT	707.142	605.449	-0.223996	0.00279857	0.0179588
DBF4	549.538	457.76	-0.263627	0.049379	0.12002
TBXA2R	160.656	134.571	-0.25561	0.104701	0.20125
IFRD1	721.648	677.52	-0.0910329	0.155537	0.263483
COX10	719.451	707.909	-0.0233308	0.710824	0.764405
GTF2IRD1	1878.93	1826.05	-0.0411863	0.621215	0.69054
PAF1	5123.49	4829.46	-0.0852671	0.0315143	0.08844
VPS41	6115.77	5906.79	-0.0501597	0.227266	0.342252
ARHGAP44	794.968	920.421	0.211397	0.0824891	0.171105
ELAC2	4524.49	4298.46	-0.0739377	0.0298297	0.0850444
SCIN	1916.17	1616.6	-0.245261	0.0346068	0.0943176
ARSD	816.245	596.205	-0.453195	0.00889256	0.0379001
PNPLA4	533.881	388.52	-0.458532	0.00305897	0.0190583
MYH13	1.81423	1.5	-0.274394	0.0159278	0.0562282
ADIPOR2	9447.71	9702.1	0.0383319	0.597654	0.671891
CDKL3	73.3834	75.4882	0.0407972	0.38772	0.49516
UPP2	89.1225	98.5551	0.145141	0.0227317	0.0706638
MARK4	2981.87	2862.83	-0.0587709	0.161625	0.27031
PROM1	827.589	558.594	-0.567113	0.0670992	0.148019
CCDC124	4372.11	4015.65	-0.122695	0.0476866	0.117249
CEACAM21	107.178	97.2756	-0.139857	0.454163	0.550214
PAFAH1B1	13691.4	14095.5	0.0419684	0.726694	0.778133
NOS2	308.075	294.535	-0.0648409	0.615441	0.685453
DNAH9	824.095	501.276	-0.717206	0.0314181	0.088297
KIAA0100	6895.67	6521.32	-0.0805257	0.0818489	0.170263
GAS7	11992.8	11568.8	-0.0519244	0.0439353	0.110972
TRAPPC6A	896.174	911.425	0.0243455	0.0548028	0.128693
MATK	569.996	608.61	0.0945667	0.263306	0.378659
CD79B	14.2609	8.52756	-0.741857	0.00189588	0.014047
ST7L	573.324	507.323	-0.176447	0.00122727	0.010642
TKTL1	241.213	162.756	-0.5676	0.165186	0.274335
PAX6	1303.49	1213.07	-0.103716	0.397	0.503356
RPUSD1	1371.7	1270.52	-0.110554	0.0626562	0.141112
RHBDF1	1181.53	877.248	-0.429604	0.0114734	0.0449557
LUC7L	4388.94	4581.95	0.0620899	0.293395	0.407579
CACNA2D2	573.905	659.933	0.201507	0.00898778	0.0382001
BAIAP3	4904.9	4269.57	-0.200131	0.725101	0.77679
CRAMP1	1358.32	1411.5	0.0554096	0.0952129	0.188514
TEAD3	280.593	174.39	-0.686163	0.000120624	0.00276026
SELE	87.2451	37.6693	-1.21168	0.0714788	0.155124
DNAJC11	1694.71	1620.51	-0.0645901	0.201013	0.314311
MYLIP	1005.15	1070.96	0.0915053	0.137273	0.242207
E2F2	307.905	183.657	-0.745468	0.000448319	0.00568998
SYN1	4314.55	4508	0.0632764	0.40226	0.507413
JARID2	2232.49	2288.83	0.035962	0.335347	0.447779
NADK	2986.09	2550.68	-0.227378	0.000107908	0.00260719
DLEC1	373.822	293.098	-0.350967	0.0743702	0.159372
CYTH3	3005.88	2862.63	-0.070447	0.0707066	0.154005
ADAM22	7959.51	9243.08	0.215695	0.00187488	0.0139807
CYB561	1219.71	1036.08	-0.235396	0.00261299	0.017207
SPAG9	19618.1	20980.7	0.0968783	0.0366824	0.0978292
CELSR3	3499.55	4041.27	0.20764	0.0209065	0.0672467
AASS	3652.74	3421.23	-0.0944628	0.0759111	0.161666
PLEKHG6	12.9802	8.96063	-0.534645	0.0144033	0.0524642
SS18L2	852.213	823.547	-0.0493634	0.295627	0.409937
MPND	585.731	578.02	-0.0191202	0.842605	0.872063
MGST1	3321.29	2837.88	-0.226929	0.0411223	0.106101
CRY1	1951.28	1762.99	-0.146395	0.00986049	0.0408394
PGLYRP1	4.99605	4.24016	-0.236669	0.149124	0.255694
NFIX	33927.5	34844.2	0.0384662	0.51026	0.59855
ST3GAL1	1285.84	1152.48	-0.157971	0.00513171	0.0261147
MMP25	160.028	132.894	-0.268049	0.045087	0.112982
IL32	471.36	416.319	-0.179139	0.0903248	0.181892
PKD1	6287.77	6157.22	-0.0302676	0.540504	0.623999
MAPK8IP2	6492.1	7130.07	0.13523	0.0446392	0.112216
MED24	6975.72	6797.31	-0.0373762	0.604193	0.676744
RHOBTB2	2554.23	2477.79	-0.0438333	0.123417	0.225309
HEATR5B	2663.63	2595.62	-0.0373169	0.368906	0.478734
SEC62	11971.9	11935.6	-0.00438233	0.833605	0.864628
RPS20	29681.8	30712.5	0.0492461	0.38098	0.489249
CSDE1	22852.5	21057.9	-0.117991	0.0230452	0.0713651
UBE3C	3861.98	3576.82	-0.110665	0.0141767	0.0519886
MASP2	149.099	147.677	-0.013822	0.918387	0.934715
FAM76A	784.644	712.11	-0.139938	0.131437	0.235587
TRAF3IP3	152.664	124.181	-0.297915	0.0137267	0.0507789
POMT2	3091.86	3117.9	0.0121015	0.524578	0.61021
VTA1	3299.6	3370.81	0.0308043	0.435751	0.535127
MLXIPL	580.719	555.315	-0.0645349	0.455458	0.551426
BAZ1B	8307.11	7569.1	-0.134225	0.0248592	0.0752761
RANBP9	2534.94	2323.44	-0.125689	0.00254091	0.0169181
ETV7	73.2055	42.8307	-0.773307	0.000466636	0.00577892
SPRTN	764.992	725.925	-0.0756239	0.0815289	0.170062
METTL13	2578.25	2430.86	-0.0849257	0.0624856	0.140951
DYRK4	1042.96	991.461	-0.0730571	0.138802	0.243692
ZNF207	6026.79	5893.26	-0.032326	0.335956	0.448505
UQCRC1	9012.89	8682.96	-0.0538027	0.292421	0.406718
STARD3NL	3670.43	3402.72	-0.109259	0.0125565	0.0478008
CD9	11515	10585.8	-0.12139	0.298437	0.412591
HHATL	922.427	1121.39	0.281786	0.12224	0.223694
NCAPD2	3967.29	3172.26	-0.322644	0.00833277	0.0362189
IFFO1	2501.09	2298.94	-0.121588	0.015481	0.055202
GIPR	86.6957	107.201	0.306284	0.025347	0.0761647
PHF7	251.051	247.602	-0.0199576	0.796422	0.834851
SEMA3G	905.344	1022.3	0.175285	0.0733437	0.157904
STAB1	4879.8	3985.72	-0.29198	0.329451	0.442604
FUZ	1299.15	1240.25	-0.0669396	0.224593	0.33945
IDS	1045.96	1035.2	-0.0149123	0.268648	0.38407
ZNF200	517.221	465.492	-0.152025	0.000770664	0.00786397
CD4	3388.67	2790.68	-0.280103	0.00515589	0.0261868
LRRC23	1456.54	1286.37	-0.179241	0.272471	0.387807
BTK	568.51	471.157	-0.270976	0.00228872	0.0159462
HFE	270.549	175.768	-0.622222	0.00057555	0.00655139
SCMH1	1372.02	1157.08	-0.245805	2.64668e-05	0.00131344
FYN	22519.1	23115.4	0.0377096	0.162992	0.272035
ELOA	2695.86	2441.2	-0.143151	0.0173411	0.0596306
LYPLA2	1840.58	1625.96	-0.178865	0.00239972	0.0163167
CLCN6	4747.54	4769.02	0.00651333	0.848302	0.876577
MRC2	4764.01	3119.49	-0.610866	0.000769874	0.00786171
SLC6A7	369.316	442.035	0.259305	0.701791	0.756955
TSPAN9	1615.12	1427.72	-0.177934	0.039439	0.102972
APBA3	822.407	775.091	-0.0854879	0.28457	0.398937
MKS1	1029.54	977.047	-0.0754962	0.34579	0.457694
ABHD5	2105.34	2035.43	-0.0487257	0.33292	0.445401
AKAP8L	2332.75	2355.5	0.014001	0.421429	0.523693
MBTD1	1844.37	1873.75	0.0227977	0.214128	0.328637
UTP18	1984.65	1829.14	-0.11772	0.0136711	0.0506325
RNF216	5643.15	5328	-0.0829067	0.158113	0.26634
PTBP1	8252.53	7106.21	-0.215756	0.00286896	0.0182481
LARS2	2652.18	2524.22	-0.0713396	0.138722	0.243674
PIK3C2A	5029.51	5014.2	-0.00439805	0.791749	0.831276
PLAUR	543.628	271.846	-0.999829	2.07368e-06	0.000451345
WIZ	4520.52	4103.69	-0.139567	0.00179381	0.0135231
RABGAP1	8069.18	8245.15	0.0311233	0.400049	0.505966
DCN	4481.92	3145.59	-0.510787	0.0365462	0.0975413
QPCTL	436.893	398.059	-0.134298	0.0163669	0.0572824
PPP5C	3739.36	3485.93	-0.10125	0.00915673	0.0387742
CEP68	3519.1	3694.47	0.0701623	0.134884	0.239678
MAP4K3	2431.6	2402.18	-0.0175615	0.718744	0.771177
ZBTB32	22.9644	23.6772	0.0440956	0.906338	0.924597
TYROBP	2949.26	2389.3	-0.303766	0.00222267	0.0156051
TMEM159	321.814	260.374	-0.305643	0.00252801	0.0168567
GABRA3	1977.59	2251.41	0.187086	0.0546889	0.128555
BRCA1	798.676	589.283	-0.438648	0.000387669	0.00521308
ERCC1	2995.64	2740.61	-0.128369	0.0059901	0.0286744
CD22	387.802	451.02	0.217869	0.800169	0.838012
SEMA3B	3706.32	3649.53	-0.0222778	0.366005	0.475955
MBTPS2	1988.2	1938.04	-0.0368691	0.52814	0.61337
PRICKLE3	113.933	72.1417	-0.659277	3.16458e-05	0.00140835
LTF	5620.78	1093.09	-2.36236	0.000864775	0.00840764
EXTL3	6943.83	6141.44	-0.177156	0.00117003	0.0102879
NR1H4	39.1818	47.5906	0.280491	0.521269	0.60723
ELOVL5	8825.23	8121.26	-0.11993	0.139939	0.245
ALOX5	857.257	668.087	-0.359692	0.00604007	0.0288435
CALCOCO1	7598.1	7742.3	0.0271236	0.339164	0.451389
UBR7	3394.28	3233.96	-0.0698038	0.423358	0.525049
MAP4K5	3515.74	3701.8	0.0743971	0.0304987	0.0863628
EHD3	4196.79	4427.47	0.0771956	0.130588	0.234551
PSMC4	4630.96	4184.4	-0.14629	0.000457693	0.00572469
MAN2B2	3307.32	3013.98	-0.133989	0.0162056	0.0569031
SLC7A14	2455.85	2729.85	0.152602	0.0810008	0.169307
SLC25A39	4155.54	3695.21	-0.169381	0.000159181	0.00324861
MVP	3922.94	3194.67	-0.296267	0.0320693	0.089506
NUB1	3632.49	3495.53	-0.0554486	0.12268	0.22435
PGM3	2589.38	2648.69	0.0326721	0.29256	0.40687
RWDD2A	1031.28	1090.35	0.0803604	0.04903	0.119424
CLK1	4645.22	4724.67	0.024466	0.988149	0.99023
POLR3B	878.708	845.673	-0.0552827	0.289511	0.403851
ANGEL1	2649.5	2858.36	0.10947	0.0599689	0.136907
RNF14	2930.31	2765.88	-0.0833129	0.0209232	0.0672467
DNASE1L1	286.182	244	-0.230051	0.000242611	0.00403748
HEBP1	1197.75	1067.31	-0.166352	0.0618483	0.13997
GPRC5A	209.976	101.744	-1.04528	0.000319554	0.00468001
CD6	80.5336	52.5591	-0.615651	0.00153701	0.0122783
TACC3	1471.73	1010.57	-0.542338	0.000181652	0.00343248
POLA2	220.312	184.72	-0.254206	0.0096697	0.0403152
ZC3H3	1664.54	1610.15	-0.0479301	0.91887	0.935069
CAPN1	6270.01	5611.56	-0.160065	0.000185869	0.00349353
ACPP	48.6324	37.4055	-0.378667	0.0383915	0.100847
MDH1	8916.27	8873.05	-0.00701046	0.0481311	0.118006
SLC30A9	5927.41	5895.2	-0.00786116	0.572443	0.650743
MTMR11	831.901	614.339	-0.437378	0.0132825	0.0497823
COX15	1895.25	2003.99	0.0804924	0.0331043	0.0915617
CCDC88C	842.225	809.85	-0.0565508	0.713311	0.766599
ZMYND11	9462.83	10653.9	0.17104	0.000292348	0.00450138
WAS	940.356	796.425	-0.239668	0.00668884	0.0309876
DPEP1	170.368	82.9449	-1.03843	0.000311591	0.00462227
BID	4071.45	4582.65	0.170638	0.000867333	0.00842388
MATR3	184.534	196.902	0.0935911	0.16162	0.27031
NPC1L1	15.5059	11.6417	-0.413514	0.0375174	0.0992123
XYLT2	1665.62	1526.69	-0.125657	0.00464784	0.0246243
NUDCD3	10520	10364.3	-0.0215051	0.234703	0.349407
CHDH	2769.77	2748.61	-0.0110684	0.933561	0.947085
IL20RA	190.474	112.929	-0.754179	0.192896	0.305453
GLT8D1	3364.06	3130.11	-0.103991	0.00512693	0.0261147
ATP2C1	7050.62	6865.66	-0.0383515	0.447081	0.544399
IGF1	39.336	33.563	-0.228978	0.408837	0.513269
SLC38A5	3947.94	3875.99	-0.0265332	0.889097	0.911156
RALBP1	4869.97	4547.13	-0.0989562	0.0146003	0.0528538
RUFY3	13213.6	13876.3	0.0705957	0.0796902	0.167388
CNTN1	20617.8	22644.1	0.135246	0.0538541	0.127285
SLC11A1	1803.95	987.988	-0.868593	6.43188e-05	0.00204747
WWTR1	4880.98	3618.01	-0.431973	0.101253	0.196829
AGPS	2860.26	2809.02	-0.02608	0.49404	0.584995
CXORF56	1257.26	1193.32	-0.0752999	0.0458438	0.114237
ATP1A2	68774.2	69660.9	0.0184802	0.440048	0.538773
TTC27	797.81	731.161	-0.125856	0.0167646	0.0582298
ZNF582	208.498	195.075	-0.0960063	0.131507	0.235665
PHLDB1	9604.4	9712.29	0.0161151	0.423183	0.524973
MARCO	126.565	45.5157	-1.47544	0.656646	0.719775
CYP24A1	25.6759	28.9685	0.174071	0.0809796	0.169298
PRDM11	1433.21	1552.47	0.115314	0.0107983	0.0433063
SYT13	1843.08	2185.46	0.24582	0.374912	0.484388
SNAI2	205.96	152.232	-0.436093	0.0148951	0.0536331
CD74	58963.8	42027.1	-0.488508	0.000128014	0.00286702
HGF	419.846	238.22	-0.817562	0.000129258	0.00287867
ZRANB1	1160.25	1268.87	0.129119	0.0259531	0.077416
ADGRA2	874.415	815.457	-0.10071	0.341312	0.453593
ZFP64	1046.06	1016	-0.0420644	0.227849	0.342719
MNAT1	700.96	672.217	-0.0604071	0.506371	0.595104
SAMD4A	4928.33	4483	-0.136634	0.245499	0.361192
RUNX3	225.087	149.898	-0.586505	0.000322809	0.00470365
MRE11	1276.33	1203.12	-0.0852207	0.393797	0.500399
PLEKHB1	35510.2	38677.3	0.123253	0.085644	0.175355
SERPINB1	1138.32	876.638	-0.376849	0.00131889	0.0111885
CYP3A43	12.664	14.7913	0.224016	0.0906424	0.182218
SLC7A9	23.9209	21.3858	-0.16162	0.551403	0.633085
SPAST	2740.95	2807.72	0.0347261	0.233511	0.348347
NRXN3	1733.48	1848.5	0.092682	0.714894	0.768002
OSBPL5	1867.08	1793.5	-0.0580021	0.597864	0.671891
AQR	3232.87	3133.39	-0.0450911	0.299848	0.414126
RTFDC1	6187.74	6147.22	-0.00947814	0.536699	0.620594
GABRA1	1678.88	2083.16	0.311275	0.409104	0.513514
RNF10	8415.23	7878.04	-0.0951645	0.00263659	0.0172809
ZNF839	425.771	439.874	0.0470135	0.0788578	0.166044
ZDHHC6	1581.53	1565.39	-0.0148059	0.783584	0.82465
GRAMD1B	4687.08	4882.91	0.0590518	0.396494	0.503038
RNH1	8598.42	8301.88	-0.0506344	0.601447	0.674709
RB1CC1	5152.58	5267.41	0.0317961	0.830294	0.862101
ERP44	2447.47	2167.2	-0.175456	0.000120351	0.00276026
ALAS1	2701.93	2439.96	-0.147136	0.000176039	0.00338725
BIRC3	246.64	171.209	-0.526653	0.00391313	0.0221552
AKAP11	7960.56	8743.06	0.135269	0.100938	0.196326
GLRX2	1287.27	1231.55	-0.0638413	0.0668284	0.147634
SNAPC1	439.083	364.673	-0.267889	0.00136544	0.0114375
DERA	1949.88	1867.96	-0.0619194	0.0817421	0.170144
STRAP	7939.42	7829.81	-0.0200545	0.395313	0.501817
ABCC2	42.7115	43.3346	0.0208976	0.795928	0.834584
DEF6	621.668	539.579	-0.204311	0.037647	0.0994405
PLEKHO1	3624.36	3146.41	-0.204021	1.90128e-05	0.0011021
GCLM	1071.09	818.063	-0.388797	6.23089e-06	0.000676862
UBR2	2820.23	2779.6	-0.0209339	0.803451	0.840684
EHD2	2758.59	2157.68	-0.354454	0.00236618	0.0161924
DEPDC1	142.66	64.1772	-1.15245	3.7971e-06	0.00054005
CCDC28A	869.81	835.472	-0.0581085	0.31057	0.424472
RRAGD	5094.38	5458.26	0.0995335	0.0263818	0.0782381
HSF2	1426.08	1474.79	0.048457	0.134488	0.239284
PHF20	4005.94	3957.73	-0.0174685	0.579476	0.657492
HSD17B6	630.862	594.957	-0.084539	0.905407	0.923959
TYMP	851.609	503.756	-0.757466	1.27463e-05	0.000930028
NCAPH2	3450.71	3498.82	0.0199758	0.153693	0.261449
TOMM34	2074.28	1860.77	-0.156716	0.000613545	0.00683728
KPNA6	3970.66	3562.57	-0.156459	0.00258964	0.0171105
VIM	31257.6	21359.9	-0.549299	0.00178828	0.0134889
RTEL1-TNFRSF6B	119.984	126.941	0.0813132	0.315066	0.428845
FAS	445.206	325.551	-0.451587	0.0823807	0.170933
RNASET2	2022.23	1783.76	-0.181025	0.0108926	0.0435581
CD44	15680.6	10729.7	-0.547369	0.00584225	0.0283466
KCNG1	351.605	276.043	-0.34906	0.564216	0.643518
AGPAT4	3293	3638.31	0.143866	0.028376	0.0822772
SLAMF7	49.9684	31.1693	-0.68089	0.00791569	0.0347454
BTN3A1	1968.78	1737.85	-0.180003	0.00348779	0.0206511
MIPEP	629.095	570.035	-0.142226	0.0106117	0.0428077
PRKCH	624.02	551.602	-0.177963	0.0149217	0.0536653
INSRR	43.5889	30.0945	-0.534463	0.33104	0.443943
IFNGR1	5985.2	5611.22	-0.0930853	0.0882709	0.178902
B4GALT7	1575.98	1495.72	-0.0754125	0.0916012	0.183522
SH2D2A	30.6285	17.1181	-0.839349	0.00201332	0.0145173
VRK2	167.98	138.185	-0.28169	0.00739189	0.0333091
TNFRSF1B	2433.34	1938.51	-0.327988	0.00460403	0.0244768
VEZT	2805.18	2733.71	-0.0372307	0.260857	0.376599
POU2F2	783.747	726.299	-0.109824	0.518668	0.604764
BRD9	2629.77	2687.74	0.0314588	0.284299	0.398718
TBPL1	890.557	978.858	0.136392	0.00778337	0.0343841
ARNTL2	436.806	312.555	-0.482883	8.30362e-05	0.00225505
BCLAF1	7415.35	7506.44	0.0176147	0.682581	0.74137
SLC39A9	4986.94	5152.06	0.0469952	0.212567	0.326932
ANK1	956.443	1090.63	0.189411	0.199628	0.312892
IBSP	118.628	98.6772	-0.265662	0.00221121	0.0155736
TFB1M	333.652	318.996	-0.0648063	0.124076	0.226106
RABEP1	4634.35	4574.71	-0.0186877	0.554227	0.63506
HMGB3	2702.47	2497.16	-0.113992	0.0975815	0.191799
NUP160	2768.95	2552.91	-0.117198	0.125722	0.228069
BAK1	574.245	499.094	-0.202354	0.000113816	0.00267952
MUSK	33.0079	8.96063	-1.88114	0.180852	0.291638
IKZF2	646.055	555.138	-0.218812	0.00863537	0.0371133
GRN	9347.35	7733.64	-0.27341	0.00035554	0.00498986
FAM13B	1924.52	1861.34	-0.0481595	0.181561	0.292379
CENPQ	636.964	605.827	-0.0723075	0.299281	0.413591
SARS	9589.36	9001.69	-0.0912382	0.0199842	0.0653941
RANBP3	4955.35	4723.33	-0.0691841	0.0621878	0.140462
ARID4A	2233.75	2331.69	0.0619044	0.139532	0.244412
EIPR1	2464.69	2507.39	0.0247837	0.353758	0.464628
PNPLA6	5501.84	5149.06	-0.0956037	0.016246	0.0569869
ALG1	692.142	617.378	-0.164915	0.00431549	0.0235302
ZCCHC8	1139.78	1057.57	-0.108004	0.0407923	0.105408
ABCF2	1546.75	1492.14	-0.0518564	0.338091	0.450223
CHPF2	2260.89	1871.89	-0.272398	0.000280578	0.00438873
LRRC7	688.976	748.193	0.118956	0.282122	0.396917
FUT8	2185.41	2012.61	-0.11884	0.0461085	0.114739
UBA6	2519.67	2331.81	-0.111783	0.0317544	0.088897
GAB2	6804.36	6811.94	0.00160485	0.515924	0.602758
ATP6V0A1	12042.3	12605.2	0.0659081	0.377693	0.48675
PIAS1	2138.53	2114.25	-0.0164719	0.475846	0.569315
SLC4A7	1216.84	984.531	-0.305628	0.0023213	0.0160045
MAP2K3	1027.78	741.465	-0.471085	1.45807e-07	0.000185652
TMSB10	17814.8	13355.7	-0.415619	1.80383e-06	0.000429063
ASTE1	418.103	384.012	-0.122707	0.0304967	0.0863628
RNF19A	6740.21	5851.66	-0.203947	0.0548419	0.128694
PEX3	673.419	664.417	-0.0194147	0.593241	0.668712
SH3YL1	2194.66	2286.89	0.0593893	0.152734	0.260234
FAM136A	1203.02	1045.7	-0.202185	1.52955e-05	0.00102435
VCL	4183.09	3566.13	-0.230207	0.0281796	0.0819835
DEPDC1B	166.174	107.996	-0.621715	0.00101867	0.00932552
NSMAF	1976.28	1920.5	-0.0413087	0.412902	0.516914
ADSS	1635.79	1441.33	-0.182587	0.0151993	0.0544364
STAP1	9.77866	4.15748	-1.23393	0.000455313	0.00572469
TIMP2	27283.5	26352.3	-0.0500983	0.333678	0.446198
RFC1	4205.51	3950.93	-0.0900902	0.117053	0.216993
TBC1D23	2068.67	1998.81	-0.0495572	0.414634	0.518312
CUL3	3415.04	3309.3	-0.0453766	0.261629	0.377398
ZZZ3	2206.75	2005.7	-0.13782	0.0481653	0.118006
SLC18A1	47.4862	37.185	-0.352785	0.295215	0.409436
USP2	2415.43	2276.04	-0.0857599	0.686367	0.744544
TUBG2	3515.81	3724.69	0.0832644	0.0772218	0.163649
RPL26L1	877.798	831.752	-0.0777363	0.0543831	0.128142
FLT4	620.304	536.894	-0.20834	0.121362	0.222709
NSUN2	2539.41	2435.41	-0.0603296	0.41637	0.519653
FBXO42	2155.75	1989.69	-0.115653	0.0158726	0.0561434
MFAP3	901.368	838.724	-0.103919	0.204451	0.318066
MRI1	507.68	472.197	-0.104531	0.0979483	0.192355
METTL1	963.972	437.5	-1.13971	0.000311381	0.00462227
HOXC8	37.7905	10.9961	-1.78104	0.000787595	0.00794273
AGA	1015.18	914.685	-0.150386	0.00511725	0.0261086
PI4K2B	628.443	431.898	-0.541092	8.88657e-06	0.000801302
BOD1L1	4326.88	4238.27	-0.0298515	0.645825	0.710398
MAT2B	3397.58	3271.58	-0.0545193	0.221714	0.336684
EDC4	2576.14	2519.57	-0.0320343	0.708569	0.762691
VCAN	24167.7	25359.1	0.0694249	0.136713	0.241559
MSR1	1375.14	780.555	-0.817004	6.22911e-05	0.00201733
CDH1	455.775	332.445	-0.455206	0.162077	0.270905
SKIV2L2	2916.73	2900.52	-0.00804104	0.795723	0.834496
DNAH5	290.04	188.276	-0.623404	0.122236	0.223694
ZFYVE16	2997.99	3176.18	0.0832985	0.0945538	0.187774
RIPOR1	3532.94	3457.98	-0.0309382	0.418982	0.522063
C6	62.4111	14.2874	-2.12706	0.0677656	0.148987
RAI14	1209.44	1030.09	-0.231577	0.0211595	0.0677456
PNKP	1093.98	955.929	-0.194611	0.00226572	0.0158187
PHLPP2	1602.98	1649.93	0.0416439	0.80791	0.844324
STAU2	2550.47	2514.72	-0.0203631	0.126473	0.22925
PQLC2	1044.47	925.634	-0.174253	0.000389915	0.00522785
CTNS	1433.21	1297.47	-0.143546	0.00375092	0.0215975
RTN4R	739.881	895.075	0.274714	0.00486823	0.0253349
PHF23	2540.72	2421.4	-0.0693924	0.126397	0.229186
CDH10	2181.53	2505.08	0.199518	0.00667675	0.0309726
INPP4A	3405.21	3318.75	-0.0371027	0.20521	0.318923
RAB27B	902.119	956.5	0.0844479	0.166493	0.275346
PSMA4	3847.81	3572.37	-0.107153	0.00420571	0.0231348
MYO16	1326.77	1820.09	0.45609	0.00185762	0.0138903
LSG1	2412.87	2233.89	-0.111187	0.0318027	0.0889604
TNC	19108.6	10630.9	-0.84596	2.29841e-05	0.00122903
THAP3	980.992	936.193	-0.0674357	0.211235	0.325574
RIPOR3	274.51	188.583	-0.541661	0.022789	0.0707668
TDP1	695.826	636.11	-0.12945	0.0717512	0.155519
AIFM2	562.308	542.646	-0.0513509	0.549361	0.631533
SPATA7	635.043	656.492	0.0479223	0.261627	0.377398
MED17	278.17	266.118	-0.0638999	0.196239	0.30923
RETSAT	3906.87	3570.41	-0.129922	0.0197431	0.0648824
CAPG	3157.78	2158.62	-0.548799	4.21253e-05	0.00167917
AP2S1	2823.88	2478.3	-0.188329	0.000102279	0.00254104
TG	135.352	122.008	-0.14974	0.273114	0.388389
ADAM28	1172.14	984.783	-0.251269	0.109866	0.207548
BARX2	37.2609	32.8701	-0.180886	0.817955	0.852498
DCUN1D1	2212.01	2219.75	0.0050368	0.762934	0.808281
ZIC2	712.636	604.362	-0.237753	0.209138	0.323416
LCP2	1105.79	854.197	-0.372432	0.000252027	0.00411969
TRIT1	916.64	910.575	-0.0095782	0.671491	0.731919
ADRB1	273.573	253.839	-0.108015	0.0377296	0.0995484
CUL7	879.47	708.051	-0.312781	0.00831022	0.0361323
CTNNA1	17976.1	15863.7	-0.18035	0.00512215	0.0261147
PHKA2	824.901	702.394	-0.231941	0.00334131	0.0200992
CNTLN	669.158	616.776	-0.117601	0.375728	0.485078
EPHA3	485.372	376.811	-0.365248	0.146565	0.25247
HSPA5	21808.8	18491.9	-0.238017	0.000127699	0.00286702
DSG2	128.19	59.2165	-1.11421	0.00291531	0.0184409
GEMIN8	1020.8	994.673	-0.0374034	0.277536	0.392346
OFD1	1619.42	1508.63	-0.102237	0.293115	0.407275
GPM6B	89509.8	94093.4	0.0720468	0.213347	0.327803
PREX2	2880.95	3055.8	0.0850058	0.431834	0.531642
WDR37	2471.07	2654.5	0.103304	0.0477548	0.117333
YTHDC2	2033.5	1933.83	-0.0724991	0.107727	0.204965
CTPS2	1856.55	1834.19	-0.0174845	0.896287	0.916618
ATP6V1H	4291.92	4237.52	-0.0184021	0.165474	0.274517
POLR2B	4943.65	4633.74	-0.0933989	0.189106	0.300877
FAM214A	2490.79	2624.08	0.075205	0.185657	0.296622
ARAP2	4351.92	4011.37	-0.117557	0.191157	0.303335
TPR	7930.82	7601.06	-0.0612707	0.291033	0.405156
CP	1778.97	1020.59	-0.801645	0.0102659	0.0418896
KIAA0556	2310.06	2061.93	-0.163932	0.0213813	0.0679825
DTNBP1	1099.9	1015.99	-0.114485	0.018728	0.0625299
XK	228.439	213.02	-0.100821	0.158461	0.266747
C12ORF4	1360.95	1280.04	-0.0884289	0.172613	0.281818
SCML1	622.352	570.673	-0.125065	0.095092	0.188384
WWC3	2420.66	2282.22	-0.0849623	0.083458	0.172441
MAP4	44006.1	43328.4	-0.022392	0.479795	0.572599
GOPC	2719.28	2879.11	0.0823981	0.0278763	0.0813589
USP28	1135.64	1025.06	-0.14781	0.0442857	0.111633
HDAC9	1785.4	1648.56	-0.115041	0.504241	0.593509
TSPAN17	1867.92	1711.12	-0.126494	0.00296113	0.0186367
NOP16	567.696	532.626	-0.0919949	0.154567	0.262326
RRM2B	3174.49	2956.52	-0.102623	0.231731	0.346705
ZNF800	1160.92	1066.69	-0.122125	0.0287721	0.0829896
SNX29	2961.36	2873.8	-0.0433005	0.443646	0.541737
LMO3	6606	6522.6	-0.0183302	0.874027	0.898181
MRPS10	1744.66	1647.75	-0.0824503	0.0178027	0.0605994
VPS13D	10377.3	11185.1	0.108146	0.1051	0.201747
CELF2	9992.07	10214.5	0.0317602	0.659157	0.721896
FAM120A	7431.46	6679.01	-0.154012	0.00361546	0.0211531
KITLG	1765.75	1777.08	0.0092257	0.793151	0.832431
ERCC8	800.538	810.043	0.01703	0.8714	0.895882
ADAMTS6	629.174	639.244	0.0229081	0.683248	0.741978
H6PD	3888.92	3262.61	-0.253342	0.000414396	0.00539341
VAMP3	5748.27	5339.55	-0.106411	0.0771204	0.163482
PER3	2186.32	2478.09	0.180724	0.00256646	0.0169899
TNFRSF9	14.4743	11.0984	-0.383139	0.0823778	0.170933
LTBP1	2582.76	1805.63	-0.516416	0.00301719	0.0188862
RCN1	2220.07	1965.94	-0.175383	0.0108737	0.0435327
ELN	5229.01	4135.67	-0.338418	0.0566266	0.131652
RFC2	1618.64	1339.63	-0.272944	0.000106571	0.00259304
ARID1B	5046.43	5130.7	0.0238936	0.448895	0.545827
CLPTM1L	4018.9	3716.93	-0.112689	0.0203585	0.0662734
FOXP3	53.0672	44.626	-0.249936	0.116921	0.216866
PPP1R3F	1359.96	1426.06	0.0684648	0.389106	0.496312
HEXB	2461.87	1906.45	-0.368866	4.09881e-06	0.000562229
PTCD2	984.514	967.335	-0.0253964	0.39061	0.497677
JKAMP	2153.77	2174.96	0.0141193	0.633038	0.699679
DKK3	18497.2	17227.9	-0.102555	0.0522531	0.124893
ARHGEF5	33.7233	27.8346	-0.276865	0.842786	0.872183
NFE2L3	195.534	130.909	-0.578847	0.0118739	0.0460145
LIMA1	7294.81	6939.88	-0.0719593	0.722602	0.774413
LETMD1	3030.7	3271.28	0.110202	0.0208561	0.067164
SLC4A8	3372.01	3159.81	-0.0937678	0.0396137	0.103251
LAMC3	827.585	614.008	-0.43065	0.0296467	0.084768
PTGER3	90.7233	109.303	0.26879	0.206254	0.320189
MAPK9	3976.72	4253.05	0.096918	0.291033	0.405156
COL23A1	400.7	298.248	-0.426008	0.336409	0.448768
BCAR1	6619.66	6673.2	0.0116226	0.183951	0.294851
FAM160A2	1802.53	1807.96	0.00434658	0.686144	0.744419
HERPUD1	5140.63	4905.06	-0.0676765	0.0761115	0.161942
HOMER3	1001.58	894.11	-0.163749	0.0380391	0.100112
RAD51	173.929	119.52	-0.541249	0.000472319	0.00581037
POLQ	146.13	89.5827	-0.705965	0.000176581	0.00338827
CYBA	2281.52	1825.98	-0.321322	0.0019855	0.0144092
THOC3	295.079	281.016	-0.0704505	0.150738	0.257852
HEBP2	998.822	853.516	-0.22681	0.000636519	0.00700273
MPHOSPH9	1022.85	970.185	-0.076268	0.267992	0.383331
SIKE1	2037.94	1753.99	-0.216473	0.000633004	0.00697518
RRP12	2008.11	1957.13	-0.037105	0.244637	0.36027
MSMO1	5309.82	5425.39	0.0310643	0.444188	0.542206
TTC17	3495.64	3482.93	-0.00525563	0.865674	0.890858
ALX4	87.6522	85.0906	-0.0427909	0.0941157	0.1872
FSTL4	352.727	438.276	0.313285	0.26799	0.383331
FOXN3	3931.91	3904.04	-0.0102653	0.859955	0.886494
METTL24	29.8814	23.2047	-0.36483	0.0179188	0.060772
AKR7A2	2305.28	2172.14	-0.0858266	0.0399642	0.103871
MRTO4	2451.4	2230.67	-0.136124	0.0108926	0.0435581
NNAT	2192.62	1319.03	-0.733175	0.100121	0.195288
MCF2L2	1190.13	1341.84	0.173091	0.043555	0.110335
NRIP2	438.874	489.878	0.158617	0.0286168	0.0826802
ANAPC4	1640.22	1484.27	-0.144136	0.696426	0.752498
KCNQ1	511.032	468.236	-0.126176	0.251963	0.367529
TRAPPC3	2711.53	2436.72	-0.154168	0.00163445	0.0128106
THRAP3	8039.57	7315.43	-0.136177	0.0104469	0.0423651
PHPT1	3348.11	3186.21	-0.0715065	0.099	0.193786
ENTPD2	869.34	727.213	-0.257543	0.450893	0.547341
LY75	143.877	119.252	-0.270828	0.0203878	0.066302
ARID4B	3107.87	3003.26	-0.0494004	0.519848	0.605831
OPN3	56.2767	45.9173	-0.293499	6.35296e-05	0.00203771
SDCCAG8	1934.83	1807.89	-0.0979031	0.296749	0.41104
HHAT	348.743	312.055	-0.160364	0.24048	0.355822
KIF1B	27216.2	27589.1	0.0196347	0.686813	0.744618
FOXC1	539.273	448.795	-0.264958	0.0154678	0.0551834
TBC1D22A	1538.87	1505.22	-0.0318961	0.413593	0.517498
PLEKHH1	4781.38	5496.26	0.201023	0.0459434	0.114411
ATP9A	23584	25346.1	0.103958	0.108726	0.206144
CHRDL2	30.2885	30.8504	0.026517	0.327797	0.441288
FAM168A	22556.2	23579	0.0639759	0.206841	0.320843
RELT	640.648	607.906	-0.0756853	0.0910773	0.182819
GALC	2619.02	2708.19	0.0483015	0.676806	0.736606
NOP58	1810.1	1738.31	-0.0583821	0.316392	0.430215
SZRD1	4076.32	3491.21	-0.223539	4.08218e-05	0.0016564
CUL1	4283.55	4016.58	-0.0928395	0.0481998	0.118006
FAM114A2	1255.97	1191.02	-0.0766029	0.134409	0.239267
CYFIP2	10701.7	11239.2	0.0706984	0.190951	0.303113
GINM1	2156.16	2146.35	-0.00658264	0.986939	0.989378
EIF2AK2	6241.69	5411.22	-0.205981	0.00371847	0.0215029
MCOLN3	25.8696	12.9331	-1.00019	0.215698	0.330127
CCDC85A	209.486	235.961	0.171691	0.139691	0.244659
PUM2	8734.3	8686.62	-0.00789819	0.741534	0.791077
MRPL43	2241.57	2352.55	0.0697147	0.0125458	0.047773
ITIH1	6.35968	4.18504	-0.603714	0.0082289	0.0358465
HPF1	1418.57	1371.14	-0.0490548	0.249339	0.364975
ZFR	9921.87	9605.98	-0.0466797	0.275931	0.391036
ZNF280C	325.344	309.74	-0.0709069	0.446533	0.543968
PHF21B	1243.59	1339.41	0.107092	0.0255905	0.0766827
TRAF1	658.949	562.142	-0.229232	0.0305681	0.086472
RC3H2	4495.43	4421.47	-0.0239338	0.934525	0.947854
TRAF3IP2	1798.35	1681.78	-0.09669	0.229373	0.344297
GYG2	2000.84	1402.94	-0.51215	0.0285075	0.0825198
DCBLD2	1693.99	1356.24	-0.320811	0.0462077	0.114766
SOAT1	2388.49	1976.15	-0.273406	1.00576e-05	0.000856511
F7	60.0632	62.3819	0.0546449	0.11562	0.215059
GDI2	10674.8	11000.8	0.0434106	0.173762	0.283258
PRDM1	417.976	357.11	-0.227052	0.00526804	0.0264773
ATG5	1555.78	1531.54	-0.0226543	0.571205	0.649497
TMCC3	2217.86	2354.28	0.0861164	0.200906	0.314252
PITHD1	4267.36	4180.59	-0.0296383	0.165105	0.274234
MTA3	3925.34	4103.25	0.0639487	0.272074	0.387602
ATP11B	1489.55	1349.2	-0.142763	0.0474825	0.116998
LAMC2	33.6443	29.0236	-0.213133	0.188342	0.299981
SEC61A1	15913.7	13661.8	-0.220125	0.00011611	0.00271961
PPP1R12A	4365.77	4437.08	0.0233764	0.944896	0.955563
RASGRF1	2112.57	2667.87	0.33669	0.0502988	0.121506
ATP2B4	17333.9	15394.9	-0.171143	0.100184	0.195328
RIOK2	1172.98	1161.63	-0.0140233	0.67969	0.739221
YIPF1	1102.75	957.311	-0.204047	0.000339025	0.00484181
NDC1	1250.96	1032.25	-0.277251	0.00128587	0.0110117
DGKG	3370.03	3011.06	-0.162491	0.2098	0.324049
FLYWCH1	3984.83	3998.09	0.00479297	0.5361	0.620109
UNKL	1313.32	1361.04	0.05149	0.0950327	0.188346
TBXAS1	1524.25	1270.07	-0.263198	0.00723399	0.0328074
PARP12	1028.28	653.803	-0.653306	5.8341e-05	0.00196141
ALDH18A1	3458.4	3344.51	-0.0483104	0.765709	0.810412
TARBP1	2029.11	2240.63	0.14306	0.0553028	0.129337
GATB	2008	1976.8	-0.0225958	0.876894	0.90059
CDK17	3520.29	3357.11	-0.0684755	0.0379271	0.0998555
DNAJC25	387.628	323.031	-0.263	0.000778246	0.00789407
SLC2A3	2018.1	1639.87	-0.299422	0.0115829	0.0452046
PSD	6462.15	7201.17	0.156218	0.0447036	0.112276
CTDP1	1343.77	1277.06	-0.0734575	0.0820081	0.17044
YBX3	2937.85	2125.89	-0.466695	0.00775551	0.0343264
WNK1	19795	19083.1	-0.0528468	0.537299	0.620871
CCAR1	3188.98	3120.6	-0.0312742	0.478288	0.571147
OGFR	3207.07	2908.45	-0.141003	0.00433624	0.0235801
GNA15	302.158	266.161	-0.183002	0.112723	0.211443
PIGV	874.138	808.63	-0.112382	0.0444456	0.111913
PTPRU	1026.25	989.453	-0.0526837	0.641695	0.707095
SNRNP40	1596.74	1367.71	-0.223371	0.000309228	0.004612
COL11A1	1695.3	1236.46	-0.455328	0.18355	0.294347
QSER1	3655.9	3688.04	0.0126285	0.522605	0.608376
MPC1	4181.17	4384.15	0.0683904	0.107462	0.204687
ACAA1	3065.82	2956.92	-0.0521782	0.0700009	0.152757
BCAT1	2248.2	1486.54	-0.596811	0.000147952	0.00315967
HDAC7	2490.2	2133.45	-0.223073	0.00321622	0.0196199
LZTS1	1785.55	1325.95	-0.429339	0.00591845	0.0284895
PRDM6	44.3636	41.1102	-0.10988	0.0153052	0.0547164
SPAG4	66.7154	39.4646	-0.757462	0.000255095	0.00414878
MRPS35	2660.5	2553.99	-0.0589444	0.388273	0.495478
TNK2	19516.3	23851.3	0.28939	1.36425e-05	0.00096519
MON2	3249.72	3271.44	0.00961283	0.945379	0.955911
CDH3	331.763	228.441	-0.538331	0.254858	0.37038
ARSF	234.731	134.992	-0.798135	0.0675399	0.148694
GPBP1	7003.62	6960.54	-0.008901	0.965906	0.972249
DGAT2	283.53	252.535	-0.167014	0.852103	0.879714
ZNF112	478.257	454.646	-0.0730432	0.397674	0.504074
CS	8425.32	8357.84	-0.0116016	0.752095	0.799253
LTK	61.747	61.9803	0.00544021	0.54689	0.629738
ELMO2	5660.51	5568.14	-0.0237351	0.503081	0.592649
WAPL	2991.27	3004.5	0.00636358	0.893889	0.915048
VMP1	4152.96	3429.6	-0.2761	0.000162109	0.00326968
APPBP2	4470.64	4458.88	-0.00379949	0.90853	0.926392
POLD1	840.15	695.583	-0.272425	0.00728659	0.0329809
SEZ6	6468.36	6855.05	0.0837684	0.258806	0.374304
EIF4B	14789.5	16199	0.131333	0.011573	0.0451787
SLC6A16	68.3281	56.7717	-0.267307	0.188347	0.299981
BICRA	987.581	918.638	-0.104403	0.0367092	0.0978639
SPHK2	1728.24	1664.45	-0.05426	0.121728	0.223141
RPL18	23571.3	24104.5	0.0322729	0.640177	0.705817
ISOC2	1861.4	1708.26	-0.123863	0.0117033	0.0455199
U2AF2	9496.88	8610.27	-0.141396	0.00643056	0.0301141
EPN1	8541.01	7984.63	-0.0971807	0.0305453	0.0864416
MED29	7952.14	7446.13	-0.0948528	0.238424	0.353536
AHRR	6.88933	6.14567	-0.164793	0.063971	0.143038
GSC2	18.4585	20.5551	0.155212	0.0168812	0.058501
ZNF275	5772.38	5865.43	0.0230705	0.375076	0.484463
MTMR1	3294.08	3385.51	0.0394971	0.384119	0.491815
GPC1	11854.4	9755.84	-0.281088	0.0248397	0.07525
ADCK1	951.652	1002.95	0.0757417	0.0768665	0.163222
HAGH	3203.21	3163.31	-0.0180792	0.348434	0.459956
RNF4	4131.8	3850.94	-0.10156	0.00932834	0.0392958
CASP8	389.415	276.614	-0.493433	6.45584e-05	0.00204747
LIMCH1	10066.8	10963.5	0.123098	0.104257	0.200659
INTS13	1339.68	1240.02	-0.111534	0.149883	0.256708
TM7SF3	3690.71	3347.37	-0.140869	0.0458444	0.114237
DLX3	16.7391	20.4685	0.290181	0.78632	0.826962
SPA17	301.458	189.579	-0.669162	4.20058e-05	0.00167917
WISP2	39.7589	37.3071	-0.0918279	0.629099	0.696731
DMRT3	24.3123	8.92913	-1.44509	0.0465375	0.115328
ST3GAL6	1458.63	1617.63	0.149273	0.283345	0.397664
ATP2C2	117.486	119.925	0.0296439	0.359439	0.46978
NGFR	1614.43	909.417	-0.828008	0.0929498	0.185443
TAF2	1700.53	1603.64	-0.0846392	0.207059	0.321072
HIPK2	34916.1	37876	0.117392	0.0111315	0.0441547
TNPO3	4863.16	4613.77	-0.0759481	0.292977	0.407204
RFXANK	1734.44	1550.54	-0.161698	0.00341713	0.0203464
TMEM161A	1586.61	1424.66	-0.155335	0.00299049	0.0187787
LPAR2	469.051	493.492	0.0732811	0.245251	0.360943
CTSA	4261.77	3517.22	-0.277017	2.47835e-05	0.00126635
SUGP2	10249.9	9900.53	-0.0500316	0.32765	0.441259
SLC12A2	3020.91	3092.72	0.0338937	0.810964	0.846875
SNX24	985.036	911.496	-0.111939	0.00807546	0.0353343
EYA2	788.957	617.035	-0.354592	0.0554181	0.129454
CNN2	1053.48	881.866	-0.256529	0.2119	0.326307
ABCA7	638.822	505.13	-0.33876	0.00373274	0.0215469
SNCAIP	2086.83	2204.45	0.0791021	0.123196	0.225024
DDX20	886.68	771.28	-0.201159	0.000358419	0.0050079
BTBD1	5708.73	5568.83	-0.0357947	0.313473	0.427379
FAR2	666.19	585.697	-0.185779	0.00224293	0.0157073
BCAS1	9899.23	8665.22	-0.192079	0.561765	0.641513
CHI3L2	3355.64	1494.74	-1.16669	0.000782636	0.00792168
SBNO2	1822.56	1410.5	-0.369761	0.00119137	0.0104158
PMS1	1181.73	1181.81	9.7417e-05	0.659815	0.722446
HMG20B	2783.3	2438.08	-0.191052	0.00120284	0.0104895
CALCRL	6585.57	7588.17	0.204445	0.00410625	0.0227875
TAF11	1139.19	1082.28	-0.0739299	0.248716	0.364335
ANKS1A	3454.06	3441.5	-0.00525204	0.969289	0.974801
AP3D1	11534.2	10988.2	-0.0699587	0.258806	0.374304
ZNF76	2303.2	2334.06	0.0192004	0.455275	0.551301
SLC9A3R2	2757.16	2636.96	-0.0643059	0.557888	0.6383
NTHL1	1055.64	1003.14	-0.0735983	0.603347	0.676181
UHRF1BP1	1854.83	1748.43	-0.0852244	0.198145	0.311345
GNAI3	4784.7	4140.25	-0.20871	0.000840341	0.00826325
OAT	6194.39	6601.98	0.0919372	0.102523	0.198346
WDR3	2248	1979.67	-0.183383	0.0119066	0.0460899
PKN2	2634.32	2294.02	-0.19955	0.00474122	0.0249086
WDR18	2137.23	2017.49	-0.0831786	0.661792	0.724208
TRAM2	1233.08	903.732	-0.448303	0.00087585	0.00848542
NTN1	7019.51	6210.04	-0.176768	0.047212	0.116518
GLP2R	101.055	99.9055	-0.0165093	0.668817	0.729985
MCM10	283.506	192.89	-0.555602	0.0292384	0.0839835
ERBB3	3614.35	2965.19	-0.285611	0.870207	0.894722
KARS	6414.3	6191.24	-0.0510635	0.136075	0.240894
ADAT1	1080.61	993.268	-0.12159	0.0298294	0.0850444
PDIA5	332.063	242.425	-0.453918	0.000359632	0.0050079
TBC1D22B	1013.71	937.209	-0.113199	0.0112767	0.044475
NDUFB4	3584.34	3517.06	-0.0273395	0.228669	0.343539
MYLK	3095.64	2563.48	-0.272136	0.0906151	0.182208
ZC3H15	3389.54	3288.97	-0.0434532	0.106144	0.203018
SNAP91	5360.39	6330.77	0.240043	0.0165174	0.057675
SLK	2981.75	2963.11	-0.00904748	0.748186	0.79651
CYB5R4	870.87	894.346	0.0383772	0.410483	0.514727
GSTO2	246.154	274.535	0.15743	0.0714626	0.155119
TLE2	1996.15	1864.7	-0.0982763	0.467632	0.562343
ASB1	4156.89	4475.44	0.106524	0.00728011	0.0329624
FAM107B	4940.15	5159.88	0.0627832	0.346412	0.458295
ME1	852.233	824.484	-0.0477563	0.459864	0.555687
TBC1D1	2558.4	1923.18	-0.411747	2.17921e-06	0.000451345
CDK13	3209.08	2990.24	-0.101902	0.0194574	0.0643241
MTHFD2	4281.08	4838.98	0.176731	0.160087	0.268747
SLC9A7	3135.94	3265.33	0.0583326	0.456191	0.552217
FOXJ2	2343.93	2295.85	-0.0299026	0.961798	0.968821
YBX1	19511	17368.8	-0.167785	0.0302898	0.0859123
PPP2R5A	5203.19	5802.44	0.157264	0.00871281	0.0373401
CTNNA2	7183.09	7102.35	-0.0163074	0.738329	0.78845
ELAVL1	4613.23	4164.91	-0.147494	0.00500787	0.0257697
TIE1	2113.21	2196.46	0.055745	0.419681	0.522632
KDM4A	1143.62	1018.89	-0.166605	0.00457351	0.0244087
NFYC	2426.05	2220.05	-0.12802	0.00163106	0.0127998
ZMYND12	131.411	100.256	-0.3904	0.0282403	0.0820353
SLC9A3	140.553	155.071	0.14181	0.132989	0.237393
NGEF	2745.79	2910.77	0.0841782	0.805563	0.842382
ASPM	559.53	268.583	-1.05885	8.07534e-05	0.00223418
CD84	1360.47	1092.87	-0.315984	0.0284635	0.0824446
ELOVL1	3669.47	3505.61	-0.0659078	0.0595579	0.136289
SPI1	1699.85	1370.03	-0.311199	0.00285759	0.0181842
CLDN18	11.7589	7.9252	-0.569234	0.00171149	0.0132204
ZBTB11	1481.93	1467.32	-0.0142899	0.489266	0.580238
ATXN3	881.941	904.362	0.036219	0.142891	0.248312
GOLGA5	2491.82	2489.6	-0.00128576	0.525962	0.611356
LRRC40	1204.25	1122.27	-0.101717	0.0743717	0.159372
ISOC1	969.257	868.669	-0.158072	0.0127073	0.0482418
EML1	1408.86	1436.22	0.0277553	0.90853	0.926392
TRMT11	868.423	921.602	0.0857466	0.0205228	0.0664629
THUMPD1	2810.83	2844.43	0.0171449	0.543516	0.626638
MSANTD3	813.281	741.63	-0.133054	0.0262993	0.0780772
KIF26A	1108.41	1235.58	0.156699	0.0635165	0.142276
ATG2B	2671.8	2704.43	0.0175129	0.553415	0.634551
ARFGEF1	3112.79	3019.04	-0.044117	0.331107	0.443965
ZFAT	661.632	529.846	-0.320456	0.0981939	0.19265
MTFR1	615.028	532.165	-0.208777	0.00307403	0.0191205
STAG3	949.209	1018.68	0.101898	0.0811058	0.169459
FECH	1763.75	1728.78	-0.0288929	0.346722	0.458398
PFKP	7287.76	7986.21	0.132036	0.0326081	0.0905518
IDI1	5181.98	5806.7	0.164216	0.00626712	0.0295493
SP100	1358	908.512	-0.579902	1.79546e-05	0.00108534
KLF6	4608.36	3802.08	-0.277462	0.00105478	0.00957351
PLPP1	1532.71	1393.34	-0.137532	0.0245097	0.0745615
NEO1	7940.1	7748.56	-0.0352296	0.659815	0.722446
TRAM1	5446.55	4577.37	-0.250824	0.000410143	0.00535827
PHKA1	1935.27	1860.14	-0.0571244	0.404135	0.508895
TNFRSF1A	4381.22	3215.84	-0.446135	0.000803511	0.00804732
CACNB1	1697.35	1807.15	0.0904337	0.728287	0.779415
EVI5	1953.02	1783.28	-0.131174	0.0352081	0.0952975
STOML1	2078.71	1983.56	-0.0675983	0.0427412	0.108934
PKM	56112.3	50434	-0.153922	0.00649581	0.0303065
DHX29	2004.05	1952.66	-0.0374777	0.540704	0.624125
DNTTIP2	2728.46	2474.81	-0.140768	0.000764807	0.00783317
METTL22	692.921	675.677	-0.0363567	0.604403	0.676924
TRO	4446.51	4547.63	0.0324415	0.356598	0.467201
RRP15	1291.31	1236.16	-0.0629754	0.286622	0.400998
RHOA	25889	24550.6	-0.0765819	0.027726	0.081074
DHX8	3047.21	2829.92	-0.106725	0.0514492	0.123378
ZFY	399.265	399.134	-0.0004733	0.815325	0.850463
IARS2	4347.55	4018.67	-0.113486	0.0212788	0.0678757
NAV3	1563.39	1553.77	-0.00890442	0.90853	0.926392
IDH3G	3606.13	3630.48	0.00970887	0.646478	0.710889
PDZD4	14735	16955	0.202462	0.00336101	0.0201602
ATP2B3	970.929	1108.81	0.191581	0.260213	0.375984
ROCK1	3235.11	3107.07	-0.0582582	0.259445	0.375071
CBFB	2945.39	2560.78	-0.201874	0.000758951	0.00780798
PDK3	2102.15	1912.03	-0.13676	0.003454	0.0204778
HYAL2	2018.92	1783.19	-0.179122	0.00102903	0.00939554
HDAC4	4334.13	4995.99	0.20503	0.00181797	0.0136531
RASSF1	1264.97	1104.46	-0.195764	0.000466086	0.00577892
FGFR3	8252.15	6457.44	-0.353808	0.0609655	0.138518
IFI35	1630.46	1175.91	-0.471496	1.67688e-05	0.00105636
HEATR6	1726.15	1706.04	-0.0169038	0.607581	0.679435
COASY	3265.06	3137.69	-0.0574033	0.207824	0.321897
PLEKHH3	1541.78	1428.79	-0.1098	0.122166	0.223649
MEF2A	3421.97	3237.39	-0.079997	0.0552643	0.12929
TFE3	6209.12	5809.92	-0.0958708	0.0300819	0.0854987
TBC1D25	1208.37	1190.56	-0.0214154	0.475845	0.569315
GPKOW	2867.74	2903.28	0.0177697	0.677693	0.73728
GRIPAP1	4996.64	5186.86	0.0539037	0.210904	0.325244
FTSJ1	1807.63	1749.93	-0.0468016	0.347655	0.459234
PRR11	802.17	590.878	-0.441048	0.00195323	0.0143017
REEP1	2487.76	2617.17	0.0731583	0.518669	0.604764
ATP11A	3778.19	3604.67	-0.0678313	0.426349	0.527667
POLR1A	4192.51	3937.11	-0.0906771	0.142727	0.24814
LAPTM4A	11789.2	10588.2	-0.155007	0.00026642	0.00426395
TTC7A	2195.18	1889.32	-0.216472	0.00398963	0.0224199
IP6K2	4713.07	4462.61	-0.0787784	0.048303	0.118196
SRBD1	1101.86	1018.61	-0.113336	0.0260138	0.0775474
KIF2A	6179.17	6832.58	0.145018	0.00544351	0.0270292
PSME4	3139.75	2802.01	-0.164185	0.00170007	0.0131618
IFT80	840.431	749.409	-0.165375	0.0140337	0.051629
SIRT2	16174.1	17200.4	0.088753	0.107794	0.205007
ERLEC1	3961.26	3859.47	-0.0375561	0.168922	0.278129
PPP2R5B	3506.78	3411.42	-0.0397751	0.220114	0.335101
PITX1	72.6917	55.7756	-0.382157	0.0295091	0.0845734
TRPC7	14.9368	14.4843	-0.044382	0.227118	0.342214
MAST4	2085.7	1960.39	-0.0893852	0.233749	0.348438
SDK2	702.134	732.146	0.0603835	0.332919	0.445401
NUP133	4375.83	4322.65	-0.0176408	0.722147	0.774046
NUCKS1	28921.7	29130.2	0.0103623	0.892212	0.913669
VPS35	7500.11	7059.85	-0.0872735	0.0164356	0.057462
DNAJA2	4909.55	4671.6	-0.0716731	0.0213471	0.0679366
BCL3	466.565	314.382	-0.569561	6.03965e-05	0.00199616
KCNAB2	5129.57	5320.43	0.0527049	0.509092	0.597739
GAL	35.3557	19.1535	-0.884333	0.126817	0.229691
CLEC2D	422.202	429.795	0.0257176	0.720104	0.772156
FUNDC1	1017.85	948.37	-0.101997	0.00630168	0.0296919
MAOB	8762.43	5366.36	-0.707387	0.00123519	0.0106905
TGFBR3	1614.96	1643.59	0.0253591	0.88742	0.909843
ATP1B3	4501.7	3994.39	-0.172493	0.000211349	0.0037818
NEDD4	1072.68	963.941	-0.154198	0.0650891	0.144858
MAPK6	3405.78	3352.22	-0.0228676	0.408419	0.512884
RAB27A	364.32	260.957	-0.481396	1.15474e-05	0.000898881
HDHD5	2896.45	2922.08	0.012709	0.365041	0.47497
LRP6	3689.38	3390.59	-0.12184	0.686813	0.744618
GUCY2C	5.20158	3.70079	-0.491118	0.133754	0.238469
PHRF1	3482.37	3378.85	-0.043536	0.790581	0.830176
ELP1	3634.31	3558.35	-0.0304754	0.446538	0.543968
NUCB2	2127.19	1935.75	-0.136052	0.0396134	0.103251
PFN2	19694.3	21458.4	0.12376	0.00588028	0.0283715
PTPN3	264.217	259.677	-0.0250063	0.178786	0.289186
SPTB	456.929	498.417	0.125385	0.988632	0.990499
DAPP1	109.822	79.6772	-0.462931	0.000567658	0.00649371
FGF10	42.4506	28.0984	-0.595295	0.939019	0.951572
TMEM260	672.178	686.937	0.0313348	0.204559	0.318126
SMG6	2653.81	2574.36	-0.0438523	0.351873	0.462945
EXOC5	5032.13	5156.9	0.0353352	0.448895	0.545827
CLTCL1	741.123	820.213	0.146286	0.0800542	0.167925
FGF22	46.5375	48.2953	0.0534868	0.630195	0.697475
FSTL3	664.885	565.547	-0.233458	0.012175	0.0467889
DGCR2	17687.6	18856.3	0.0923088	0.0044535	0.0239908
MNT	1460.62	1466.78	0.00607447	0.827695	0.860179
ZXDC	1846.97	1737.05	-0.088522	0.108325	0.205537
JMJD6	1612.62	1542.79	-0.0638641	0.104644	0.20121
POLB	880.818	877.295	-0.00578175	0.665753	0.727273
ST6GALNAC1	187.921	205.098	0.126191	0.0953902	0.188817
WIPI1	531.881	429.205	-0.309439	0.000181646	0.00343248
FRMPD1	359.237	405.201	0.1737	0.00530761	0.0265978
GBA2	4629.02	4530.49	-0.031039	0.545529	0.628434
NDST1	12633.3	12797	0.0185803	0.552807	0.634222
AP3M2	2768.94	2723.02	-0.0241268	0.163266	0.272295
ST6GALNAC2	44.1265	25.0472	-0.816993	0.165985	0.274917
PABPC1	33538.7	35847.3	0.0960375	0.0911367	0.18283
TESK2	308.47	335.921	0.122991	0.209247	0.323416
CFAP20	2053.7	1928.57	-0.0906928	0.101379	0.196991
CSNK2A2	1658.83	1611.89	-0.0414131	0.171946	0.281262
PTPN21	1564.52	1486.4	-0.0739016	0.283345	0.397664
EIF2B3	1113.97	1020.17	-0.126899	0.00114167	0.0100965
CAMK2A	10197.5	11955.4	0.229437	0.787547	0.827495
TCOF1	2286.28	2171.29	-0.0744467	0.0734899	0.158096
CDC42	8946.21	7789.96	-0.199661	0.000219061	0.003845
OSBPL3	1710.61	1408.09	-0.280766	0.0226999	0.0705969
EPHA8	78.9209	27.378	-1.52739	0.674448	0.734561
SLC12A3	5.0751	3.52756	-0.524766	2.36559e-05	0.0012429
RAD18	728.877	596.37	-0.289468	0.000351838	0.00496314
ATP2B1	5103.77	4909.7	-0.0559307	0.00496098	0.0255952
NCK2	2544.4	2302.05	-0.144407	0.00082398	0.00814884
MAP4K4	25267.3	26494.7	0.0684332	0.185456	0.296506
MGAT4A	2583.13	2355.91	-0.132834	0.00636586	0.0298922
RPL31	22468.7	24367.8	0.117058	0.102077	0.197817
WDR1	13688.6	11624.7	-0.235782	7.61012e-05	0.00218273
SNX13	3651.64	3470.4	-0.0734405	0.147327	0.2534
ARHGAP10	526.964	490.571	-0.103244	0.452715	0.548974
RPS6KA2	5469.77	5516.81	0.0123552	0.671492	0.731919
VASH1	3681.59	3528.94	-0.0610932	0.45821	0.553979
LMCD1	988.64	932.587	-0.084208	0.0265878	0.0787136
BUD23	4035.98	3742.86	-0.108776	0.0059901	0.0286744
SEL1L	6794.69	6809.3	0.0030974	0.968323	0.974113
TRIP13	293.719	217.102	-0.436063	0.00237775	0.0162419
ATP6AP1	11675.7	10690.5	-0.127187	0.00110333	0.0098626
TRIB2	7780.95	6754.25	-0.20415	0.109195	0.206731
DAZAP1	3223.98	3051.66	-0.0792481	0.181858	0.292687
MBD3	4788.07	4396.87	-0.122968	0.100749	0.196059
FAM50A	4298.27	4049.06	-0.0861717	0.198356	0.3115
FAM3A	3040.85	2869.47	-0.083691	0.0468416	0.115832
CPSF1	5261.09	5176.07	-0.0235024	0.996856	0.997217
MYO3B	57.9249	42.7874	-0.436998	0.178213	0.288538
CYBRD1	4983.66	4142.11	-0.266837	0.0044155	0.0238233
CDH19	210.696	201.961	-0.0610865	0.196134	0.309112
PDCD2	1902.38	1869.44	-0.0251921	0.629804	0.697334
PRKACA	5746.32	5175.8	-0.150857	5.9863e-05	0.00198526
ADGRL1	10754.8	11450.4	0.0904074	0.0610492	0.13864
ACTN1	7024.8	4477.37	-0.649805	2.39643e-05	0.0012429
RPS6KA6	447.206	470.807	0.074198	0.185958	0.297033
PTPN18	2766.92	2494.52	-0.149524	0.0140576	0.0516895
LIMS2	6940.07	7567.34	0.124837	0.0105937	0.0427841
ASIC4	6304.28	7069.77	0.165332	0.00578296	0.0281914
SPEG	3340.08	3166.62	-0.0769411	0.734444	0.784908
LNX1	956.032	865.335	-0.1438	0.180966	0.291687
ALDH3A2	6449.04	5755.14	-0.164232	0.00199567	0.0144602
TFRC	4423.94	3325.15	-0.411914	9.32339e-06	0.000824522
SREBF1	7615.39	8066.11	0.0829564	0.39565	0.502106
UBE2D1	981.138	979.858	-0.00188349	0.896047	0.916577
RHOBTB1	965.332	928.421	-0.0562457	0.246114	0.361829
SMC1A	6770.41	6279.53	-0.108587	0.145139	0.250887
HSD17B10	3815.01	3367.61	-0.179961	0.000571162	0.00651219
MARK2	2923.58	2829.63	-0.0471252	0.182952	0.293728
HMMR	212.032	143.098	-0.567272	0.0022814	0.0159041
CHFR	1680.11	1584.46	-0.0845714	0.16492	0.274092
TRHDE	250.194	310.646	0.312225	0.223539	0.338286
P4HA2	696.818	520.618	-0.420557	0.0251925	0.0758855
FCGR2B	113.992	52.6339	-1.11487	0.0283933	0.0823057
NFATC3	721.81	631.339	-0.193206	0.00588013	0.0283715
TRNT1	982.324	1003.48	0.030747	0.428466	0.528866
ACADVL	11142.7	10363.6	-0.104576	0.0844362	0.173682
STK10	1918.61	1794.63	-0.0963739	0.166772	0.275709
FBXW11	7367.25	7722.24	0.0678927	0.10621	0.203059
ACAP1	335.573	304.862	-0.13847	0.233267	0.348248
CRMP1	16033.6	16112.6	0.00708433	0.349214	0.460677
EVC	509.095	312.583	-0.703697	0.00316598	0.0194124
DERL2	2141.53	2005.33	-0.0947988	0.0237113	0.0728231
SIDT1	767.81	875.138	0.18876	0.014393	0.0524642
NDE1	1313.08	1009.89	-0.378755	6.41543e-05	0.00204747
MRVI1	5059.88	5570.44	0.13869	0.118978	0.219499
TMEM38A	1500.51	1473.54	-0.0261596	0.142479	0.247936
AP1M1	5233.74	4770.11	-0.13382	6.22922e-05	0.00201733
PVR	1028.59	894.327	-0.201798	0.00200787	0.0144878
XRCC1	1474.25	1417.35	-0.0567799	0.206295	0.320189
SCARB1	4212.54	4373.93	0.054239	0.20016	0.313548
MCM2	1018.94	755.307	-0.431929	0.00246813	0.0166391
MOV10L1	82.5257	85.315	0.0479554	0.693725	0.750049
PANX2	607.375	669.276	0.140012	0.189514	0.301422
SELENOO	1205.94	1219.26	0.0158373	0.411001	0.515283
ALPK1	466.221	368.787	-0.338226	0.0064421	0.0301181
LLGL2	314.988	284.232	-0.148227	0.139286	0.244172
PDE8A	2234.76	2362.26	0.0800461	0.513967	0.601262
CLCN4	2978.79	3130.31	0.0715794	0.606733	0.678787
NLE1	1236.25	1212.53	-0.0279518	0.730109	0.780941
SDHA	327.336	318.917	-0.0375897	0.423178	0.524973
FNDC8	9.12648	7.74016	-0.237696	0.0331708	0.0916958
GSDMB	402.688	431.425	0.0994489	0.512988	0.600576
KDM5A	3245.68	2869.33	-0.177804	0.130742	0.234706
ADAM11	998.016	1104.93	0.146824	0.485654	0.577246
FERMT2	6745.36	6183	-0.125587	0.0498377	0.120625
DHRS9	458.664	457.398	-0.00398886	0.761778	0.807304
IGF2BP2	349.186	144.709	-1.27084	6.96808e-05	0.00212763
MAP3K13	2802.08	2687.84	-0.060049	0.107528	0.204756
ST6GAL1	6499.91	5750.39	-0.17676	0.0431154	0.109564
TBX21	24.9249	15.0276	-0.729977	0.000401423	0.00530896
FRY	5416.09	6163.01	0.186383	0.00108343	0.00976062
PICALM	10400.9	9437.6	-0.140212	0.00270847	0.0175758
GLI2	550.632	437.15	-0.332962	0.0082954	0.0360793
CLASP1	7704.16	7500	-0.0387475	0.533507	0.618146
MRPS34	2409.35	2273.29	-0.0838625	0.13441	0.239267
NOTCH3	4853.49	4280.84	-0.181127	0.035765	0.0961447
CLNS1A	7244.4	7435.41	0.0375446	0.266034	0.381043
PPP2R2C	4453.47	5139.88	0.206804	0.122754	0.224455
TEAD2	420.368	282.205	-0.574909	0.000174956	0.00338526
EED	1011.61	933.138	-0.116489	0.00249546	0.0166891
CDHR2	133.209	131.713	-0.0163035	0.636706	0.702669
SNCB	4125.41	4510.46	0.128738	0.39565	0.502106
TSG101	3728.92	3746.77	0.00688986	0.411692	0.516008
NCBP3	2562.18	2444.8	-0.067657	0.163266	0.272295
ATP2A3	251.522	184.669	-0.445739	9.64183e-05	0.00244071
CA12	1791.88	1561.5	-0.198543	0.00349797	0.0206744
MGLL	9027.4	8021.19	-0.170494	0.0602169	0.137383
NTN4	1489.24	1940.44	0.381807	0.000149953	0.00319252
BCS1L	1471.78	1406.7	-0.0652531	0.198991	0.312213
DPP8	4570.5	4788.55	0.0672366	0.271149	0.386803
SLC24A1	546.957	507.39	-0.108332	0.0558822	0.130316
SCARF1	616.292	576.618	-0.0959991	0.26047	0.376237
LMAN1	4337.22	3920.08	-0.145888	0.0192064	0.0636189
ZZEF1	4907.15	4857.17	-0.0147697	0.860432	0.886852
ENO1	54599.7	48528.6	-0.170057	0.000542397	0.00633072
MYDGF	2618.17	2243.4	-0.222873	5.69322e-05	0.00194897
ANO8	3335.44	3610.24	0.114217	0.228787	0.343678
TUBE1	955.166	1009.09	0.0792266	0.10056	0.195895
TXK	10.1779	6.12205	-0.733349	0.00704182	0.0321472
WSCD2	624.621	749.512	0.262971	0.162534	0.271503
KCNQ2	10385.5	11603.2	0.15995	0.0588643	0.135123
TACR2	37.3953	35.5276	-0.0739167	0.0747508	0.15996
ACTR6	2011.74	2039.76	0.019956	0.633901	0.700409
TIPIN	404.13	359.681	-0.168103	0.0226808	0.0705534
SRI	18499.6	19980.8	0.111125	0.0274908	0.0805572
EIF4G3	7185.54	6769.93	-0.0859554	0.160991	0.269673
NUP37	442.162	379.425	-0.22076	0.000196659	0.00361266
SEMA3A	569.312	337.205	-0.755595	0.0103285	0.0420476
GTSE1	403.403	254.984	-0.661814	0.00232578	0.01602
SEMA3C	899.704	792.563	-0.182924	0.286622	0.400998
TTC38	1033.26	868.358	-0.250837	0.00188063	0.013986
GRAMD4	3095.02	2915.27	-0.0863221	0.0844359	0.173682
CELSR1	441.889	258.272	-0.774796	0.000446762	0.00568067
ZNF638	6799.51	6894.81	0.0200811	0.460417	0.556161
SLC25A40	1214.07	1150.76	-0.0772613	0.0770692	0.163426
TIMM21	1650.25	1635	-0.0134	0.991293	0.99266
ADD2	6364.1	6782.7	0.0919036	0.508509	0.597258
RASAL2	2333.41	2398.09	0.0394457	0.674368	0.734532
VPS9D1	1936.74	1970.43	0.0248832	0.171281	0.280574
ZNF37A	1625.64	1652.39	0.0235529	0.402259	0.507413
MARK3	4688.53	4726.76	0.0117172	0.328249	0.441678
SLC25A3	16870	16707.1	-0.0140018	0.580306	0.658109
FNDC3B	1462.47	1034.45	-0.499541	1.22122e-06	0.000380591
FOSL2	3472.8	2641.08	-0.394971	0.00459096	0.0244585
CACNG5	256.419	222.386	-0.205438	0.00309127	0.0191845
CACNG4	9297.09	9998.91	0.104991	0.10374	0.200056
FRYL	4664.04	4329.3	-0.107446	0.124677	0.226859
TMEM131	4217.22	3914.32	-0.107531	0.0274057	0.0803932
FSCN1	13068.8	12065.6	-0.115222	0.117905	0.218049
ACTB	231792	206587	-0.166084	0.00414579	0.0229224
MOCOS	50.3439	35.6417	-0.498249	0.11544	0.214897
WDR62	449.573	299.039	-0.58822	0.000405419	0.00533699
RAB7A	20044.3	19131.2	-0.0672655	0.0536659	0.127125
BCAP29	25.5968	23.1063	-0.147679	0.0816411	0.170144
SEC31B	1264.42	1475.22	0.222455	0.000368086	0.00507304
SART3	3566.21	3467.08	-0.0406724	0.382795	0.490849
ARHGAP15	260.115	202.827	-0.358899	0.000804287	0.00804732
KIFAP3	5539.66	5379.13	-0.0424236	0.10138	0.196991
MKRN2	2537.56	2533.57	-0.00226822	0.753936	0.80047
MCM6	2147.53	1700.98	-0.336311	0.000514977	0.00615119
REXO2	800.51	658.598	-0.28152	2.74398e-05	0.00133767
RBM7	872.146	840.681	-0.0530114	0.419854	0.522632
RBMS2	1793.29	1651.65	-0.1187	0.00761687	0.0339194
BAZ2A	5324.85	5217.94	-0.0292591	0.779861	0.821608
PTPN23	5994.72	6043.31	0.011647	0.603982	0.676672
MLH1	2271.27	2150.39	-0.0789003	0.208042	0.322091
UNG	2349.81	1952.54	-0.267192	1.95634e-05	0.00111975
FMO4	185.115	161.39	-0.19787	0.0253091	0.0760872
KLHL20	1632.36	1576.37	-0.0503528	0.446718	0.544092
RGS11	1367.83	1671.19	0.288987	1.53804e-05	0.00102506
SLC46A1	626.644	608.339	-0.0427722	0.5349	0.619346
PLXNA2	3569.17	3473.05	-0.0393849	0.181165	0.291912
SPAG5	769.609	557.417	-0.465367	0.0251136	0.0757638
TPD52	2746.4	2595.28	-0.0816535	0.182057	0.292918
ACACB	1282.08	1056.96	-0.278569	0.0195046	0.0644055
PAG1	3536.25	3478.63	-0.0237007	0.774516	0.816913
GPATCH1	693.146	640.583	-0.113775	0.0289493	0.0833111
ICAM3	13.1779	10.4528	-0.334233	0.414717	0.518312
NT5C2	1847.46	1963.84	0.0881373	0.15152	0.258741
MCAM	4207.47	3072.14	-0.453709	7.41932e-05	0.00215296
GPC4	2178.04	1878.73	-0.213274	0.0135329	0.0504186
MBNL3	431.008	298.287	-0.531011	0.000323968	0.00471015
CAMSAP3	930.656	1105.07	0.247819	0.000688732	0.0073657
RAP1GAP	4335.36	4604.05	0.0867522	0.701364	0.756708
ARHGEF1	3895.31	3558.79	-0.130352	0.0622303	0.140512
STXBP2	409.407	342.748	-0.256388	0.00366466	0.0213063
MAP2K7	2043.43	1964.85	-0.0565767	0.326303	0.440003
DGKD	3229.77	3348.27	0.0519848	0.227967	0.342739
CTTNBP2	4158.04	4746.25	0.190887	0.0079106	0.0347341
ACTL6B	1487.46	1760.46	0.243104	0.00504569	0.0258679
RARB	409.798	376.465	-0.1224	0.299421	0.413744
TM9SF3	10372.2	10946.3	0.0777191	0.100184	0.195328
NFKB2	962.901	830.335	-0.213695	0.00219133	0.01548
UBE2T	433.913	304.622	-0.510386	0.00061077	0.00682835
PPP1R12B	4523.81	4656.86	0.0418173	0.325855	0.439701
DNAJC10	4836.5	4195.78	-0.205025	0.000785231	0.00793629
GTF3C1	9059.23	8514.19	-0.0895192	0.0350243	0.0950423
IL4R	1129.19	935.984	-0.270727	0.00265501	0.0173513
USP33	4315.65	3987.94	-0.113935	0.0120818	0.0465328
PAK3	2184.6	2502.81	0.196182	0.0807899	0.169012
CAPN6	9.97233	3.58268	-1.47689	0.184223	0.29515
DCX	5016.18	5766.23	0.20104	0.0395555	0.103178
SNRPA	2224.02	2087.49	-0.0914041	0.151346	0.258573
SPAG6	37.2213	29.185	-0.350901	0.838532	0.86874
APBB1IP	1921.56	1657.19	-0.213538	0.0204737	0.0663506
LRCH4	535.312	507.004	-0.0783837	0.09801	0.192423
FAM76B	1137.38	1083.98	-0.0693701	0.439329	0.53818
SIRT6	1307.49	1250.96	-0.0637548	0.57368	0.651989
POLD3	987.443	827.331	-0.255233	0.000504018	0.00606251
CAPZB	13076.9	12294.7	-0.0889861	0.0338359	0.0929141
GPR137B	4059.17	4184.15	0.0437497	0.379663	0.488239
NAALAD2	236.597	202.287	-0.226024	0.431293	0.531269
JADE1	2987.73	3023.72	0.0172725	0.873311	0.897578
SLC25A43	481.644	359.331	-0.422656	0.00406303	0.0226754
UBE2A	3850.74	3569.72	-0.109324	0.0026052	0.0171721
FGFR1	5326.33	4661.13	-0.192462	0.0507995	0.122352
FBLN1	2034.86	1326.73	-0.617055	0.000809685	0.00807699
CST7	41.3715	28.3543	-0.54507	0.00062621	0.00694447
MAP2	44872.7	48820.8	0.121658	0.0989382	0.193775
ARAF	2626.17	2420.26	-0.117801	0.0116832	0.0454676
MCCC1	2006.74	1857.68	-0.111356	0.119552	0.220235
LAMP3	57.3439	27.2756	-1.07203	0.000490476	0.00595187
FAP	107.751	82.5	-0.385235	0.0903126	0.181892
NEBL	8563.81	8823.47	0.0430924	0.240604	0.355965
UBE2K	4458.63	4333.62	-0.0410279	0.0481311	0.118006
N4BP2	974.158	878.717	-0.148758	0.0740278	0.158906
TIGAR	520.119	451.902	-0.202832	8.51589e-05	0.00229016
TULP3	1587.73	1321.52	-0.264761	0.0141766	0.0519886
ADCY2	10827.8	11699.2	0.111667	0.084819	0.174209
PPP2R5C	8512.41	9025.61	0.084458	0.0627423	0.141183
RBFOX1	1572.04	1866.38	0.24761	0.918148	0.934541
GNB1	29191.2	27518.6	-0.0851226	0.0249179	0.0753545
EDN1	760.447	732.748	-0.0535298	0.292697	0.406982
MLLT10	1241.26	1164.43	-0.0921832	0.207714	0.321799
ZCWPW1	645.419	686.874	0.0898095	0.0843804	0.173647
ADCYAP1R1	47106.7	54785.9	0.217872	0.0141648	0.0519728
FGF20	47.9289	44.0866	-0.120554	0.331059	0.443943
P2RY10	12.7826	5.75197	-1.15205	0.000231777	0.00396233
ITM2A	5052.32	4869.79	-0.0530872	0.461338	0.556981
NRDC	5707.54	5078.22	-0.168546	0.000744073	0.00770663
VDAC3	5186.01	5178.68	-0.00204078	0.903486	0.922544
PCM1	7676.39	7306.49	-0.0712494	0.22	0.335039
TNRC6C	4122	4383.27	0.0886636	0.0180969	0.0611325
CBFA2T2	2134.08	2025.85	-0.0750888	0.0982577	0.192743
BRINP1	2954.41	3464.46	0.229759	0.0157543	0.0558875
ITCH	3868.15	3708.8	-0.0606917	0.099809	0.194872
TP53INP2	9010.09	8671.28	-0.0552974	0.120564	0.221706
SDF4	6079.13	5067.52	-0.262585	2.51183e-07	0.000185652
MYH7B	412.336	480.882	0.221862	0.00435684	0.0236455
BPIFB2	70.087	72	0.0388509	0.551363	0.633085
TP73	215.98	137.492	-0.65155	0.0215503	0.0683243
UBE2D4	1890.79	1776.24	-0.0901631	0.0179492	0.0608422
RUNX1T1	792.028	882.965	0.156805	0.0535527	0.126922
CDH17	12.5178	14.0591	0.16752	0.769502	0.812992
FKBP7	392.455	352.854	-0.153453	0.0251326	0.0757914
OSBPL6	2112.01	1923.23	-0.135082	0.0219355	0.0690135
SLC1A3	65352.2	58299.8	-0.164745	0.155538	0.263483
XRCC5	14203.4	13325.4	-0.0920477	0.0759613	0.161698
LXN	165.241	124.799	-0.404964	0.00607786	0.0289538
SP140	125.842	96.9646	-0.376083	0.00299526	0.018788
MKNK1	1331.97	1242.16	-0.100707	0.351873	0.462945
REXO1	1629.17	1574.46	-0.0492793	0.410139	0.514342
SAR1A	6296.38	6489.55	0.0435944	0.256766	0.372251
CDC14A	396.099	345.295	-0.19803	0.00248041	0.016653
RAPGEF3	1620.99	1757.95	0.11702	0.263307	0.378659
CEACAM1	26.5178	18.4843	-0.520664	0.0111773	0.0442693
SENP1	873.609	807.772	-0.11304	0.0617211	0.139751
CIC	7053.37	6807.98	-0.0510845	0.263566	0.378766
LIPE	1162.98	1312.83	0.174855	0.298155	0.412283
FDFT1	8053.31	8579.96	0.0913895	0.151261	0.25849
OPHN1	6767.6	7332.59	0.115677	0.115713	0.215116
CARMIL1	1357.74	1283.59	-0.0810212	0.223439	0.338223
PGM1	3910.63	3279.74	-0.25382	2.85648e-06	0.00049553
DDX1	7250.47	7140.94	-0.021962	0.458026	0.553854
DNM2	8202.02	7785.72	-0.0751472	0.0853131	0.174989
EPB41L2	13049.8	13423.7	0.0407545	0.248593	0.364269
RIMS1	1075.44	1217.05	0.17846	0.407388	0.511822
MOXD1	1585.38	769.807	-1.04226	0.00273237	0.0176644
STX7	4795.62	5032.64	0.0695961	0.114455	0.213468
KEAP1	6409.06	6265.3	-0.0327292	0.568325	0.647075
DDX43	11.7628	12.0472	0.034466	0.158584	0.266879
PTPRH	179.012	184.504	0.0435964	0.691721	0.748356
DCT	414.937	319.189	-0.378481	0.622713	0.691761
SLC35C2	3255.27	3072.37	-0.0834265	0.0376753	0.0994962
CRYBG3	949.063	816.661	-0.216766	0.182255	0.293053
RFX3	2651.19	2388.74	-0.150392	0.447262	0.544466
RIF1	3550.7	3328.63	-0.0931715	0.137755	0.242747
RAB21	4593.14	4346.94	-0.0794784	0.0608401	0.13837
SLC4A4	17928.2	18435.8	0.040281	0.603348	0.676181
SMARCA2	8659.83	8547.57	-0.0188236	0.749335	0.797426
SESN1	2801.12	2889.46	0.0447991	0.716252	0.769161
MID2	852.217	745.551	-0.192914	0.0977038	0.192012
PIH1D3	12.4308	1.55906	-2.99518	0.0207835	0.0670399
COL5A3	3262.68	2702.71	-0.27165	0.250838	0.366429
SRCAP	202.755	200.795	-0.0140117	0.942241	0.953647
PUM3	707.858	632.24	-0.162987	0.0428028	0.10899
CHRNA3	40.2964	62.0906	0.623721	0.197093	0.310307
KCNN2	1451.8	1520.15	0.0663684	0.146988	0.252912
CNOT4	2423.74	2327.28	-0.0585923	0.241212	0.35652
PSEN1	5417.37	5419.42	0.000544707	0.943449	0.954519
CPOX	945.289	923.752	-0.0332492	0.425115	0.526661
MOK	712.802	661.736	-0.107246	0.0472114	0.116518
HSP90AA1	60746.7	59270.7	-0.0354857	0.307975	0.42172
RBL1	735.601	605.772	-0.280149	0.00312897	0.019308
DLGAP4	5029.4	4692.78	-0.0999422	0.0348151	0.0946236
IGSF9B	7740.71	8530.3	0.140132	0.0774252	0.163878
NDC80	363.091	205.272	-0.822796	3.48507e-05	0.00149817
AP4E1	744.047	718.594	-0.0502167	0.288132	0.402379
RSBN1	1614.54	1483.65	-0.121978	0.0679185	0.149252
MAGI3	1610.94	1597.69	-0.0119239	0.468189	0.562593
CXCL2	283.893	299.917	0.0792161	0.471166	0.565039
AFP	13.1502	3.6811	-1.83687	0.000693093	0.00738372
TCF7	388.344	283.638	-0.453285	0.000726965	0.00761511
OSTM1	1924.64	1732.22	-0.151973	0.00706512	0.0322298
CDH7	194.237	209.433	0.10867	0.404297	0.508971
IMPG2	47.502	43.0039	-0.143519	0.331491	0.444307
PCNP	6909.72	6745.24	-0.0347581	0.450349	0.546872
EXD2	3804.08	3834.26	0.0113979	0.65543	0.718557
ARG2	179.261	165.169	-0.118115	0.279678	0.394361
PTPRC	1566.73	1095.02	-0.516802	0.0026471	0.0173161
CACNA1S	37.419	34.1535	-0.131735	0.795847	0.834562
PKP1	56.0949	50.7441	-0.144629	0.801524	0.839103
UBA5	3010.58	3059.04	0.0230386	0.64213	0.707461
ZNF510	1524.57	1524.5	-6.17311e-05	0.688374	0.745901
LRP2	726.901	819.634	0.17322	0.942001	0.953474
ZNF506	1314.34	1342.3	0.030368	0.250962	0.366495
JMJD4	378.609	354.339	-0.095579	0.181555	0.292379
AACS	1482.65	1461.12	-0.0211074	0.133309	0.23783
KIAA0141	4329.36	4426.46	0.0319986	0.349682	0.460942
CADPS2	1371.23	1238.09	-0.147358	0.0302201	0.0857854
PCDHB4	797.7	812.213	0.0260118	0.626362	0.694525
PCDHA6	71.0791	88.5512	0.317087	0.201035	0.314311
PCDHGA2	360.403	413.291	0.197547	0.085697	0.17539
HSPB11	695.281	596.087	-0.222073	7.42831e-05	0.00215296
PHLPP1	11999.1	12644.4	0.0755788	0.0961188	0.189898
ATP8B1	132.771	109.531	-0.277592	0.0426101	0.108758
SMARCD3	5328.18	5444.56	0.031173	0.746808	0.795412
FYB1	1731.79	1345.88	-0.363714	0.00945261	0.039674
MPP4	9.44664	4.96457	-0.928133	0.00199966	0.0144658
BZW1	5064.32	4589.97	-0.141884	0.00584765	0.0283466
C1QTNF3	751.13	753.283	0.00412941	0.415501	0.519037
ME2	3360.37	3324.59	-0.0154424	0.438971	0.53798
C5ORF22	1150.56	1073.71	-0.0997303	0.00479523	0.0250971
CCNT2	2460.26	2490.05	0.0173595	0.656087	0.71922
FAM135A	1671.75	1631.8	-0.034893	0.95093	0.959976
COL19A1	52.4427	40.6811	-0.366383	0.222974	0.337704
EPB41L3	4737.73	5013.59	0.0816478	0.510455	0.598677
COBLL1	1119.28	943.37	-0.246676	0.00528798	0.0265439
DLG3	2253.55	2421.04	0.103425	0.377529	0.48675
KCNK2	805.032	778.409	-0.0485162	0.685698	0.744053
SERTAD4	232.901	210.154	-0.148274	0.782185	0.823744
TRAF5	513.312	359.594	-0.513466	7.18675e-05	0.00213908
MRPL22	734.589	693.272	-0.0835164	0.0332787	0.0918778
GEMIN5	1822.94	1740.19	-0.0670237	0.246115	0.361829
OPRK1	97.9368	100.157	0.0323478	0.400476	0.506274
NFE2L1	15833.8	14591	-0.117925	0.0171991	0.05929
SEMA5B	2532.81	2878.5	0.18458	0.112382	0.210913
ITGB5	4291.5	3827.54	-0.165065	0.0525478	0.125337
ERC1	5127.67	4840.98	-0.0830059	0.296469	0.410817
XPO1	8506.34	7927.32	-0.101705	0.0994974	0.194429
RNF13	5407.45	5246.62	-0.0435597	0.422656	0.524792
TRPM3	1089.22	957.551	-0.185876	0.561151	0.641131
PALB2	752.063	716.598	-0.0696891	0.207932	0.321992
DOPEY1	2138.23	2402.97	0.168404	0.00667063	0.0309677
BCKDHB	1957.82	1952.77	-0.00372353	0.251213	0.366744
KAT6A	5566.23	5516.9	-0.0128441	0.706765	0.761047
ZCCHC6	1277.31	1157.48	-0.142124	0.0200001	0.0654152
ULK2	3185.75	3174.35	-0.00517212	0.776838	0.818987
GRHL2	6.60079	6.38583	-0.0477654	0.904824	0.923637
TNPO1	8383.9	7644.8	-0.133143	0.0212107	0.0677755
PLOD1	5540.4	4358.71	-0.346088	1.983e-06	0.000451345
ITGAE	880.625	833.035	-0.0801491	0.217727	0.332421
PIBF1	722.063	707.366	-0.029668	0.59534	0.670255
TDRD3	1093.58	1159.94	0.0849863	0.0277255	0.081074
NUFIP1	733.237	744.685	0.0223505	0.497107	0.58777
OXCT1	4296.75	4258.43	-0.0129275	0.415675	0.519114
RRAGB	1857.47	1950.16	0.0702513	0.0365187	0.0975058
CYLD	3595.91	3386.69	-0.0864827	0.0829727	0.171747
SLC27A5	615.075	617.504	0.00568576	0.541103	0.624171
ZNF324	718.692	670.539	-0.100051	0.03505	0.0950933
ZNF671	839.368	819.11	-0.0352451	0.482057	0.574407
ZNF416	342.632	304.098	-0.172123	0.00290579	0.0184248
ZNF586	330.668	310.728	-0.0897295	0.21829	0.333066
ZNF446	383.111	367.315	-0.0607436	0.106076	0.20292
ZNF264	1683.86	1556.24	-0.113709	0.022076	0.0692733
RPS5	18630.3	18651	0.00160113	0.832422	0.863596
YTHDC1	5367.56	5408.48	0.0109576	0.666415	0.727938
CHMP2B	2382.84	2319.55	-0.0388376	0.242797	0.358365
SMAP2	6284.31	5955.09	-0.0776305	0.267078	0.382181
PPIE	2536.46	2411.29	-0.0730096	0.096665	0.190513
ZMPSTE24	3257.22	2870.06	-0.18256	0.000285901	0.00442682
STARD7	15072.6	14694.6	-0.0366486	0.23542	0.350324
REST	1267.04	992.65	-0.352101	9.47666e-05	0.00243665
HAL	8.06324	5.66142	-0.510197	0.00108626	0.00976293
SSH1	2772.59	2474.43	-0.164138	0.00509814	0.0260303
GSTP1	11404.8	10904.5	-0.064729	0.117478	0.217519
APLP2	35503.7	32114.9	-0.144727	0.00469216	0.0247829
FAM234B	2734.98	2721.37	-0.00719725	0.689044	0.746509
SLCO1A2	4000.42	4770.85	0.254098	0.00237813	0.0162419
EIF3I	7500.61	6703.36	-0.162123	8.03604e-05	0.00223418
NKAIN1	1301.29	1357.87	0.0614046	0.0712752	0.154853
COL16A1	4138.11	3559.29	-0.217382	0.236858	0.351782
TXLNA	4084.77	3330.78	-0.294397	0.000110214	0.0026352
APOB	23.0277	20.5512	-0.164147	0.0204861	0.0663728
NCOA1	9159.73	9089.48	-0.0111081	0.511234	0.599336
AGBL5	1614.75	1533.31	-0.0746686	0.150484	0.257514
EFR3B	5014.62	5232.47	0.0613512	0.403112	0.508023
KIF3C	9737.98	10757.2	0.143603	0.148686	0.255134
RAB10	12272.8	11826.9	-0.0533874	0.15847	0.266747
HADHA	13934.7	14476.8	0.0550604	0.14051	0.245736
CAD	3578.77	3299.13	-0.117377	0.146567	0.25247
CD59	11473.6	11135.3	-0.0431704	0.257147	0.372647
CD82	4998.19	5055.46	0.016438	0.426349	0.527667
BCORL1	1027.97	953.228	-0.108908	0.0138104	0.0509979
ATRX	5308.8	5394.76	0.0231744	0.75624	0.802484
AK6	862.759	824.803	-0.0649076	0.0423384	0.10823
MYNN	862.794	842.504	-0.0343335	0.476408	0.569742
MECOM	464.47	370.717	-0.32527	0.00466974	0.0247023
PREP	1633.04	1563.11	-0.0631402	0.23758	0.352473
HACE1	1287.26	1303.47	0.0180513	0.773355	0.815876
SEH1L	1616.34	1535.3	-0.0742143	0.0859199	0.17566
WDR47	3227.12	3087.62	-0.0637523	0.0288388	0.0830952
WDFY1	1992.45	1963.38	-0.0212032	0.4469	0.544264
OVGP1	185.7	190.346	0.035657	0.843791	0.872897
SLC25A24	361.711	250.445	-0.530346	2.49798e-05	0.00126885
MAP3K4	1912.51	1868.48	-0.0335958	0.836682	0.867298
PILRA	460.372	402.984	-0.192075	0.0279833	0.081569
ABCB1	1901.01	1856.42	-0.0342434	0.553009	0.634243
AKR1B1	7436.68	7022	-0.0827759	0.0560784	0.130685
CPNE3	7498.11	7091.99	-0.0803354	0.203265	0.316792
RRN3	3331.51	3383.17	0.0222009	0.625074	0.693711
CTTN	8842.68	8438.7	-0.0674641	0.408075	0.512546
MTIF2	1607.2	1510.89	-0.0891452	0.0256305	0.0767859
TTC39A	89.1186	68.1457	-0.387104	0.0016062	0.0126624
EPS15	5993.39	5908.58	-0.0205595	0.194159	0.306969
ORC1	158.289	96.185	-0.718672	0.000851971	0.00833355
MGST2	714.518	582.685	-0.294254	9.54767e-05	0.00243665
CHERP	2518.47	2417	-0.0593279	0.43006	0.530405
ATG16L1	1394.32	1323.02	-0.0757275	0.0592711	0.135809
USP40	2670.19	2476.55	-0.108608	0.0769682	0.163312
POMGNT1	5622.78	5123.46	-0.134164	0.00365776	0.0212921
RAD54L	146.787	90.7992	-0.692968	0.000414184	0.00539341
MAST2	3808.21	3409.94	-0.159366	0.000473038	0.00581037
DNAJA1	11912.7	11732.7	-0.0219643	0.628298	0.696057
B4GALT1	1474.32	1206.92	-0.288723	0.00362596	0.021184
CHMP5	4506.66	4377.48	-0.0419579	0.264863	0.380076
NFX1	2749.3	2751	0.000891582	0.561561	0.641332
AQP6	338.19	304.547	-0.151167	0.706762	0.761047
DIMT1	739.929	721.437	-0.0365131	0.524183	0.609853
IPO11	1486.47	1450.64	-0.0351995	0.219316	0.334293
EIF2AK1	10352.3	9664.16	-0.0992366	0.0860312	0.175835
NME8	10.6601	7.29528	-0.547184	0.0143735	0.0524642
EPDR1	2877.87	2635.41	-0.126978	0.00310457	0.0192324
SNX10	1487.67	1144.75	-0.378021	0.00243127	0.0164986
SEPHS1	4407.24	4610.65	0.065093	0.0990621	0.193853
HBQ1	30.664	32.0709	0.0647159	0.0529101	0.125962
ITPKC	1356.19	1072.48	-0.338603	1.17441e-05	0.000903914
FAT2	49.4387	81.8307	0.727001	0.217111	0.331628
RBM22	3828.38	3918.5	0.0335662	0.448532	0.545626
TMED2	6823.95	6145.13	-0.151165	0.000405931	0.00533863
ERO1B	1230.03	1284.43	0.0624321	0.129204	0.232886
ZFAND6	3502	3252.37	-0.106691	0.0127837	0.0484118
PPEF1	60.5573	58.9331	-0.0392237	0.364015	0.473853
LAT2	1310.94	1134.03	-0.209147	0.00952795	0.0398931
HUWE1	20000.3	19949.3	-0.00368616	0.967356	0.973424
ZW10	893.269	810.969	-0.139448	0.0161918	0.0569031
MYBPC2	18.5375	12.7205	-0.543298	0.00397246	0.022375
NOX4	93.1304	59.2323	-0.652869	0.000800812	0.00804661
PPP1R15A	2035.06	1599.85	-0.347133	1.78084e-05	0.00108534
TRIP6	3032.49	2408.46	-0.332392	0.00452603	0.0242396
ACHE	1234.17	1065.51	-0.212004	0.253096	0.368767
FTL	80966	68773.5	-0.235463	0.00448325	0.0240853
SRRT	6510.09	6056.57	-0.104176	0.0341939	0.0934506
BAX	2371.43	2075.32	-0.192424	0.0052338	0.0264295
PIGS	3620.21	3556.44	-0.025639	0.242065	0.357528
ADAMTS2	311.123	251.197	-0.308664	0.207382	0.321437
ATXN7L3	4531.18	4516.43	-0.00470607	0.121363	0.222709
PGS1	1731.85	1695.61	-0.0305092	0.60525	0.677652
UIMC1	1294.95	1246.22	-0.0553355	0.211567	0.325902
CETP	149.814	132.165	-0.180831	0.144461	0.250171
MMP2	3265.7	2595.07	-0.331619	0.0797942	0.167556
MT3	23373.6	20053	-0.221061	0.00218918	0.01548
LPCAT2	1401.42	1214.69	-0.206293	0.048891	0.119254
GNAO1	18024.3	19417.2	0.107392	0.0589863	0.135336
OGFOD1	2283.53	2102.85	-0.118925	0.0155846	0.0554279
SH3BP2	5250.77	4975.02	-0.0778269	0.33947	0.451579
NOP14	1065.01	976.469	-0.125219	0.0127617	0.048395
ADD1	27108.7	27690.4	0.0306295	0.414634	0.518312
L2HGDH	696.818	728.024	0.063203	0.218519	0.333336
C14ORF166	4230.34	4108.25	-0.042249	0.560131	0.640442
NID2	483.229	316.209	-0.611831	0.103224	0.199377
GMCL1	1171.47	1139.41	-0.0400343	0.573886	0.65217
GNAS	92608.3	90994.5	-0.0253611	0.426702	0.527915
DNM1L	5794.55	5701.79	-0.0232812	0.540303	0.623872
PTHLH	159.245	117.567	-0.437766	0.00408177	0.0227204
PHACTR3	4917.34	4838.74	-0.0232454	0.818259	0.852685
ERGIC2	1865.18	1766.88	-0.0781139	0.422481	0.524621
TFAP2C	30.6324	29.4764	-0.0554997	0.239048	0.354233
AURKA	333.834	216.512	-0.624685	9.51024e-05	0.00243665
CASS4	183.308	155	-0.242004	0.0210222	0.067438
PIR	618.846	553.181	-0.161828	0.0668285	0.147634
AAMDC	289.241	282.354	-0.0347658	0.419325	0.522396
RFX2	1779.41	1627.53	-0.128715	0.274596	0.389867
METTL2A	1616.38	1624.44	0.00717036	0.63736	0.703048
SULT2B1	16.2292	14.315	-0.181073	0.169606	0.278923
ALG6	657.949	506.008	-0.378815	5.00711e-06	0.000622325
CNOT3	2183.75	2001.02	-0.126073	0.0177882	0.0605941
PTPN4	2210.69	2271.54	0.03917	0.990083	0.991665
DDX18	4396.27	4256.98	-0.0464505	0.35156	0.46271
KHSRP	13882.7	13142.7	-0.0790256	0.194993	0.307795
GNA11	4668.64	4476.31	-0.0606922	0.250587	0.366141
ASAP3	3662.3	3173.7	-0.206586	0.00989522	0.0409216
EDEM2	1124.79	956.323	-0.234087	4.29413e-06	0.000569633
REM1	154.012	161.728	0.0705311	0.270964	0.386579
TPX2	1585.44	971.154	-0.707114	7.72662e-05	0.00219787
PDRG1	1417.27	1278.53	-0.148626	0.00298459	0.0187587
ANKRD10	5203.47	5409.14	0.0559256	0.460049	0.555862
TGDS	455.87	428.488	-0.0893657	0.173759	0.283258
DOCK3	3435.46	3872.18	0.172642	0.155185	0.263079
COQ9	3036.95	2834.36	-0.0995984	0.059763	0.13655
KIF9	402.059	334.193	-0.266727	0.000129578	0.00287867
PPP1R13B	1369.14	1418.76	0.051354	0.215923	0.330398
SMOX	7762.06	7210	-0.106439	0.134884	0.239678
SIGLEC1	848.739	500.85	-0.760941	0.0041179	0.0228246
FKBP1A	7239.19	6392.73	-0.179396	0.000155164	0.00323848
NSFL1C	5299.31	5068.31	-0.0643001	0.109665	0.207308
SLC4A11	299.34	299.035	-0.00146825	0.609912	0.681382
C20ORF194	4706.03	4881.31	0.0527589	0.242187	0.357617
EBF4	3507.08	3869.69	0.141948	0.011563	0.0451652
CPXM1	3561.26	3408.69	-0.0631696	0.518473	0.604739
MAVS	8318.74	7834.09	-0.0866005	0.0906732	0.182218
F11	4.7668	3.43307	-0.473521	0.0190415	0.0632241
XRN2	3990.57	3469.14	-0.202016	0.0016532	0.0128711
KIZ	2833.11	3020.69	0.0924927	0.0545744	0.128417
DYNLL1	10653.2	9930.81	-0.101297	0.0045476	0.0243173
TESC	386.735	360.012	-0.103302	0.414978	0.518478
SNX5	6218.93	5913.15	-0.0727403	0.0422471	0.108074
RPL6	25595.5	27084	0.0815474	0.148686	0.255134
SIRPG	12.2292	5.00394	-1.2892	0.00380328	0.0217808
MAPKAPK5	2031.1	1982.44	-0.0349825	0.333223	0.445632
ESF1	1732.71	1602.87	-0.112371	0.0198231	0.0650366
RBBP9	1967.53	1851.59	-0.0876201	0.0722795	0.156149
ANAPC5	7107.02	7107.61	0.000119059	0.843792	0.872897
SLC23A2	10331.8	10862.1	0.0722138	0.120202	0.221078
SLC8B1	1442.65	1258.21	-0.197348	0.0105108	0.0425493
TMEM230	4794.58	4173.91	-0.200007	6.04809e-05	0.00199616
DZANK1	390.419	354.453	-0.13943	0.0278744	0.0813589
KDM2B	2218.96	2246.02	0.0174891	0.646914	0.711198
CFAP61	197.221	115.701	-0.769417	0.000972634	0.00906041
LHX5	199.028	322.346	0.695643	0.00119009	0.0104114
TASP1	374.846	353.85	-0.0831579	0.0179482	0.0608422
OAS1	1317.87	629.024	-1.06702	3.26066e-07	0.000187434
GCN1	6817.13	6595.68	-0.047643	0.468561	0.562894
RPLP0	52227.5	53286.6	0.0289622	0.477348	0.570618
PXN	1808.07	1581.37	-0.193273	0.00587478	0.0283715
SIRT4	117.032	112.583	-0.0559135	0.542495	0.625583
RPH3A	4051.67	4700.8	0.214391	0.704738	0.75916
KIF16B	658.063	574.327	-0.196354	0.017905	0.060768
TRMT6	990.079	903.709	-0.131686	0.0036897	0.0213969
CHGB	7399.65	8609.74	0.218513	0.0112672	0.044463
TBX5	179.253	138.929	-0.367648	0.759257	0.805004
BRAP	2032.83	1999.2	-0.024069	0.458209	0.553979
ERP29	4994.57	4529.48	-0.141017	0.000454575	0.00572469
NOS1	617.664	509.929	-0.276526	0.944655	0.955389
FUS	18527.5	18313.8	-0.0167326	0.829585	0.86156
IGBP1	2715.25	2856.59	0.0732117	0.106472	0.203392
FXYD5	1285.43	986.787	-0.381436	0.000899981	0.00862831
ZNF302	3224.14	3132.71	-0.041503	0.507926	0.596674
GRAMD1A	3686.88	3545.98	-0.0562149	0.108326	0.205537
FXYD3	11.9051	9.20866	-0.370521	0.104914	0.201503
HEPH	1763.64	1934.23	0.133205	0.440227	0.53885
GANAB	18511.6	16134.7	-0.198267	0.000599336	0.00674424
GMIP	1119.47	1017.3	-0.138072	0.0523261	0.125003
RBM41	487.304	470.933	-0.0493011	0.34968	0.460942
BIRC5	1007.25	550.508	-0.871591	0.000172865	0.00337196
LAG3	92.668	67.6535	-0.453905	0.0283403	0.0822428
MLF2	17932.7	17098.3	-0.0687419	0.345636	0.45762
OTUB2	116.557	114.85	-0.0212837	0.938622	0.95138
ZBTB25	1021.26	1064.63	0.0600059	0.0345805	0.0942644
NECAP1	3826.57	3929.93	0.0384503	0.518473	0.604739
ARHGAP4	1342.23	1191.04	-0.172406	0.129817	0.233593
ANKRD24	803.423	888.677	0.1455	0.0833497	0.172296
GPATCH2L	3535.69	3673.04	0.0549819	0.359452	0.46978
LTBP4	5483.84	4681.35	-0.228261	0.158113	0.26634
BLVRB	1533.94	1386.03	-0.146283	0.0125458	0.047773
SLC9A1	1591.8	1323.47	-0.266329	3.9348e-06	0.000548328
SPTLC1	4435.02	4242.15	-0.0641464	0.14682	0.25278
PAPOLA	8151.3	7837.52	-0.0566338	0.432367	0.532061
CCNK	365.174	352.886	-0.0493822	0.665531	0.727091
PCBP4	8318.89	8889.12	0.0956501	0.0115232	0.0450863
RGS1	3698.25	3123.19	-0.243824	0.0215705	0.0683474
YPEL3	4719.32	4804.17	0.0257091	0.280634	0.395306
NDUFB2	2976.06	2763	-0.107168	0.0444782	0.111954
NUDC	7062.99	6658.64	-0.0850516	0.0252326	0.0759399
MAEA	3148.78	2933.19	-0.102322	0.03333	0.0919641
ICAM1	795.87	483.693	-0.718441	0.0024459	0.0165416
STRN4	5071.44	4602.36	-0.140023	0.00588571	0.0283715
IRAK3	577.166	488.972	-0.239233	0.0142842	0.0522732
LYZ	493.522	271.567	-0.861806	0.00192328	0.0141593
MUL1	2225.59	1945.46	-0.194081	1.25023e-05	0.000930028
TFAP4	840.411	856.831	0.027915	0.132059	0.236209
PDCD7	1585.7	1522.72	-0.0584682	0.182951	0.293728
SPG21	4032.3	3809.69	-0.0819313	0.0805793	0.168742
FETUB	13.0711	10.4567	-0.321959	0.282881	0.397375
DNAJB11	1209.94	1047.74	-0.20766	0.00178455	0.0134889
P3H2	596.174	409.37	-0.542328	0.00635393	0.0298667
THPO	83.6087	84.4449	0.014357	0.973881	0.978777
CHRD	1074.88	1147.76	0.0946436	0.0840542	0.173181
FLT3LG	10.5968	9.30709	-0.187232	0.171161	0.280452
RAB11FIP3	6367.68	6346	-0.00492117	0.899406	0.919194
GNPTG	5330.46	5308.18	-0.00604311	0.946585	0.957061
ZNF268	1511.07	1389.69	-0.120814	0.0391788	0.102494
GOLGA3	4865.42	4708.36	-0.0473376	0.502115	0.591713
PABPC4	4403.89	3997.81	-0.139571	0.00343723	0.0204222
CD209	93.4545	63.5669	-0.555988	0.859209	0.885857
CERS4	2933.74	2731.94	-0.102812	0.112382	0.210913
MCOLN1	1486.03	1360.68	-0.12714	0.0124176	0.0474287
USP48	2833.07	2626.65	-0.109141	0.0298296	0.0850444
EFNB1	1310.11	1077.64	-0.281821	3.09798e-05	0.00140591
PDPR	3200.5	3243.89	0.0194284	0.593452	0.66884
AARS	18717.7	18529.1	-0.0146096	0.82203	0.855711
GLG1	15720.9	14853.9	-0.081848	0.0718958	0.155613
KIF4A	596.292	330.205	-0.852659	0.000122287	0.0027748
TNRC6A	4944.08	4789.96	-0.0456857	0.401749	0.50714
PLEKHG2	2040.62	1786.11	-0.192187	0.0229356	0.0711217
DLL3	12669.4	15624.4	0.302454	0.00124045	0.0107158
NAT14	1969.27	1809.89	-0.121764	0.0206557	0.0667839
EXOC1	2570.47	2413.84	-0.0907054	0.211457	0.325769
OSBPL8	5025.85	5207.55	0.0512364	0.573681	0.651989
DTX2	434.451	364.921	-0.251607	0.00011075	0.0026383
NLRC4	153.344	134.961	-0.184232	0.00869555	0.0373022
PUS7	714.225	629.079	-0.183139	0.022217	0.0695656
LAMB4	23.9565	16.1299	-0.570679	0.00239268	0.0162848
NRCAM	29573.6	28318.5	-0.0625643	0.764552	0.809498
LAMB1	2301.77	1526.82	-0.592209	0.0167096	0.058111
SLC26A4	80.0158	67.0787	-0.254429	0.0220482	0.0692254
DLD	5120.92	4797.76	-0.0940423	0.0711328	0.154689
IL5RA	46.1344	3.82283	-3.59313	0.00234713	0.0161021
CMTM6	2352.83	1910.36	-0.300554	2.54079e-06	0.00046122
ITGA6	4287.62	3675.42	-0.222266	0.00750087	0.0335329
RAPGEF4	5097.96	5762.84	0.176862	0.0213301	0.0679293
MAP3K20	1764.53	1229.13	-0.521648	7.30006e-06	0.000729794
FH	3125.76	2801.67	-0.157918	0.0187129	0.0625243
SEL1L3	1874.94	758.205	-1.30619	3.19828e-05	0.0014097
TF	18166.5	22133.2	0.284931	0.103419	0.199688
CDV3	8190.52	7944.46	-0.0440054	0.599971	0.67349
ALKBH5	5194.85	4828.27	-0.105576	0.00232601	0.01602
NLRP1	472.589	445.335	-0.085696	0.381968	0.490109
SPAG7	2982.4	2960.96	-0.01041	0.679691	0.739221
ORC6	324.913	257.48	-0.335592	0.0342693	0.093587
SLC17A6	152.644	222.551	0.543964	0.08711	0.177174
ZC3HC1	1266.6	1194.58	-0.0844554	0.166864	0.27577
ESR1	72.9012	63.185	-0.206359	0.0258219	0.077158
ANGPT2	908.257	608.114	-0.578758	0.000661769	0.00717185
CD200	2089.74	2157.66	0.046143	0.670829	0.731428
CCDC80	10982.1	10653.9	-0.0437751	0.729881	0.780759
PSME1	4520.81	4171.09	-0.116154	0.0182455	0.0615138
PPP2R3C	1059	1073.14	0.0191434	0.511038	0.599259
HAUS4	415.372	423.063	0.0264701	0.320212	0.433882
JPH4	7205.38	8102.36	0.169267	0.0267541	0.0790532
MYH7	2089.85	2440.4	0.223719	0.00454756	0.0243173
CEBPE	8.71146	7.36614	-0.242006	0.0619769	0.140169
SLC7A8	1635.45	1363.24	-0.262648	0.110069	0.207873
OSGEP	2008.57	2126.51	0.0823207	0.0354722	0.0956751
SLC22A17	21577.3	23437.7	0.119318	0.0123119	0.0471427
SCFD1	2590.91	2622.59	0.0175386	0.65368	0.71715
HECTD1	6877.3	7074.31	0.0407465	0.525765	0.61128
HNRNPC	22219.3	21330.2	-0.0589133	0.287172	0.401482
SUPT16H	8466.87	8520.31	0.00907877	0.44473	0.54258
TOX4	4062.85	4103.72	0.0144404	0.884308	0.907259
TGM1	90.1779	96.9252	0.104098	0.0156456	0.0556018
TINF2	3241.31	3170.43	-0.0318963	0.62443	0.693164
TRPM7	1536.44	1398.35	-0.135864	0.095153	0.188449
TYRO3	6859.04	6749.62	-0.0232007	0.354073	0.464953
WDR76	606.553	439.858	-0.463596	0.000262656	0.0042184
CAPN3	398.727	474.571	0.251221	0.337784	0.449904
SNAP23	417.237	380.339	-0.133583	0.0429267	0.109208
TBX15	357.771	293.039	-0.287941	0.0632131	0.141805
PHGDH	15416.4	15306.7	-0.0102969	0.947068	0.957408
COL9A3	1756.68	1571.71	-0.160514	0.203265	0.316792
MYL6	15635.2	12954.1	-0.271395	0.000298928	0.00453187
AGO1	4355.89	4201.78	-0.0519655	0.378021	0.486945
CLSPN	302.47	171.311	-0.820176	2.69245e-05	0.00132575
RFFL	1302.74	1188.92	-0.131904	0.0435865	0.110374
UNC13D	983.099	1006.59	0.0340686	0.835261	0.86602
MFSD11	1060.63	1017.63	-0.0597008	0.112793	0.211514
DPYSL2	40082.4	37888.9	-0.0811942	0.125573	0.227959
TGFB2	2359.51	1067.74	-1.14392	1.75188e-05	0.00108043
GPATCH2	864.727	818.394	-0.0794502	0.117762	0.217928
NUP50	2700.7	2599.24	-0.0552454	0.555649	0.636372
CDC45	267.099	164.445	-0.699769	0.00379412	0.0217494
COMT	8175.68	8130.82	-0.00793804	0.842606	0.872063
ADA2	2036	1553.61	-0.390119	0.000315799	0.00465466
VNN3	4.83399	2.88189	-0.7462	0.000179624	0.00340865
ECHDC1	2871.06	2841.27	-0.0150483	0.610765	0.68211
SEC22C	3994.31	3879.89	-0.0419315	0.515532	0.602531
XYLB	186.383	160.957	-0.211601	0.0213965	0.0680052
HDAC6	5644.26	5579.79	-0.0165745	0.675476	0.735332
OR1I1	0.790514	0.665354	-0.248668	0.118368	0.218668
CDC6	324.83	204.618	-0.666751	0.000277908	0.00435684
UPRT	860.601	754.138	-0.190516	5.24149e-05	0.0018637
CDC23	1987.3	1924.13	-0.0466038	0.236018	0.351025
CBX5	16511.5	15689.2	-0.0736985	0.28104	0.395675
SUCO	3920.05	3600.98	-0.122483	0.0861974	0.176045
MSH2	1888.15	1691.24	-0.158895	0.0662896	0.146748
MAP3K1	1630.55	1249.81	-0.38364	0.00104126	0.0094695
DHPS	203.047	211.358	0.0578738	0.296324	0.410663
HOOK2	1157.97	1177.55	0.0241842	0.356439	0.467082
ARCN1	7942.96	7319.95	-0.117843	0.0717044	0.155467
EPB41L4B	655.13	720.606	0.137429	0.78778	0.827613
TMEM38B	864.115	827.898	-0.0617703	0.337785	0.449904
PSMD5	1365.55	1201.43	-0.184739	0.00332829	0.0200514
PTGS1	1315	1142.29	-0.203137	0.0167926	0.0582675
NUP188	4374.31	3972.94	-0.138846	0.0367915	0.0979309
CRAT	4811.32	4658.71	-0.0465027	0.290203	0.404368
SH2D3C	912.494	808.602	-0.174385	0.0191906	0.063612
NANS	963.304	853.205	-0.1751	0.000110756	0.0026383
WHRN	962.51	936.827	-0.039019	0.139046	0.2439
PDE6C	35.7154	42.6535	0.256119	9.57054e-05	0.00243665
CWF19L1	1020.54	1078.62	0.0798602	0.0123328	0.0472097
SEMA4G	636.328	692.728	0.122519	0.00626698	0.0295493
BTAF1	2462.45	2644.46	0.102881	0.103547	0.199795
IKZF5	1733.53	1916.97	0.145117	0.00255364	0.0169538
BLNK	350.711	333.209	-0.0738587	0.238663	0.353814
SORBS1	17458.6	17793	0.0273693	0.498069	0.588503
CRTAC1	3632.16	4542.76	0.32274	7.32567e-05	0.00213908
BAMBI	1026.7	1039.31	0.0176134	0.0655315	0.145654
IL11	30.6482	29.6929	-0.0456847	0.913313	0.930812
WAC	10118.9	10804.7	0.0946012	0.0234319	0.0722705
CREM	1332.22	1192.33	-0.160054	0.00285755	0.0181842
NUBP2	3338.17	3161.85	-0.0782884	0.320953	0.434574
SMIM24	44.2292	39.6654	-0.157121	0.129073	0.23274
HIVEP1	1464.58	1394.69	-0.0705407	0.156422	0.264493
TREM2	2961.13	2451.37	-0.272559	0.0122908	0.0471011
FKBP5	5314.35	3880.03	-0.453827	0.00549453	0.0272084
BRPF3	3299.23	3470.61	0.0730604	0.238907	0.3541
MRPS18A	543.316	482.213	-0.172123	0.00609019	0.0289825
TMEM14A	1562.74	1473.45	-0.0848764	0.0398469	0.103683
EFHC1	1959.78	1718.41	-0.18962	0.139046	0.2439
HSP90AB1	59039.6	59754.4	0.0173603	0.854957	0.88233
CDC5L	3928.02	3786.31	-0.0530078	0.25184	0.367426
ITPR3	554.613	517.665	-0.0994608	0.472288	0.56609
ZNF184	713.49	668.118	-0.0947903	0.0441254	0.11133
DSP	462.557	393.567	-0.233023	0.0645162	0.143934
SIRT1	1763.67	1914.5	0.118385	0.0216742	0.0685037
HNRNPH3	8202.89	8433.36	0.0399751	0.172137	0.281441
IFT74	637.123	602.917	-0.0796107	0.460967	0.556649
JAK2	1285.15	1197.91	-0.101409	0.0731005	0.157529
IL12RB1	162.206	143.854	-0.173214	0.0235967	0.072576
ABL1	9127.31	9223.94	0.0151938	0.562174	0.641714
ACOT7	3045.71	3029.37	-0.00776144	0.302399	0.416066
SH3GLB1	7286.66	6034.46	-0.272034	0.000102408	0.00254104
CDC7	839.937	675.472	-0.314384	0.0252123	0.0759287
SYDE2	84.5455	81.9409	-0.0451427	0.983795	0.986799
PCSK5	669.107	506.343	-0.402123	0.00289167	0.0183672
SCD	75652.4	91751.9	0.278353	0.000152539	0.00321032
TMED1	497.632	451.433	-0.140568	0.0040473	0.0226242
ABLIM1	16570	18084.3	0.126165	0.0115332	0.0451125
ERMP1	2169.24	2253.45	0.0549443	0.548555	0.630919
RAB18	7198.2	7817.68	0.119104	0.0174844	0.0598992
NRP1	2073.38	1642.32	-0.336249	0.0136249	0.050611
PRTFDC1	2610.77	2795.14	0.0984436	0.0377311	0.0995484
PALMD	768.431	574.205	-0.42035	0.00180672	0.013576
TSPAN15	1965.29	2038.54	0.0527946	0.197195	0.310347
H2AFY2	1967.97	2175.57	0.144687	0.0176285	0.0602433
WASHC2A	2041.95	2088.02	0.032186	0.201013	0.314311
MAST3	3188.97	3416.75	0.0995339	0.982345	0.985631
MZF1	1186.35	1089.46	-0.122918	0.172136	0.281441
OCEL1	670.466	614.169	-0.126529	0.11369	0.212443
MYO9B	7080.68	6227.99	-0.18512	0.00616975	0.0292619
KCNK6	280.134	235.689	-0.249235	0.029965	0.0852716
CATSPERG	111.569	104.035	-0.100863	0.268231	0.383633
PSMD8	5814.33	5251.27	-0.146947	0.000214403	0.00380682
STX1B	5018.87	5598.94	0.15779	0.0516675	0.123729
HSD3B7	234.364	183.165	-0.355602	0.00358695	0.0210398
SETD1A	2964.34	2892.35	-0.0354686	0.609915	0.681382
BCL7C	1031.8	927.657	-0.153497	0.00178086	0.0134845
CIRBP	29118.5	31907.6	0.131965	0.000220899	0.00387233
ATP5D	4158.99	3905.07	-0.0908838	0.500186	0.590246
CBARP	921.652	835.744	-0.141161	0.0546885	0.128555
PCDH11Y	74.5731	114.736	0.621593	0.0461585	0.114766
IGFALS	56.3281	65.1024	0.208856	0.0184029	0.0618026
HNRNPM	11544.8	11093.3	-0.0575572	0.225057	0.339889
2024-03-02	2652.13	2457.88	-0.109738	0.00579903	0.0282398
NDUFB7	4036.13	3780.89	-0.0942499	0.0471444	0.116456
TECR	6694.23	6330.46	-0.0806075	0.0248007	0.075165
TIMM13	3075.15	2910.97	-0.0791558	0.445091	0.542828
CDC34	3921.91	3540.84	-0.147465	0.057497	0.133204
MTAP	1245.41	1302.02	0.0641338	0.0348149	0.0946236
CEP170B	2844.78	2958.41	0.0565033	0.92537	0.940504
POLR2E	7800.77	7235.07	-0.10861	0.00588571	0.0283715
POLRMT	3242.45	3086.51	-0.0711091	0.358816	0.469394
IZUMO4	481.593	483.783	0.00654738	0.347654	0.459234
RASSF7	241.474	203.472	-0.247036	0.00785298	0.0346133
GADD45B	4075.98	3227.35	-0.336795	0.00400888	0.0224641
PALM	7204.58	7179.73	-0.00498448	0.917667	0.934121
MADCAM1	137.751	156.319	0.18243	0.181748	0.292596
MKNK2	3734.5	3299.97	-0.178462	0.000134966	0.00295554
ARVCF	3173.59	3248.65	0.0337248	0.214912	0.32951
TRMT2A	1976.4	2010.55	0.0247167	0.134016	0.238812
RANBP1	3446.98	3345.53	-0.0430993	0.995888	0.996394
KLHL22	2032.92	2077.3	0.0311549	0.279419	0.394157
SNAP29	2419.73	2342.76	-0.0466354	0.42776	0.52856
LZTR1	1188.4	1123.65	-0.0808372	0.844029	0.873077
MMP11	114.498	86.3465	-0.407114	0.0187214	0.0625299
CECR2	1953.67	2096.88	0.102055	0.0680101	0.149358
SMARCB1	6152.77	6259.94	0.0249137	0.335044	0.44746
P2RX6	762.996	819.382	0.10286	0.0128601	0.0486077
DERL3	18.2253	14.3701	-0.342874	0.0146062	0.0528613
BCL2L13	4436.9	4401.42	-0.0115817	0.766172	0.810591
OSM	167.842	125.866	-0.415213	0.00565305	0.0277641
CABIN1	7648.26	7652.32	0.000765261	0.782653	0.824173
TBC1D10A	1115.14	1266.44	0.183552	0.0656649	0.14588
SUSD2	274.245	210.087	-0.384481	0.00365727	0.0212921
SF3A1	9778.09	10068.3	0.0421992	0.601869	0.675029
GGT5	2417.24	2009.02	-0.26687	0.00376548	0.0216633
RNF215	1677.94	1702.27	0.0207696	0.57906	0.657183
SEC14L2	4919.06	4448.52	-0.14506	0.0262383	0.0779466
SEC14L3	4.70356	3.23228	-0.541199	0.0187818	0.0626634
SPECC1L	2216.81	2252.74	0.0231931	0.705864	0.760254
UPB1	21.5099	25.9764	0.272201	0.000177191	0.00338827
YPEL1	451.451	464.598	0.0414162	0.56115	0.641131
SNRPD3	2588.17	2731.09	0.0775405	0.0660214	0.146318
GGT1	8.48617	9.70866	0.194159	0.0492361	0.119736
PRODH	732.818	633.264	-0.210649	0.0539663	0.127445
PPM1F	2515.65	2381.62	-0.0789904	0.234344	0.349138
SLC35E4	416.834	402.858	-0.0492006	0.313033	0.427083
TOP3B	9.37549	9.98031	0.0901906	0.221647	0.336656
CYTH4	1061.64	904.094	-0.231744	0.0244135	0.0743835
ESS2	1994.68	2007.99	0.00959358	0.311875	0.425918
MFNG	1049.24	851.236	-0.301709	0.000488854	0.00594205
CARD10	328.731	297.441	-0.144305	0.227029	0.342121
SLC25A1	4737.59	5253.25	0.149057	0.0180969	0.0611325
GRK3	2144.23	2409.3	0.168159	0.0427104	0.108875
LGALS2	26.4783	21.878	-0.275331	0.058433	0.134552
GGA1	4775.95	4921.84	0.04341	0.060424	0.137719
HIRA	1058.53	1092.26	0.0452542	0.13512	0.239944
SH3BP1	270.435	265.343	-0.0274248	0.87761	0.901258
SEZ6L	20983.9	24680.6	0.234095	0.0123014	0.0471155
LGALS1	6078.25	4562.79	-0.413739	0.000643667	0.00703648
HPS4	3528.62	3643.47	0.0462114	0.170902	0.280119
PIK3IP1	4501.56	4670.63	0.0531905	0.0782938	0.165159
SRRD	846.466	866.839	0.0343106	0.429527	0.529937
PATZ1	5208.85	5549.06	0.0912784	0.0495205	0.120194
TRIOBP	2787.89	2566.5	-0.119367	0.0144538	0.0525855
TFIP11	1932.63	1890.24	-0.0319978	0.67614	0.735939
GCAT	1383.36	1387.48	0.00429099	0.876177	0.899921
ANKRD54	1621.47	1572.01	-0.0446977	0.181858	0.292687
EIF3L	8109.78	9307.34	0.198707	0.00593497	0.0285491
SNU13	7985.13	8220.98	0.0419938	0.271281	0.386872
POLR2F	6064.57	6773.41	0.159476	0.00397054	0.022375
SOX10	4564.45	3512.56	-0.377918	0.108193	0.205426
CCDC134	653.834	618.693	-0.0797009	0.275795	0.390991
PICK1	884.842	791.303	-0.161189	0.0323374	0.0899823
TTC28	2506.3	2458.1	-0.0280144	0.887899	0.910267
CENPM	233.186	163.87	-0.508927	0.00445705	0.0240006
2024-09-03	18273.6	19740.8	0.111413	0.089009	0.179843
SLC5A1	7.03162	7.98031	0.182588	0.0209107	0.0672467
KDELR3	112.17	63.7992	-0.814076	9.64121e-06	0.000831314
CYP2D6	113.028	142.445	0.333728	0.00011435	0.00268708
DDX17	30905.5	32861.1	0.0885165	0.100624	0.195963
DMC1	14.2846	12.3819	-0.206228	0.101408	0.197002
TCF20	2312.94	2341.35	0.0176125	0.783352	0.82465
HSCB	441.51	417.791	-0.0796631	0.127374	0.230317
CBY1	957	932.142	-0.0379696	0.647566	0.711745
TOMM22	3308.14	3295.8	-0.00539294	0.982586	0.985802
RSPH14	72.4704	63.6614	-0.186972	0.0775062	0.163983
XBP1	2617.36	2227.63	-0.232607	0.000365544	0.00505315
RTCB	4746.21	4704.06	-0.0128696	0.518669	0.604764
JOSD1	3437.73	3292.34	-0.0623423	0.136873	0.241749
FBXO7	5824.1	5974.85	0.0368668	0.318742	0.432598
GTPBP1	5558.13	5620.67	0.0161433	0.595972	0.670748
POLDIP3	8389.67	8678.42	0.0488176	0.254105	0.369676
RAB36	588.7	409.634	-0.523197	0.000200477	0.00366329
PPP6R2	5157.94	5355.52	0.0542292	0.140183	0.245334
SBF1	12279.9	12636.7	0.0413305	0.380321	0.488767
SUN2	5954.55	5708.7	-0.0608309	0.0624859	0.140951
CYB5R3	13834	13398.3	-0.04617	0.407732	0.512162
LMF2	3500.99	3271.92	-0.0976275	0.101443	0.197002
RHBDD3	1646.32	1599.78	-0.0413648	0.959866	0.967086
PACSIN2	4673.85	4389.11	-0.0906816	0.132137	0.236319
RASL10A	1582.63	1870.25	0.240906	0.000145978	0.00313692
AP1B1	11768.5	11298.1	-0.0588543	0.15545	0.26343
HMGXB4	1630.3	1585.15	-0.0405188	0.838577	0.86874
TOM1	3632.6	3549.29	-0.0334734	0.549971	0.631914
CHKB	26.7589	26.8189	0.00323149	0.605362	0.677722
BIK	14.4387	12.8189	-0.171672	0.0767851	0.163099
HMOX1	3001.53	2018.41	-0.572478	0.00170359	0.0131742
MCAT	772.656	727.256	-0.0873634	0.0646919	0.144252
MCM5	2395.78	1974.14	-0.279269	0.00429095	0.0234819
APOBEC3H	19.3913	15.5354	-0.319847	0.0672703	0.1483
ARSA	1879.23	1712.8	-0.133782	0.0215532	0.0683243
TSPO	2098.83	1765.65	-0.249386	0.00315996	0.0194032
TTLL12	3461.43	3742.34	0.112572	0.00836262	0.0362801
CBX7	3395.88	3693.98	0.121392	0.0627851	0.141256
PDGFB	1527.31	1331.44	-0.198002	0.000939874	0.00887516
ACR	15.5336	15.0984	-0.0409938	0.691671	0.748356
CABP7	409.976	265.614	-0.626208	0.112998	0.211729
RPL3	88583.3	99862	0.172901	0.00149759	0.0120682
ZMAT5	674.794	658.992	-0.0341869	0.456372	0.552245
SYNGR1	8024.74	8667.93	0.111234	0.326453	0.440034
TAB1	3749.58	3897.08	0.0556652	0.0784993	0.165441
ASCC2	3037.87	2900.06	-0.0669777	0.370523	0.480291
MTMR3	900.834	962.909	0.0961389	0.0110352	0.0438743
MIEF1	4060.93	4052.23	-0.00309288	0.951172	0.960009
APOL4	747.399	597.122	-0.323853	0.000255615	0.00414878
APOL1	938.028	699.378	-0.423558	0.00493283	0.0255264
PNPLA3	106.091	114.571	0.110939	0.505196	0.594446
MYH9	17354.5	14396.8	-0.269567	0.000212617	0.00378975
CACNA1I	613.743	657.61	0.0995979	0.240481	0.355822
SAMM50	2530.58	2557.51	0.0152678	0.444187	0.542206
TXN2	6259.32	6428.3	0.0384311	0.215361	0.329832
FOXRED2	4960.88	4939.18	-0.00632461	0.779395	0.821181
GRAP2	33.5217	22.9921	-0.543957	0.0149493	0.0537363
TNRC6B	3649.08	3721.39	0.0283075	0.415675	0.519114
SGSM3	52.004	53.2795	0.03496	0.308653	0.422396
IFT27	1428.91	1493.86	0.0641369	0.0985042	0.193117
PVALB	144.107	173.083	0.264324	0.233736	0.348438
KIAA0930	8365.7	8497.74	0.0225937	0.937419	0.950369
NCF4	397.557	335.402	-0.245273	0.0335052	0.0923737
CSF2RB	254.885	188.795	-0.433026	0.00642398	0.0301067
SLC25A17	1442.77	1355.89	-0.0895982	0.3272	0.440782
FAM118A	1056.66	1036.89	-0.0272597	0.890055	0.911731
KCTD17	2595.98	2435.77	-0.0919006	0.0738809	0.15863
ST13	18801.5	20148.1	0.0997934	0.0370934	0.0984306
IL2RB	89.5889	58.4252	-0.61673	0.00737166	0.0332459
RBX1	2958.02	2921.3	-0.0180215	0.865436	0.890679
EP300	6321.65	6412.94	0.0206853	0.654117	0.717516
L3MBTL2	1988.78	1960.3	-0.0208146	0.798999	0.837104
CHADL	2233.57	2377.01	0.0897983	0.0691619	0.15155
RANGAP1	7644.91	7580.57	-0.0121929	0.691725	0.748356
ZC3H7B	11450.7	11894.9	0.0549045	0.182256	0.293053
PHF5A	1185.63	1125.39	-0.0752272	0.142561	0.247986
ACO2	9883.85	10224.7	0.0489131	0.223093	0.337848
POLR3H	2449.87	2498.61	0.0284209	0.195097	0.307853
PMM1	1711.2	1706.55	-0.00392604	0.972915	0.978091
DESI1	5070.66	5462.22	0.107315	0.00775554	0.0343264
CERK	3810.23	3553.14	-0.100784	0.316539	0.430365
BRD1	2335.73	2388.56	0.0322663	0.191671	0.304012
ZBED4	1431.92	1405.23	-0.0271433	0.940554	0.952638
MLC1	32967.9	33403.9	0.0189539	0.890055	0.911731
HDAC10	64.1976	68.1102	0.0853516	0.285092	0.399417
KCNK10	731.375	751.378	0.0389265	0.464663	0.559577
ABHD4	5383.69	5401.2	0.00468439	0.773123	0.815756
KHNYN	791.968	602.327	-0.394896	0.0024142	0.016407
FKBP3	1947.23	1947.47	0.000177252	0.484517	0.576291
SDR39U1	382.921	396.252	0.0493715	0.165102	0.274234
GZMH	26.0988	15.7717	-0.72665	0.0188925	0.0628938
GZMB	22.419	15.6772	-0.516055	0.00893336	0.038015
RBM23	4685.16	4757.08	0.0219782	0.577817	0.656042
PRMT5	1472.45	1490.41	0.0174895	0.541105	0.624171
COCH	57.336	35.3858	-0.696269	0.0172903	0.0595154
AP4S1	1009.22	1080.24	0.0981042	0.0387478	0.101609
POLE2	120.81	98.5	-0.294548	0.08415	0.173299
SOS2	3988.53	4102.87	0.040775	0.248966	0.364621
CDKL1	576.723	629.815	0.127049	0.00580424	0.0282552
NIN	4657.07	4467.11	-0.0600798	0.933561	0.947085
PYGL	1522.38	1063.02	-0.518151	5.37901e-05	0.00189113
PSMC6	2940.5	2951.79	0.00553022	0.67459	0.734599
GNPNAT1	469.063	439.819	-0.0928729	0.244266	0.359916
DDHD1	2016.11	1981.33	-0.0251108	0.939107	0.951591
CDKN3	201.601	125.118	-0.688211	2.14696e-05	0.00118478
CNIH1	4417.08	4553.01	0.0437285	0.406702	0.511241
ATP6V1D	4376.83	4383.36	0.00215154	0.826042	0.858914
PLEK2	34.0198	16.6181	-1.03362	5.86948e-08	0.000162822
PSMA3	2543.54	2465.85	-0.0447511	0.32496	0.438965
TIMM9	757.265	768.15	0.0205894	0.182353	0.293176
KIAA0586	1269.59	1225.6	-0.0508705	0.882154	0.905319
TMED8	3065.22	3095.97	0.0144032	0.309271	0.423075
SAMD15	112.146	90.252	-0.313351	0.0188308	0.0627815
AHSA1	5306.86	5352.69	0.012406	0.390277	0.497299
DAAM1	2024.03	1793	-0.17486	0.00499844	0.0257308
ISM2	17.3123	13.1496	-0.396774	0.17765	0.287862
SPTLC2	4445.64	4313.32	-0.0435941	0.309272	0.423075
RIN3	1645.89	1466.06	-0.166924	0.0876501	0.178036
LGMN	4473.87	3919.98	-0.19068	0.102523	0.198346
SNW1	2518.9	2417.78	-0.0591072	0.287996	0.402308
CHGA	4086	4338.94	0.0866524	0.212234	0.326638
ITPK1	15202.9	15831.4	0.058435	0.081318	0.169774
DHRS7	2711.47	2523.46	-0.103672	0.131748	0.235838
PPM1A	4334.95	4530.93	0.0637895	0.266425	0.381484
GALNT16	2399.3	2699.13	0.16988	0.244514	0.360205
ASB2	86.0435	70.4409	-0.288652	0.0254751	0.0764365
CEP128	211.957	198.13	-0.0973216	0.221364	0.336421
HIF1A	13503.3	11824.6	-0.191519	0.0473811	0.116873
SUSD6	4125.68	3799.9	-0.11867	0.158113	0.26634
SRSF5	11289.2	12347.2	0.129235	0.00586396	0.0283658
SLC8A3	1698.77	2037.65	0.262412	0.000966679	0.00903544
DICER1	4465.67	4562.88	0.0310693	0.439689	0.538429
ZFYVE21	2580.19	2657.57	0.0426354	0.393126	0.499821
TELO2	2912.61	2737.02	-0.0897061	0.0351555	0.0952484
BDKRB1	3.03162	2.48031	-0.289566	0.105609	0.20233
GSKIP	795.905	779.807	-0.0294792	0.210571	0.324878
VRK1	489.008	430.697	-0.183185	0.0831862	0.172111
PSMC1	690.534	674.268	-0.0343901	0.725555	0.777215
PAPLN	1058.58	1247.04	0.23638	0.307831	0.42172
RPS6KA5	1191.38	1267.29	0.0891105	0.0215186	0.0682776
PSMB5	5794.91	5827.81	0.00816807	0.475284	0.568839
ACIN1	8975.6	9040.91	0.0104594	0.569353	0.648085
CCNB1IP1	2242.88	2403.26	0.0996393	0.0361402	0.0968701
TRIP11	2166.42	2168.19	0.00118085	0.869491	0.894119
APEX1	8562.89	8698.86	0.0227284	0.336261	0.448768
PABPN1	925.557	1047.74	0.178892	0.0474486	0.116977
EFS	4752.98	5399.64	0.18403	0.000197631	0.00362087
DHRS2	217.016	310.232	0.515549	0.138552	0.243514
SRP54	2736.25	2636.85	-0.0533838	0.266685	0.381739
CPNE6	1368.32	1570.26	0.198601	0.613316	0.683908
CHD8	6339.57	6356.76	0.00390589	0.547748	0.630253
PCK2	741.692	599.65	-0.3067	0.000546659	0.00635895
KIAA0391	352.047	341.846	-0.0424213	0.641909	0.707274
DCAF11	4463.42	4521.79	0.0187452	0.632175	0.699117
PSMA6	162.771	160.685	-0.0186059	0.980168	0.983876
NFKBIA	7135.11	7003.08	-0.0269457	0.762934	0.808281
EMC9	505.067	451.37	-0.162165	0.0518477	0.124096
PSME2	2956.58	2517.95	-0.231677	0.000612184	0.00683309
BRMS1L	1127.88	1224.28	0.118313	0.0454501	0.113531
TM9SF1	149.996	134.866	-0.153396	0.0176683	0.0603024
SEC23A	2571.59	2378.16	-0.112813	0.0199679	0.0653565
GMPR2	3448.4	3503.57	0.0228976	0.419506	0.522527
PNN	5658.23	5677.08	0.00479811	0.520635	0.606595
RABGGTA	1126.02	1126.04	2.51413e-05	0.513184	0.600699
NFATC4	890.249	802.929	-0.148936	0.187984	0.299577
PLTP	15657.1	12728.9	-0.298712	0.028245	0.0820353
PCIF1	3795.63	3850.84	0.0208353	0.476784	0.570092
GSS	2393.51	2152.85	-0.152875	0.000284226	0.00441085
MMP9	231.083	102.886	-1.16737	0.00626134	0.0295493
VSX1	61.3794	58.5709	-0.0675724	0.438366	0.537525
TRPC4AP	6806.15	6583.29	-0.0480316	0.163084	0.272122
PYGB	23830.9	23229.7	-0.0368632	0.58384	0.66103
ABHD12	6346.42	6169.22	-0.0408545	0.474534	0.56809
PROCR	267.917	226.78	-0.240496	0.0021341	0.0151528
GINS1	625.601	475.815	-0.394842	0.000879642	0.00850874
CD40	275.976	225.343	-0.292425	0.00165298	0.0128711
UQCC1	2634.83	2558.81	-0.0422363	0.171566	0.280875
ZMYND8	4044.66	3665.09	-0.142171	0.0142846	0.0522732
IFT52	1900.53	1760.66	-0.110284	0.0114339	0.0448896
MYBL2	755.36	425.327	-0.828592	0.000100874	0.00251982
NDRG3	7259.28	7850.18	0.112899	0.128061	0.231187
SLA2	27.9328	20.3937	-0.453837	0.00983332	0.0408002
C20ORF24	31.5534	28.2795	-0.158036	0.146001	0.251999
NFATC2	836.19	657.622	-0.346572	0.0110448	0.0438865
RIMS4	2371.19	2402.88	0.0191499	0.921277	0.937173
PABPC1L	823.613	632.996	-0.379769	0.21536	0.329832
STK4	2799.64	2631.29	-0.0894705	0.032045	0.0894561
SALL4	57.17	53.6024	-0.0929607	0.487841	0.578996
ADNP	7307.96	6983.62	-0.0654933	0.210462	0.324817
DOK5	1657.08	1640.95	-0.0141122	0.310138	0.424008
CSTF1	1619.27	1535.1	-0.0770111	0.0496256	0.120344
RAE1	2120.93	1992.86	-0.0898543	0.0511593	0.122918
TPD52L2	5622.4	5294.41	-0.0867161	0.0399057	0.103743
DNAJC5	11531.2	11425.6	-0.0132652	0.169674	0.278969
NELFCD	5007.58	4704.7	-0.0900109	0.0577364	0.133534
CTSZ	4294.7	3409.44	-0.333023	0.00345066	0.0204754
PRPF6	11115.4	11250.8	0.0174738	0.20947	0.323674
TUBB1	33.7628	32.7992	-0.0417753	0.300001	0.414213
PRELID3B	2853.14	2766.16	-0.0446684	0.254737	0.370243
HRH3	607.846	638.831	0.0717282	0.0320441	0.0894561
MTG2	2099.69	1974.01	-0.0890469	0.00836254	0.0362801
PSMA7	6663.51	6068.7	-0.134895	0.000444836	0.00567006
SLCO4A1	377.917	348.882	-0.115331	0.232202	0.347112
NTSR1	93.9328	47.3071	-0.989573	0.121265	0.222647
MRGBP	833.905	726.705	-0.198514	0.000175389	0.00338722
TCFL5	1104.46	1098.96	-0.0071995	0.738558	0.788572
DIDO1	4466.98	4313.05	-0.0505924	0.37247	0.482271
SLC17A9	144.723	119.472	-0.27662	0.0603354	0.137597
NKAIN4	11027	12210.5	0.147076	0.00453466	0.0242764
ARFGAP1	7124.67	7234.42	0.0220548	0.348434	0.459956
CHRNA4	1268.46	1566.62	0.304581	0.0018012	0.0135641
PTK6	145.356	168.654	0.214475	0.00437305	0.0236962
GMEB2	1304.17	1244.26	-0.0678395	0.0916595	0.183586
C20ORF27	2750.3	2614.85	-0.0728587	0.180868	0.291638
SPEF1	274.715	211.563	-0.376851	0.0128257	0.048532
CDC25B	4818.98	4159.35	-0.212372	0.00271116	0.0175767
RNF24	3381.12	3232.1	-0.0650294	0.224941	0.339789
[truncated: 11,797 more rows]
