# Supplementary material for: Deciphering the impact of intra-tumoral bacterial infiltration on multi-omics profiles in low-grade gliomas
Source: Front Oncol. 2025 Jun 18;15:1582068. doi: 10.3389/fonc.2025.1582068 (PMC12213438; doi:10.3389/fonc.2025.1582068)
Supplement: Supplementary file 1 [file DataSheet1.zip › suppl.images and tables/Table S4.xlsx]

## Sheet: Sheet1
GO	ID	Description	GeneRatio	BgRatio	pvalue	p.adjust	qvalue	geneID	Count	ONT		KEGG	ID	Description	GeneRatio	BgRatio	pvalue	geneID	Count	one_type	two_type
	GO:0001228	DNA-binding transcription activator activity, RNA polymerase II-specific	21/172	390/16967	4.6217e-10	1.18176e-07	9.75148e-08	OTX1/HAND2/GATA3/MACC1/DMRT1/SIX3/MEOX2/SIX6/WT1/HOXA10/HOXB5/HMGA2/NKX2-5/HOXB2/HOXA7/HOXA1/HOXB3/HOXA5/HOXD10/HOXC10/HOXD13	21	MF			hsa04060	Cytokine-cytokine receptor interaction	16/81	294/7914	3.31815e-08	BMP5/TGFB2/TNFRSF12A/CCR4/CD40LG/TNFRSF11B/LIF/CXCL9/CLCF1/IL5RA/IL13RA2/CXCL11/TNFSF14/CXCL10/IL2RA/GDF15	16	Environmental Information Processing	Signaling molecules and interaction
	GO:0043565	sequence-specific DNA binding	32/172	908/16967	5.43338e-10	1.18176e-07	9.75148e-08	OTX1/VDR/HAND2/GATA3/MACC1/EN1/DMRT1/SIX3/MEOX2/HOXD9/GSX2/DMRTA2/FEZF1/WT1/HOXA10/HMGA2/NKX2-5/HOXB2/HOXA7/HOXA1/SHOX2/HOXB13/HOXC8/HOXA9/HOXB3/HOXA5/PITX2/HOXD10/OTP/HOXC10/PAX3/HOXD13	32	MF			hsa04640	Hematopoietic cell lineage	6/81	98/7914	0.000474508	CD3G/CD1E/CD2/FCER2/IL5RA/IL2RA	6	Organismal Systems	Immune system
	GO:0005102	signaling receptor binding	38/172	1386/16967	1.18199e-08	1.58848e-06	1.31076e-06	ANXA1/VDR/CD3G/ESM1/BMP5/NPNT/TGFB2/VAV3/GATA3/CD40LG/CD2/TNFRSF11B/SERPINE1/MACC1/CTHRC1/FCER2/NTS/PDPN/SIX3/SRPX2/JCHAIN/LIF/OASL/TRAT1/VSTM1/CXCL9/CLCF1/IGFBP2/CXCL11/TIMP1/STAP1/CER1/TNFSF14/CXCL10/ISG15/TTR/GDF15/SAA1	38	MF			hsa04061	Viral protein interaction with cytokine and cytokine receptor	6/81	100/7914	0.000528723	CCR4/CXCL9/CXCL11/TNFSF14/CXCL10/IL2RA	6	Environmental Information Processing	Signaling molecules and interaction
	GO:0000981	DNA-binding transcription factor activity, RNA polymerase II-specific	41/172	1586/16967	1.46067e-08	1.58848e-06	1.31076e-06	OTX1/VDR/HAND2/GATA3/TCF23/MACC1/EN1/DMRT1/ZNF648/SIX3/MEOX2/HOXD9/SIX6/GSX2/HOXC6/DMRTA2/FEZF1/WT1/HOXA10/HOXA2/HOXB5/HMGA2/NKX2-5/HOXB2/SP8/HOXA7/HOXA1/SHOX2/HOXB13/HOXA3/HOXC8/HOXA9/HOXB3/HOXA5/PITX2/HOXD10/OTP/HOXB4/HOXC10/PAX3/HOXD13	41	MF			hsa05202	Transcriptional misregulation in cancer	8/81	186/7914	0.000595018	MMP9/WNT16/HIST1H3G/WT1/HOXA10/HMGA2/HOXA9/PAX3	8	Human Diseases	Cancer: overview
	GO:0005125	cytokine activity	12/172	154/16967	5.5174e-08	4.01447e-06	3.31261e-06	TGFB2/CD40LG/TNFRSF11B/LIF/VSTM1/CXCL9/CLCF1/CXCL11/TIMP1/CER1/TNFSF14/CXCL10	12	MF			hsa04660	T cell receptor signaling pathway	5/81	104/7914	0.00413661	CD3G/VAV3/PDCD1/ICOS/CD40LG	5	Organismal Systems	Immune system
	GO:0003700	DNA-binding transcription factor activity	41/172	1663/16967	5.5372e-08	4.01447e-06	3.31261e-06	OTX1/VDR/HAND2/GATA3/TCF23/MACC1/EN1/DMRT1/ZNF648/SIX3/MEOX2/HOXD9/SIX6/GSX2/HOXC6/DMRTA2/FEZF1/WT1/HOXA10/HOXA2/HOXB5/HMGA2/NKX2-5/HOXB2/SP8/HOXA7/HOXA1/SHOX2/HOXB13/HOXA3/HOXC8/HOXA9/HOXB3/HOXA5/PITX2/HOXD10/OTP/HOXB4/HOXC10/PAX3/HOXD13	41	MF			hsa02010	ABC transporters	3/81	45/7914	0.0107626	ABCB11/ABCA13/ABCC3	3	Environmental Information Processing	Membrane transport
	GO:0048018	receptor ligand activity	17/172	397/16967	6.14264e-07	3.00248e-05	2.47755e-05	BMP5/TGFB2/CD40LG/TNFRSF11B/MACC1/NTS/LIF/VSTM1/CXCL9/CLCF1/CXCL11/TIMP1/CER1/TNFSF14/CXCL10/TTR/GDF15	17	MF			hsa05322	Systemic lupus erythematosus	5/81	133/7914	0.0114964	CD40LG/CD80/C6/HIST1H3G/HIST1H2BH	5	Human Diseases	Immune disease
	GO:0000976	transcription regulatory region sequence-specific DNA binding	22/172	644/16967	6.1677e-07	3.00248e-05	2.47755e-05	OTX1/VDR/HAND2/GATA3/MACC1/EN1/DMRT1/SIX3/MEOX2/HOXD9/FEZF1/HOXA10/HMGA2/NKX2-5/HOXA7/HOXA9/HOXB3/HOXA5/PITX2/HOXD10/HOXC10/HOXD13	22	MF			hsa05162	Measles	5/81	138/7914	0.0133293	OAS1/CD3G/SLAMF1/MX1/IL2RA	5	Human Diseases	Infectious disease: viral
	GO:0000977	RNA polymerase II regulatory region sequence-specific DNA binding	21/172	594/16967	6.53691e-07	3.00248e-05	2.47755e-05	OTX1/VDR/HAND2/GATA3/MACC1/EN1/DMRT1/SIX3/MEOX2/HOXD9/FEZF1/HOXA10/HMGA2/NKX2-5/HOXA7/HOXA9/HOXB3/HOXA5/HOXD10/HOXC10/HOXD13	21	MF			hsa04672	Intestinal immune network for IgA production	3/81	49/7914	0.0135726	ICOS/CD40LG/CD80	3	Organismal Systems	Immune system
	GO:0001012	RNA polymerase II regulatory region DNA binding	21/172	596/16967	6.90226e-07	3.00248e-05	2.47755e-05	OTX1/VDR/HAND2/GATA3/MACC1/EN1/DMRT1/SIX3/MEOX2/HOXD9/FEZF1/HOXA10/HMGA2/NKX2-5/HOXA7/HOXA9/HOXB3/HOXA5/HOXD10/HOXC10/HOXD13	21	MF			hsa04350	TGF-beta signaling pathway	4/81	94/7914	0.0154885	BMP5/TGFB2/FMOD/PITX2	4	Environmental Information Processing	Signal transduction
	GO:1990837	sequence-specific double-stranded DNA binding	22/172	674/16967	1.31494e-06	5.2e-05	4.29086e-05	OTX1/VDR/HAND2/GATA3/MACC1/EN1/DMRT1/SIX3/MEOX2/HOXD9/FEZF1/HOXA10/HMGA2/NKX2-5/HOXA7/HOXA9/HOXB3/HOXA5/PITX2/HOXD10/HOXC10/HOXD13	22	MF			hsa04514	Cell adhesion molecules (CAMs)	5/81	147/7914	0.0171089	PDCD1/ICOS/CD40LG/CD2/CD80	5	Environmental Information Processing	Signaling molecules and interaction
	GO:0030545	receptor regulator activity	17/172	425/16967	1.56735e-06	5.29366e-05	4.36815e-05	BMP5/TGFB2/CD40LG/TNFRSF11B/MACC1/NTS/LIF/VSTM1/CXCL9/CLCF1/CXCL11/TIMP1/CER1/TNFSF14/CXCL10/TTR/GDF15	17	MF			hsa05205	Proteoglycans in cancer	6/81	204/7914	0.017834	TGFB2/VAV3/COL1A1/MMP9/WNT16/HOXD10	6	Human Diseases	Cancer: overview
	GO:0044212	transcription regulatory region DNA binding	23/172	739/16967	1.66516e-06	5.29366e-05	4.36815e-05	OTX1/VDR/HAND2/GATA3/MACC1/EN1/DMRT1/SIX3/MEOX2/HOXD9/FEZF1/WT1/HOXA10/HMGA2/NKX2-5/HOXA7/HOXA9/HOXB3/HOXA5/PITX2/HOXD10/HOXC10/HOXD13	23	MF			hsa04390	Hippo signaling pathway	5/81	154/7914	0.0204992	BMP5/TGFB2/SERPINE1/AFP/WNT16	5	Environmental Information Processing	Signal transduction
	GO:0001067	regulatory region nucleic acid binding	23/172	740/16967	1.70371e-06	5.29366e-05	4.36815e-05	OTX1/VDR/HAND2/GATA3/MACC1/EN1/DMRT1/SIX3/MEOX2/HOXD9/FEZF1/WT1/HOXA10/HMGA2/NKX2-5/HOXA7/HOXA9/HOXB3/HOXA5/PITX2/HOXD10/HOXC10/HOXD13	23	MF			hsa04620	Toll-like receptor signaling pathway	4/81	104/7914	0.0216388	CD80/CXCL9/CXCL11/CXCL10	4	Organismal Systems	Immune system
	GO:0003690	double-stranded DNA binding	23/172	744/16967	1.8662e-06	5.41197e-05	4.46578e-05	OTX1/VDR/HAND2/GATA3/MACC1/EN1/DMRT1/SIX3/MEOX2/HOXD9/FEZF1/WT1/HOXA10/HMGA2/NKX2-5/HOXA7/HOXA9/HOXB3/HOXA5/PITX2/HOXD10/HOXC10/HOXD13	23	MF			hsa00340	Histidine metabolism	2/81	23/7914	0.0227775	ALDH3A1/HDC	2	Metabolism	Amino acid metabolism
	GO:0140110	transcription regulator activity	42/172	1977/16967	2.0944e-06	5.69416e-05	4.69863e-05	OTX1/VDR/HAND2/GATA3/TCF23/MACC1/EN1/DMRT1/ZNF648/SIX3/MEOX2/HOXD9/SIX6/GSX2/HOXC6/DMRTA2/FEZF1/WT1/HOXA10/HOXA2/HOXB5/HMGA2/NKX2-5/HOXB2/SP8/HOXA7/HOXA1/SHOX2/HOXB13/HOXA3/VGLL2/HOXC8/HOXA9/HOXB3/HOXA5/PITX2/HOXD10/OTP/HOXB4/HOXC10/PAX3/HOXD13	42	MF			hsa00512	Mucin type O-glycan biosynthesis	2/81	31/7914	0.0397254	GALNT3/GALNT5	2	Metabolism	Glycan biosynthesis and metabolism
	GO:0048248	CXCR3 chemokine receptor binding	3/172	5/16967	1.00861e-05	0.000258085	0.000212963	CXCL9/CXCL11/CXCL10	3	MF			hsa04062	Chemokine signaling pathway	5/81	189/7914	0.0439481	VAV3/CCR4/CXCL9/CXCL11/CXCL10	5	Organismal Systems	Immune system
	GO:0000987	proximal promoter sequence-specific DNA binding	16/172	452/16967	1.49882e-05	0.000362215	0.000298888	OTX1/VDR/HAND2/GATA3/EN1/DMRT1/MEOX2/FEZF1/HOXA10/HMGA2/NKX2-5/HOXA7/HOXA9/HOXB3/HOXA5/HOXD13	16	MF			hsa04610	Complement and coagulation cascades	3/81	79/7914	0.0468975	SERPINE1/C6/F2RL2	3	Organismal Systems	Immune system
	GO:0005201	extracellular matrix structural constituent	9/172	158/16967	3.37819e-05	0.000759936	0.000627074	NPNT/COL1A1/FMOD/CTHRC1/COL6A5/SRPX2/COL8A1/CHI3L1/POSTN	9	MF
	GO:0000978	RNA polymerase II proximal promoter sequence-specific DNA binding	15/172	432/16967	3.49396e-05	0.000759936	0.000627074	OTX1/VDR/HAND2/GATA3/EN1/MEOX2/FEZF1/HOXA10/HMGA2/NKX2-5/HOXA7/HOXA9/HOXB3/HOXA5/HOXD13	15	MF
	GO:0005126	cytokine receptor binding	10/172	210/16967	5.71321e-05	0.00118345	0.000976544	TGFB2/GATA3/CD40LG/LIF/CXCL9/CLCF1/CXCL11/STAP1/TNFSF14/CXCL10	10	MF
	GO:0045236	CXCR chemokine receptor binding	3/172	10/16967	0.000116586	0.00230523	0.0019022	CXCL9/CXCL11/CXCL10	3	MF
	GO:0071837	HMG box domain binding	3/172	16/16967	0.000520233	0.00983918	0.00811896	GATA3/HOXA3/PAX3	3	MF
	GO:0034040	lipid-transporting ATPase activity	2/172	4/16967	0.000604883	0.0109635	0.00904672	ABCB11/ABCC3	2	MF
	GO:0008083	growth factor activity	7/172	147/16967	0.000754697	0.0131317	0.0108359	BMP5/TGFB2/MACC1/LIF/CLCF1/TIMP1/GDF15	7	MF
	GO:0004866	endopeptidase inhibitor activity	7/172	149/16967	0.000817324	0.0136745	0.0112837	SERPINA3/CST6/SERPINE1/DPEP1/TIMP1/TNFSF14/LTF	7	MF
	GO:0061135	endopeptidase regulator activity	7/172	154/16967	0.000991954	0.0159815	0.0131874	SERPINA3/CST6/SERPINE1/DPEP1/TIMP1/TNFSF14/LTF	7	MF
	GO:0098772	molecular function regulator	28/172	1492/16967	0.00105989	0.0164662	0.0135874	ANXA1/KCNE5/SERPINA3/BMP5/TGFB2/VAV3/IQGAP2/CST6/DEPDC1/CD40LG/TNFRSF11B/SERPINE1/MACC1/NTS/DPEP1/LIF/VSTM1/CXCL9/CLCF1/CXCL11/TIMP1/CER1/PLEKHG4B/TNFSF14/CXCL10/TTR/GDF15/LTF	28	MF
	GO:0030414	peptidase inhibitor activity	7/172	157/16967	0.00111004	0.0166506	0.0137395	SERPINA3/CST6/SERPINE1/DPEP1/TIMP1/TNFSF14/LTF	7	MF
	GO:0003677	DNA binding	37/172	2196/16967	0.00116323	0.0168668	0.0139179	OTX1/VDR/SERPINA3/HAND2/GATA3/MACC1/EN1/DMRT1/SIX3/JCHAIN/OASL/MEOX2/HOXD9/GSX2/DMRTA2/FEZF1/WT1/HOXA10/HMGA2/NKX2-5/HOXB2/SP8/HOXA7/HOXA1/SHOX2/HOXB13/HOXC8/LTF/HOXA9/HOXB3/HOXA5/PITX2/HOXD10/OTP/HOXC10/PAX3/HOXD13	37	MF
	GO:0008061	chitin binding	2/172	6/16967	0.00149211	0.0209377	0.0172771	CHI3L2/CHI3L1	2	MF
	GO:0004869	cysteine-type endopeptidase inhibitor activity	4/172	53/16967	0.00202825	0.0275715	0.0227511	CST6/DPEP1/TNFSF14/LTF	4	MF
	GO:0005198	structural molecule activity	15/172	653/16967	0.00269532	0.0355292	0.0293175	CD3G/NPNT/NUP62CL/COL1A1/FMOD/CTHRC1/COL6A5/SRPX2/KRT80/DES/COL8A1/MYBPH/KRT75/CHI3L1/POSTN	15	MF
	GO:0008009	chemokine activity	3/172	30/16967	0.00339899	0.0424132	0.034998	CXCL9/CXCL11/CXCL10	3	MF
	GO:0061134	peptidase regulator activity	7/172	192/16967	0.00347026	0.0424132	0.034998	SERPINA3/CST6/SERPINE1/DPEP1/TIMP1/TNFSF14/LTF	7	MF
	GO:0003680	AT DNA binding	2/172	9/16967	0.00351006	0.0424132	0.034998	HAND2/HMGA2	2	MF
	GO:0005068	transmembrane receptor protein tyrosine kinase adaptor activity	2/172	10/16967	0.00435843	0.051241	0.0422823	TRAT1/STAP1	2	MF
	GO:0015125	bile acid transmembrane transporter activity	2/172	12/16967	0.00630782	0.0722079	0.0595835	ABCB11/ABCC3	2	MF
	GO:0004857	enzyme inhibitor activity	9/172	332/16967	0.00685623	0.0764734	0.0631033	ANXA1/SERPINA3/IQGAP2/CST6/SERPINE1/DPEP1/TIMP1/TNFSF14/LTF	9	MF
	GO:0001227	DNA-binding transcription repressor activity, RNA polymerase II-specific	7/172	224/16967	0.00793868	0.0852185	0.0703194	GATA3/EN1/HOXD9/FEZF1/HOXA2/HMGA2/HOXB13	7	MF
	GO:0004896	cytokine receptor activity	4/172	78/16967	0.00812837	0.0852185	0.0703194	CCR4/IL5RA/IL13RA2/IL2RA	4	MF
	GO:0030020	extracellular matrix structural constituent conferring tensile strength	3/172	41/16967	0.00822799	0.0852185	0.0703194	COL1A1/COL6A5/COL8A1	3	MF
	GO:0070742	C2H2 zinc finger domain binding	2/172	15/16967	0.00983714	0.0995153	0.0821166	WT1/HMGA2	2	MF
	GO:0009897	external side of plasma membrane	12/174	199/18675	3.7179e-07	6.40416e-05	5.29515e-05	ANXA1/PDCD1/ICOS/CD40LG/CD2/FCER2/CXCL9/CXCL10/CD163/IL2RA/TRPM8/SCNN1B	12	CC
	GO:0031012	extracellular matrix	18/174	468/18675	4.04048e-07	6.40416e-05	5.29515e-05	ANXA1/SERPINA3/NPNT/TGFB2/ADAMDEC1/COL1A1/TNFRSF11B/SERPINE1/FMOD/CTHRC1/COL6A5/SRPX2/TIMP1/MMP9/COL8A1/GDF15/CHI3L1/POSTN	18	CC
	GO:0062023	collagen-containing extracellular matrix	16/174	399/18675	1.07003e-06	0.000113066	9.34864e-05	ANXA1/SERPINA3/NPNT/TGFB2/ADAMDEC1/COL1A1/SERPINE1/FMOD/CTHRC1/COL6A5/SRPX2/TIMP1/MMP9/COL8A1/GDF15/POSTN	16	CC
	GO:0005576	extracellular region	67/174	4295/18675	2.9287e-06	0.000232099	0.000191907	ANXA1/OAS1/ALDH3A1/SERPINA3/ABCB11/ESM1/PAPPA2/BMP5/NPNT/CHI3L2/TGFB2/ADAMDEC1/IQGAP2/VWA5B1/SIT1/CST6/ICOS/CD40LG/GZMK/COL1A1/CD2/GALNT3/TNFRSF11B/SLAMF1/SERPINE1/AFP/FMOD/CTHRC1/FCER2/COL6A5/NTS/DPEP1/C6/SRPX2/JCHAIN/LIF/VSTM1/CXCL9/CLCF1/IL5RA/IGFBP2/IL13RA2/DES/F2RL2/CXCL11/HP/TIMP1/CER1/MMP9/WNT16/COL8A1/TNFSF14/CXCL10/ISG15/SAA2/CD163/OTOS/TTR/DSG2/GDF15/KRT75/LTF/SCNN1B/CHI3L1/PLA2G2A/SAA1…	67	CC
	GO:0009986	cell surface	20/174	667/18675	4.25887e-06	0.000270012	0.000223254	ANXA1/IQGAP2/PDCD1/TNFRSF12A/ICOS/CD40LG/CD2/SLAMF1/FCER2/CD80/SRPX2/CXCL9/CXCL10/CHRNA1/CD163/IL2RA/DSG2/TRPM8/LTF/SCNN1B	20	CC
	GO:0098552	side of membrane	14/174	359/18675	7.12109e-06	0.000376231	0.000311079	ANXA1/PTPN22/PDCD1/ICOS/CD40LG/CD2/FCER2/CXCL9/STAC/CXCL10/CD163/IL2RA/TRPM8/SCNN1B	14	CC
	GO:0044421	extracellular region part	53/174	3312/18675	2.72926e-05	0.00123597	0.00102193	ANXA1/ALDH3A1/SERPINA3/ABCB11/PAPPA2/BMP5/NPNT/CHI3L2/TGFB2/ADAMDEC1/IQGAP2/SIT1/CST6/CD40LG/COL1A1/GALNT3/TNFRSF11B/SLAMF1/SERPINE1/AFP/FMOD/CTHRC1/FCER2/COL6A5/DPEP1/C6/SRPX2/JCHAIN/LIF/VSTM1/CLCF1/IL5RA/IGFBP2/IL13RA2/DES/HP/TIMP1/CER1/MMP9/WNT16/COL8A1/TNFSF14/SAA2/TTR/DSG2/GDF15/KRT75/LTF/SCNN1B/CHI3L1/PLA2G2A/SAA1/POSTN	53	CC
	GO:0005615	extracellular space	49/174	3051/18675	5.70579e-05	0.00226092	0.0018694	ANXA1/ALDH3A1/SERPINA3/ABCB11/PAPPA2/BMP5/NPNT/CHI3L2/TGFB2/IQGAP2/SIT1/CST6/CD40LG/COL1A1/GALNT3/TNFRSF11B/SLAMF1/SERPINE1/AFP/FMOD/CTHRC1/FCER2/DPEP1/C6/SRPX2/JCHAIN/LIF/VSTM1/CLCF1/IL5RA/IGFBP2/IL13RA2/DES/HP/TIMP1/CER1/MMP9/WNT16/TNFSF14/SAA2/TTR/DSG2/GDF15/KRT75/LTF/SCNN1B/CHI3L1/PLA2G2A/SAA1	49	CC
	GO:0044459	plasma membrane part	37/174	2283/18675	0.000504118	0.0177561	0.0146813	ANXA1/ASPM/KCNE5/NPSR1/PTPN22/ABCB11/CD3G/PAPPA2/CD1E/GPR15/NPNT/PDCD1/SIT1/CCR4/ICOS/CD40LG/CD2/FCER2/EVC2/PDPN/DPEP1/CHRNA9/C6/SRPX2/TRAT1/CXCL9/IGFBP2/STAC/F2RL2/CXCL10/CHRNA1/CD163/IL2RA/DSG2/TRPM8/SCNN1B/ABCC3	37	CC
	GO:0071682	endocytic vesicle lumen	3/174	20/18675	0.000806498	0.025566	0.0211387	HP/LTF/SAA1	3	CC
	GO:0005887	integral component of plasma membrane	22/174	1158/18675	0.00115235	0.0332088	0.027458	KCNE5/NPSR1/ABCB11/CD3G/CD1E/GPR15/NPNT/SIT1/CCR4/ICOS/CD40LG/CD2/FCER2/PDPN/CHRNA9/C6/TRAT1/CHRNA1/CD163/IL2RA/SCNN1B/ABCC3	22	CC
	GO:0016324	apical plasma membrane	9/174	300/18675	0.00205071	0.0541729	0.0447918	ANXA1/ASPM/PAPPA2/PDPN/DPEP1/IGFBP2/F2RL2/DSG2/SCNN1B	9	CC
	GO:0045177	apical part of cell	10/174	365/18675	0.00228465	0.0557103	0.046063	ANXA1/ASPM/ABCB11/PAPPA2/PDPN/DPEP1/IGFBP2/F2RL2/DSG2/SCNN1B	10	CC
	GO:0031226	intrinsic component of plasma membrane	22/174	1231/18675	0.00248226	0.0562054	0.0464724	KCNE5/NPSR1/ABCB11/CD3G/CD1E/GPR15/NPNT/SIT1/CCR4/ICOS/CD40LG/CD2/FCER2/PDPN/CHRNA9/C6/TRAT1/CHRNA1/CD163/IL2RA/SCNN1B/ABCC3	22	CC
	GO:0098802	plasma membrane receptor complex	6/174	153/18675	0.00313539	0.0662613	0.0547869	CD3G/NPNT/CHRNA9/TRAT1/CHRNA1/IL2RA	6	CC
	GO:0031093	platelet alpha granule lumen	4/174	67/18675	0.003535	0.0700371	0.0579088	SERPINA3/TGFB2/SERPINE1/TIMP1	4	CC
	GO:0005892	acetylcholine-gated channel complex	2/174	11/18675	0.00449216	0.076731	0.0634435	CHRNA9/CHRNA1	2	CC
	GO:0060205	cytoplasmic vesicle lumen	9/174	338/18675	0.00451217	0.076731	0.0634435	SERPINA3/TGFB2/SERPINE1/HP/TIMP1/TTR/LTF/CHI3L1/SAA1	9	CC
	GO:0031983	vesicle lumen	9/174	339/18675	0.00459902	0.076731	0.0634435	SERPINA3/TGFB2/SERPINE1/HP/TIMP1/TTR/LTF/CHI3L1/SAA1	9	CC
	GO:0001501	skeletal system development	33/178	479/17910	1.05959e-18	3.6503e-15	2.70475e-15	VDR/PAPPA2/BMP5/HAND2/TGFB2/COL1A1/TNFRSF11B/EN1/HOXD9/TIMP1/HOXC6/CER1/MMP9/HOXA10/HOXA2/HOXB5/HMGA2/HOXB2/HOXA7/HOXA1/SHOX2/HOXA3/HOXC8/LTF/HOXA9/HOXB3/CHI3L1/HOXA5/PITX2/HOXD10/HOXB4/HOXC10/HOXD13	33	BP
	GO:0009653	anatomical structure morphogenesis	69/178	2535/17910	3.34229e-16	5.75709e-13	4.26582e-13	ANXA1/OTX1/VDR/ESM1/PAPPA2/PHLDA2/BMP5/NPNT/HAND2/TGFB2/VAV3/TNFRSF12A/CST6/GATA3/EYA4/COL1A1/TNFRSF11B/SERPINE1/IGF2BP3/CTHRC1/EN1/DMRT1/PDPN/SIX3/CHRNA9/C6/SRPX2/LIF/CXCL9/MEOX2/DNAH11/HOXD9/SIX6/GSX2/CER1/MMP9/WNT16/FEZF1/COL8A1/TNFSF14/WT1/CXCL10/HOXA10/HOXA2/HOXB5/HMGA2/NKX2-5/HOXB2/SP8/HOXA7/HOXA1/GDF15/WDR72/SHOX2/HOXB13/HOXA3/HOXC8/LTF/HOXA9/HOXB3/CHI3L1/HOXA5/PITX2/HOXD10/HOXB4/HOXC10/PA…	69	BP
	GO:0009887	animal organ morphogenesis	41/178	989/17910	3.04011e-15	3.49106e-12	2.58676e-12	OTX1/VDR/PAPPA2/PHLDA2/BMP5/NPNT/HAND2/TGFB2/GATA3/COL1A1/TNFRSF11B/SERPINE1/CTHRC1/SIX3/CHRNA9/LIF/DNAH11/HOXD9/SIX6/GSX2/CER1/WNT16/COL8A1/WT1/HOXA2/HOXB5/NKX2-5/HOXB2/HOXA7/HOXA1/WDR72/SHOX2/HOXB13/HOXA3/HOXC8/LTF/HOXA5/PITX2/HOXD10/PAX3/HOXD13	41	BP
	GO:0007389	pattern specification process	26/178	408/17910	4.45e-14	3.83256e-11	2.8398e-11	OTX1/DRC1/BMP5/HAND2/EN1/SIX3/MEOX2/DNAH11/HOXD9/GSX2/CER1/DMRTA2/FEZF1/WT1/HOXA10/HOXA2/NKX2-5/HOXB2/SP8/HOXA3/HOXC8/HOXA9/PITX2/HOXD10/HOXC10/HOXD13	26	BP
	GO:0048513	animal organ development	76/178	3403/17910	2.55211e-13	1.75841e-10	1.30292e-10	ANXA1/OTX1/VDR/ASPM/DRC1/PTPN22/PAPPA2/PHLDA2/BMP5/NPNT/HAND2/TGFB2/GATA3/CD40LG/TCF23/COL1A1/CD2/TNFRSF11B/SERPINE1/AFP/CTHRC1/EN1/DMRT1/CD80/PDPN/SIX3/CHRNA9/LIF/KRT80/CLCF1/MEOX2/DNAH11/HOXD9/TIMP1/SIX6/GSX2/CER1/MMP9/DMRTA2/WNT16/FEZF1/COL8A1/WT1/CXCL10/ISG15/HOXA10/HOXA2/HOXB5/HMGA2/CHRNA1/IL2RA/NKX2-5/HOXB2/HOXA7/HOXA1/DSG2/WDR72/SHOX2/KRT75/HOXB13/NNMT/HOXA3/VGLL2/HOXC8/LTF/HOXA9/HOXB3/CHI…	76	BP
	GO:0048598	embryonic morphogenesis	29/178	565/17910	3.34398e-13	1.92e-10	1.42266e-10	OTX1/BMP5/HAND2/TGFB2/GATA3/CTHRC1/EN1/SIX3/CHRNA9/HOXD9/CER1/MMP9/WNT16/COL8A1/HOXA10/HOXA2/HOXB5/HMGA2/NKX2-5/HOXB2/SP8/HOXA7/HOXA1/SHOX2/HOXA9/HOXA5/HOXD10/HOXC10/HOXD13	29	BP
	GO:0003002	regionalization	22/178	318/17910	9.03818e-13	4.44808e-10	3.29588e-10	OTX1/EN1/SIX3/MEOX2/HOXD9/GSX2/CER1/DMRTA2/FEZF1/WT1/HOXA10/HOXA2/NKX2-5/HOXB2/SP8/HOXA3/HOXC8/HOXA9/PITX2/HOXD10/HOXC10/HOXD13	22	BP
	GO:0009790	embryo development	36/178	968/17910	4.89599e-12	2.10834e-09	1.56221e-09	OTX1/PHLDA2/BMP5/HAND2/TGFB2/GATA3/COL1A1/CTHRC1/EN1/SIX3/CHRNA9/C6/LIF/MEOX2/HOXD9/HOXC6/CER1/MMP9/WNT16/COL8A1/WT1/HOXA10/HOXA2/HOXB5/HMGA2/NKX2-5/HOXB2/SP8/HOXA7/HOXA1/SHOX2/HOXA9/HOXA5/HOXD10/HOXC10/HOXD13	36	BP
	GO:0009888	tissue development	52/178	1964/17910	1.80802e-11	6.92069e-09	5.128e-09	ANXA1/VDR/PHLDA2/BMP5/NPNT/HAND2/TGFB2/CST6/GATA3/TCF23/COL1A1/SERPINE1/CTHRC1/EN1/DMRT1/PDPN/SIX3/LIF/KRT80/MEOX2/HOXD9/TIMP1/CER1/MMP9/DMRTA2/WNT16/COL8A1/WT1/CXCL10/ISG15/HOXB5/HMGA2/CHRNA1/NKX2-5/HOXB2/HOXA7/DSG2/WDR72/SHOX2/KRT75/HOXB13/HOXA3/VGLL2/LTF/HOXB3/CHI3L1/HOXA5/PITX2/HOXD10/HOXB4/POSTN/HOXD13	52	BP
	GO:0048731	system development	87/178	4670/17910	5.0249e-11	1.73108e-08	1.28267e-08	ANXA1/OTX1/VDR/ASPM/DRC1/PTPN22/ESM1/PAPPA2/PHLDA2/BMP5/NPNT/HAND2/TGFB2/VAV3/PDCD1/TNFRSF12A/CCR4/GATA3/ICOS/CD40LG/TCF23/COL1A1/CD2/TNFRSF11B/SERPINE1/AFP/CTHRC1/EN1/DMRT1/CD80/PDPN/SIX3/CHRNA9/C6/SRPX2/LIF/KRT80/CLCF1/MEOX2/DNAH11/HOXD9/TIMP1/STAP1/SIX6/GSX2/HOXC6/CER1/MMP9/DMRTA2/WNT16/FEZF1/COL8A1/WT1/CXCL10/ISG15/HOXA10/HOXA2/HOXB5/HMGA2/CHRNA1/IL2RA/NKX2-5/HOXB2/HOXA7/HOXA1/DSG2/WDR72/SHOX…	87	BP
	GO:0045944	positive regulation of transcription by RNA polymerase II	35/178	1031/17910	1.26421e-10	3.95928e-08	2.93369e-08	OTX1/VDR/BMP5/NPNT/HAND2/TGFB2/GATA3/SERPINE1/MACC1/EN1/DMRT1/SIX3/LIF/MEOX2/HOXD9/SIX6/WT1/CXCL10/HOXA10/HOXB5/HMGA2/NKX2-5/HOXB2/HOXA7/HOXA1/VGLL2/HOXA9/HOXB3/HOXA5/PITX2/HOXD10/HOXB4/HOXC10/PAX3/HOXD13	35	BP
	GO:0048568	embryonic organ development	22/178	413/17910	1.51124e-10	4.33852e-08	3.2147e-08	OTX1/PHLDA2/BMP5/HAND2/TGFB2/GATA3/CTHRC1/EN1/SIX3/CHRNA9/LIF/HOXD9/WNT16/HOXA2/HOXB5/NKX2-5/HOXB2/HOXA7/HOXA1/SHOX2/HOXA5/HOXD10	22	BP
	GO:0002376	immune system process	65/178	3063/17910	3.61019e-10	9.56702e-08	7.08884e-08	ANXA1/OAS1/CLEC12A/SERPINA3/PTPN22/CD3G/GBP5/BMP5/GPR174/CD1E/GPR15/ABCA13/HAND2/TGFB2/VAV3/ADAMDEC1/IQGAP2/PDCD1/SIT1/MX2/CCR4/GATA3/ICOS/CD40LG/COL1A1/CD2/SLAMF1/SERPINE1/MX1/FCER2/CD80/PDPN/C6/JCHAIN/LIF/OASL/TRAT1/VSTM1/CXCL9/CLCF1/IL5RA/IGFBP2/IL13RA2/CXCL11/HP/STAP1/MMP9/TNFSF14/CXCL10/ISG15/IL2RA/NKX2-5/TTR/HOXA7/KRT75/HOXA3/LTF/HOXA9/HOXB3/CHI3L1/HOXA5/PITX2/PLA2G2A/HOXB4/SAA1	65	BP
	GO:0009952	anterior/posterior pattern specification	15/178	182/17910	4.01044e-10	9.86856e-08	7.31228e-08	OTX1/EN1/SIX3/MEOX2/HOXD9/CER1/FEZF1/WT1/HOXA10/HOXB2/HOXC8/HOXA9/HOXD10/HOXC10/HOXD13	15	BP
	GO:0009954	proximal/distal pattern formation	8/178	32/17910	6.97634e-10	1.60223e-07	1.1872e-07	EN1/SIX3/HOXD9/HOXA10/SP8/HOXA9/HOXD10/HOXC10	8	BP
	GO:0048706	embryonic skeletal system development	12/178	117/17910	1.98286e-09	4.26935e-07	3.16345e-07	COL1A1/HOXD9/HOXC6/HOXA2/HOXB5/HOXB2/HOXA7/HOXA1/SHOX2/HOXA9/HOXA5/HOXD10	12	BP
	GO:0048562	embryonic organ morphogenesis	17/178	276/17910	2.38925e-09	4.84175e-07	3.58757e-07	OTX1/HAND2/GATA3/CTHRC1/SIX3/CHRNA9/HOXD9/WNT16/HOXA2/HOXB5/NKX2-5/HOXB2/HOXA7/HOXA1/SHOX2/HOXA5/HOXD10	17	BP
	GO:0045893	positive regulation of transcription, DNA-templated	38/178	1368/17910	5.23312e-09	1.00156e-06	7.42124e-07	OTX1/VDR/BMP5/NPNT/HAND2/TGFB2/GATA3/COL1A1/SERPINE1/MACC1/EN1/DMRT1/CD80/SIX3/LIF/MEOX2/HOXD9/SIX6/FEZF1/WT1/CXCL10/HOXA10/HOXB5/HMGA2/NKX2-5/HOXB2/HOXA7/HOXA1/VGLL2/HOXA9/HOXB3/HOXA5/PITX2/HOXD10/HOXB4/HOXC10/PAX3/HOXD13	38	BP
	GO:0007166	cell surface receptor signaling pathway	59/178	2831/17910	7.21206e-09	1.30766e-06	9.68933e-07	ANXA1/ASPM/OAS1/PTPN22/CD3G/ESM1/BMP5/NPNT/HAND2/TGFB2/VAV3/TNFRSF12A/MX2/CCR4/G0S2/GATA3/CD40LG/COL1A1/CD2/GALNT3/TNFRSF11B/SLAMF1/SERPINE1/MX1/AFP/FMOD/CTHRC1/FCER2/DMRT1/CD80/ADGRD2/EVC2/SIX3/CHRNA9/LIF/OASL/TRAT1/CLCF1/IL5RA/IGFBP2/IL13RA2/CXCL11/TIMP1/STAP1/GSX2/CER1/MMP9/WNT16/TNFSF14/CXCL10/ISG15/CHRNA1/IL2RA/NKX2-5/GDF15/SHOX2/LTF/SAA1/POSTN	59	BP
	GO:0051239	regulation of multicellular organismal process	63/178	3144/17910	8.08933e-09	1.39339e-06	1.03245e-06	ANXA1/VDR/ASPM/KCNE5/PTPN22/PHLDA2/GBP5/BMP5/NPNT/HAND2/TGFB2/PDCD1/TNFRSF12A/G0S2/GATA3/CD40LG/COL1A1/CD2/TNFRSF11B/SLAMF1/SERPINE1/IGF2BP3/CTHRC1/DMRT1/CD80/PDPN/SIX3/C6/SRPX2/LIF/CLCF1/MEOX2/IL5RA/DES/TIMP1/STAP1/GSX2/MMP9/DMRTA2/FEZF1/MYBPH/WT1/CXCL10/ISG15/HOXA2/HMGA2/IL2RA/NKX2-5/HOXA7/DSG2/GDF15/SHOX2/TRPM8/LTF/HOXA9/HOXB3/CHI3L1/HOXA5/OTP/HOXC10/SAA1/POSTN/HOXD13	63	BP
	GO:0035295	tube development	33/178	1093/17910	8.78455e-09	1.44108e-06	1.0678e-06	ANXA1/VDR/ESM1/BMP5/NPNT/HAND2/TGFB2/VAV3/TNFRSF12A/GATA3/SERPINE1/CTHRC1/EN1/PDPN/C6/SRPX2/LIF/MEOX2/CER1/COL8A1/WT1/CXCL10/HMGA2/NKX2-5/HOXA7/HOXA1/SHOX2/HOXB13/HOXA3/HOXB3/CHI3L1/HOXA5/HOXD13	33	BP
	GO:0048705	skeletal system morphogenesis	14/178	204/17910	1.67343e-08	2.48669e-06	1.84255e-06	PAPPA2/COL1A1/HOXD9/CER1/HOXA2/HOXB5/HOXB2/HOXA7/HOXA1/SHOX2/HOXC8/LTF/HOXA5/HOXD10	14	BP
	GO:0043009	chordate embryonic development	23/178	581/17910	1.69649e-08	2.48669e-06	1.84255e-06	PHLDA2/BMP5/HAND2/TGFB2/GATA3/COL1A1/CTHRC1/EN1/C6/LIF/MEOX2/HOXD9/HOXC6/HOXA2/HOXB5/NKX2-5/HOXB2/HOXA7/HOXA1/SHOX2/HOXA9/HOXA5/HOXD10	23	BP
	GO:0048646	anatomical structure formation involved in morphogenesis	33/178	1124/17910	1.73238e-08	2.48669e-06	1.84255e-06	ANXA1/ESM1/BMP5/HAND2/TGFB2/VAV3/TNFRSF12A/GATA3/COL1A1/SERPINE1/CTHRC1/PDPN/C6/SRPX2/CXCL9/MEOX2/MMP9/WNT16/COL8A1/TNFSF14/WT1/CXCL10/HMGA2/NKX2-5/HOXA7/HOXA1/GDF15/WDR72/HOXB13/HOXA3/HOXB3/CHI3L1/HOXA5	33	BP
	GO:0072359	circulatory system development	33/178	1128/17910	1.88737e-08	2.56639e-06	1.90161e-06	ANXA1/DRC1/ESM1/BMP5/HAND2/TGFB2/VAV3/TNFRSF12A/GATA3/COL1A1/SERPINE1/PDPN/C6/SRPX2/LIF/MEOX2/DNAH11/WNT16/COL8A1/WT1/CXCL10/HMGA2/NKX2-5/HOXA7/HOXA1/DSG2/SHOX2/HOXB13/HOXA3/HOXB3/CHI3L1/HOXA5/PITX2	33	BP
	GO:0008283	cell proliferation	46/178	1969/17910	2.07696e-08	2.56639e-06	1.90161e-06	ANXA1/VDR/ASPM/ALDH3A1/PTPN22/ESM1/PHLDA2/BMP5/HAND2/TGFB2/VAV3/GATA3/CD40LG/SLAMF1/CTHRC1/DMRT1/PDPN/SIX3/LIF/CXCL9/CLCF1/IL5RA/IGFBP2/CXCL11/TIMP1/CER1/MMP9/DMRTA2/WNT16/FEZF1/COL8A1/TNFSF14/WT1/CXCL10/HMGA2/IL2RA/NKX2-5/SHOX2/HOXA3/LTF/HOXA5/PITX2/OTP/HOXB4/HOXC10/HOXD13	46	BP
	GO:0051094	positive regulation of developmental process	37/178	1378/17910	2.13231e-08	2.56639e-06	1.90161e-06	ANXA1/VDR/ASPM/BMP5/NPNT/HAND2/TGFB2/TNFRSF12A/GATA3/COL1A1/SERPINE1/CTHRC1/DMRT1/CD80/PDPN/C6/SRPX2/LIF/CXCL9/CLCF1/GSX2/DMRTA2/FEZF1/TNFSF14/WT1/ISG15/HMGA2/IL2RA/NKX2-5/GDF15/SHOX2/LTF/CHI3L1/HOXA5/PLA2G2A/OTP/HOXB4	37	BP
	GO:0035239	tube morphogenesis	29/178	905/17910	2.22239e-08	2.56639e-06	1.90161e-06	ANXA1/VDR/ESM1/BMP5/NPNT/HAND2/TGFB2/VAV3/TNFRSF12A/GATA3/SERPINE1/CTHRC1/C6/SRPX2/MEOX2/COL8A1/WT1/CXCL10/HMGA2/NKX2-5/HOXA7/HOXA1/SHOX2/HOXB13/HOXA3/HOXB3/CHI3L1/HOXA5/HOXD13	29	BP
	GO:0045597	positive regulation of cell differentiation	30/178	962/17910	2.26029e-08	2.56639e-06	1.90161e-06	ANXA1/VDR/ASPM/BMP5/NPNT/TGFB2/TNFRSF12A/GATA3/COL1A1/SERPINE1/CTHRC1/CD80/PDPN/LIF/CXCL9/CLCF1/GSX2/DMRTA2/FEZF1/TNFSF14/ISG15/IL2RA/NKX2-5/GDF15/SHOX2/LTF/HOXA5/PLA2G2A/OTP/HOXB4	30	BP
	GO:0048736	appendage development	13/178	176/17910	2.30937e-08	2.56639e-06	1.90161e-06	HAND2/TGFB2/EN1/MEOX2/HOXD9/HOXA10/SP8/SHOX2/HOXA9/PITX2/HOXD10/HOXC10/HOXD13	13	BP
	GO:0060173	limb development	13/178	176/17910	2.30937e-08	2.56639e-06	1.90161e-06	HAND2/TGFB2/EN1/MEOX2/HOXD9/HOXA10/SP8/SHOX2/HOXA9/PITX2/HOXD10/HOXC10/HOXD13	13	BP
	GO:1903508	positive regulation of nucleic acid-templated transcription	38/178	1453/17910	2.6572e-08	2.82511e-06	2.09331e-06	OTX1/VDR/BMP5/NPNT/HAND2/TGFB2/GATA3/COL1A1/SERPINE1/MACC1/EN1/DMRT1/CD80/SIX3/LIF/MEOX2/HOXD9/SIX6/FEZF1/WT1/CXCL10/HOXA10/HOXB5/HMGA2/NKX2-5/HOXB2/HOXA7/HOXA1/VGLL2/HOXA9/HOXB3/HOXA5/PITX2/HOXD10/HOXB4/HOXC10/PAX3/HOXD13	38	BP
	GO:1902680	positive regulation of RNA biosynthetic process	38/178	1454/17910	2.7062e-08	2.82511e-06	2.09331e-06	OTX1/VDR/BMP5/NPNT/HAND2/TGFB2/GATA3/COL1A1/SERPINE1/MACC1/EN1/DMRT1/CD80/SIX3/LIF/MEOX2/HOXD9/SIX6/FEZF1/WT1/CXCL10/HOXA10/HOXB5/HMGA2/NKX2-5/HOXB2/HOXA7/HOXA1/VGLL2/HOXA9/HOXB3/HOXA5/PITX2/HOXD10/HOXB4/HOXC10/PAX3/HOXD13	38	BP
	GO:0009792	embryo development ending in birth or egg hatching	23/178	600/17910	3.06833e-08	3.10894e-06	2.30362e-06	PHLDA2/BMP5/HAND2/TGFB2/GATA3/COL1A1/CTHRC1/EN1/C6/LIF/MEOX2/HOXD9/HOXC6/HOXA2/HOXB5/NKX2-5/HOXB2/HOXA7/HOXA1/SHOX2/HOXA9/HOXA5/HOXD10	23	BP
	GO:0030326	embryonic limb morphogenesis	11/178	123/17910	4.02995e-08	3.85644e-06	2.8575e-06	HAND2/TGFB2/EN1/HOXD9/HOXA10/SP8/SHOX2/HOXA9/HOXD10/HOXC10/HOXD13	11	BP
	GO:0035113	embryonic appendage morphogenesis	11/178	123/17910	4.02995e-08	3.85644e-06	2.8575e-06	HAND2/TGFB2/EN1/HOXD9/HOXA10/SP8/SHOX2/HOXA9/HOXD10/HOXC10/HOXD13	11	BP
	GO:0050793	regulation of developmental process	54/178	2598/17910	4.62016e-08	4.30174e-06	3.18745e-06	ANXA1/VDR/ASPM/PHLDA2/BMP5/NPNT/HAND2/TGFB2/PDCD1/TNFRSF12A/GATA3/COL1A1/CD2/TNFRSF11B/SERPINE1/CTHRC1/DMRT1/CD80/PDPN/SIX3/C6/SRPX2/LIF/CXCL9/CLCF1/MEOX2/TIMP1/STAP1/GSX2/CER1/MMP9/DMRTA2/FEZF1/TNFSF14/WT1/CXCL10/ISG15/HOXA2/HMGA2/IL2RA/NKX2-5/HOXA7/GDF15/SHOX2/LTF/HOXA9/HOXB3/CHI3L1/HOXA5/PLA2G2A/OTP/HOXB4/POSTN/HOXD13	54	BP
	GO:0010628	positive regulation of gene expression	43/178	1827/17910	5.60266e-08	5.07925e-06	3.76356e-06	OTX1/VDR/PTPN22/BMP5/NPNT/HAND2/TGFB2/GATA3/TCF23/COL1A1/SERPINE1/MACC1/EN1/DMRT1/CD80/SIX3/C6/LIF/MEOX2/HOXD9/STAP1/SIX6/WNT16/FEZF1/WT1/CXCL10/HOXA10/HOXB5/HMGA2/NKX2-5/HOXB2/HOXA7/HOXA1/VGLL2/HOXA9/HOXB3/HOXA5/PITX2/HOXD10/HOXB4/HOXC10/PAX3/HOXD13	43	BP
	GO:2000026	regulation of multicellular organismal development	46/178	2077/17910	1.04432e-07	8.94155e-06	6.62539e-06	ANXA1/VDR/ASPM/PHLDA2/BMP5/HAND2/TGFB2/PDCD1/TNFRSF12A/GATA3/COL1A1/CD2/TNFRSF11B/SERPINE1/CTHRC1/DMRT1/CD80/PDPN/SIX3/C6/SRPX2/LIF/CLCF1/MEOX2/TIMP1/STAP1/GSX2/MMP9/DMRTA2/FEZF1/WT1/CXCL10/ISG15/HOXA2/HMGA2/IL2RA/NKX2-5/HOXA7/SHOX2/LTF/HOXA9/HOXB3/CHI3L1/HOXA5/OTP/HOXD13	46	BP
	GO:0042127	regulation of cell proliferation	40/178	1664/17910	1.05351e-07	8.94155e-06	6.62539e-06	ANXA1/VDR/ASPM/ALDH3A1/PTPN22/ESM1/PHLDA2/BMP5/HAND2/TGFB2/VAV3/GATA3/CD40LG/SLAMF1/CTHRC1/PDPN/SIX3/LIF/CXCL9/CLCF1/IL5RA/IGFBP2/CXCL11/TIMP1/CER1/MMP9/DMRTA2/FEZF1/WT1/CXCL10/HMGA2/IL2RA/NKX2-5/SHOX2/HOXA3/LTF/HOXA5/OTP/HOXC10/HOXD13	40	BP
	GO:0051254	positive regulation of RNA metabolic process	38/178	1532/17910	1.06416e-07	8.94155e-06	6.62539e-06	OTX1/VDR/BMP5/NPNT/HAND2/TGFB2/GATA3/COL1A1/SERPINE1/MACC1/EN1/DMRT1/CD80/SIX3/LIF/MEOX2/HOXD9/SIX6/FEZF1/WT1/CXCL10/HOXA10/HOXB5/HMGA2/NKX2-5/HOXB2/HOXA7/HOXA1/VGLL2/HOXA9/HOXB3/HOXA5/PITX2/HOXD10/HOXB4/HOXC10/PAX3/HOXD13	38	BP
	GO:0048870	cell motility	39/178	1611/17910	1.31746e-07	1.0555e-05	7.8209e-06	ANXA1/ASPM/DRC1/PHLDA2/BMP5/GPR15/HAND2/TGFB2/VAV3/TNFRSF12A/CCR4/GATA3/COL1A1/CD2/SERPINE1/CTHRC1/DMRT1/PDPN/DPEP1/SIX3/SRPX2/JCHAIN/MEOX2/DNAH11/CXCL11/TIMP1/STAP1/GSX2/CER1/MMP9/FEZF1/PIH1D3/TNFSF14/CXCL10/HOXA7/HOXA5/PITX2/SAA1/POSTN	39	BP
	GO:0051674	localization of cell	39/178	1611/17910	1.31746e-07	1.0555e-05	7.8209e-06	ANXA1/ASPM/DRC1/PHLDA2/BMP5/GPR15/HAND2/TGFB2/VAV3/TNFRSF12A/CCR4/GATA3/COL1A1/CD2/SERPINE1/CTHRC1/DMRT1/PDPN/DPEP1/SIX3/SRPX2/JCHAIN/MEOX2/DNAH11/CXCL11/TIMP1/STAP1/GSX2/CER1/MMP9/FEZF1/PIH1D3/TNFSF14/CXCL10/HOXA7/HOXA5/PITX2/SAA1/POSTN	39	BP
	GO:0051240	positive regulation of multicellular organismal process	41/178	1750/17910	1.41108e-07	1.10481e-05	8.1863e-06	ANXA1/VDR/ASPM/PTPN22/GBP5/BMP5/NPNT/HAND2/TGFB2/TNFRSF12A/G0S2/GATA3/CD40LG/COL1A1/CD2/SERPINE1/CTHRC1/DMRT1/CD80/PDPN/C6/SRPX2/LIF/CLCF1/GSX2/MMP9/DMRTA2/FEZF1/WT1/ISG15/HMGA2/IL2RA/NKX2-5/SHOX2/TRPM8/LTF/CHI3L1/HOXA5/OTP/SAA1/POSTN	41	BP
	GO:0019221	cytokine-mediated signaling pathway	25/178	764/17910	1.57291e-07	1.20415e-05	8.92234e-06	ANXA1/OAS1/TNFRSF12A/MX2/CCR4/GATA3/CD40LG/TNFRSF11B/MX1/FCER2/CD80/LIF/OASL/CLCF1/IL5RA/IL13RA2/CXCL11/TIMP1/STAP1/MMP9/TNFSF14/CXCL10/ISG15/IL2RA/SAA1	25	BP
	GO:0048704	embryonic skeletal system morphogenesis	9/178	85/17910	1.66307e-07	1.24549e-05	9.2287e-06	HOXD9/HOXA2/HOXB5/HOXB2/HOXA7/HOXA1/SHOX2/HOXA5/HOXD10	9	BP
	GO:0040011	locomotion	42/178	1835/17910	1.81322e-07	1.32905e-05	9.84783e-06	ANXA1/ASPM/DRC1/PHLDA2/BMP5/GPR15/HAND2/TGFB2/VAV3/TNFRSF12A/CCR4/GATA3/COL1A1/CD2/SERPINE1/CTHRC1/DMRT1/PDPN/DPEP1/SIX3/SRPX2/JCHAIN/CXCL9/MEOX2/DNAH11/CXCL11/TIMP1/STAP1/GSX2/CER1/MMP9/FEZF1/PIH1D3/TNFSF14/CXCL10/SAA2/HOXA2/HOXA7/HOXA5/PITX2/SAA1/POSTN	42	BP
	GO:0035107	appendage morphogenesis	11/178	146/17910	2.34895e-07	1.65146e-05	1.22367e-05	HAND2/TGFB2/EN1/HOXD9/HOXA10/SP8/SHOX2/HOXA9/HOXD10/HOXC10/HOXD13	11	BP
	GO:0035108	limb morphogenesis	11/178	146/17910	2.34895e-07	1.65146e-05	1.22367e-05	HAND2/TGFB2/EN1/HOXD9/HOXA10/SP8/SHOX2/HOXA9/HOXD10/HOXC10/HOXD13	11	BP
	GO:0001944	vasculature development	25/178	784/17910	2.55799e-07	1.76246e-05	1.30592e-05	ANXA1/ESM1/HAND2/TGFB2/VAV3/TNFRSF12A/COL1A1/SERPINE1/PDPN/C6/SRPX2/LIF/MEOX2/COL8A1/WT1/CXCL10/HMGA2/NKX2-5/HOXA7/HOXA1/HOXB13/HOXA3/HOXB3/CHI3L1/HOXA5	25	BP
	GO:0071345	cellular response to cytokine stimulus	30/178	1084/17910	3.07194e-07	2.04874e-05	1.51805e-05	ANXA1/OAS1/GBP5/NPNT/TNFRSF12A/MX2/CCR4/GATA3/CD40LG/COL1A1/TNFRSF11B/MX1/FCER2/CD80/LIF/OASL/CLCF1/IL5RA/IL13RA2/CXCL11/TIMP1/STAP1/MMP9/TNFSF14/CXCL10/ISG15/IL2RA/CHI3L1/SAA1/POSTN	30	BP
	GO:0072358	cardiovascular system development	25/178	792/17910	3.09244e-07	2.04874e-05	1.51805e-05	ANXA1/ESM1/HAND2/TGFB2/VAV3/TNFRSF12A/COL1A1/SERPINE1/PDPN/C6/SRPX2/LIF/MEOX2/COL8A1/WT1/CXCL10/HMGA2/NKX2-5/HOXA7/HOXA1/HOXB13/HOXA3/HOXB3/CHI3L1/HOXA5	25	BP
	GO:0045595	regulation of cell differentiation	41/178	1808/17910	3.39102e-07	2.20416e-05	1.63321e-05	ANXA1/VDR/ASPM/BMP5/NPNT/HAND2/TGFB2/TNFRSF12A/GATA3/COL1A1/CD2/SERPINE1/CTHRC1/CD80/PDPN/SIX3/LIF/CXCL9/CLCF1/STAP1/GSX2/MMP9/DMRTA2/FEZF1/TNFSF14/CXCL10/ISG15/HOXA2/IL2RA/NKX2-5/HOXA7/GDF15/SHOX2/LTF/HOXA9/HOXB3/HOXA5/PLA2G2A/OTP/HOXB4/POSTN	41	BP
	GO:0001775	cell activation	34/178	1342/17910	3.51845e-07	2.24464e-05	1.66321e-05	ANXA1/CLEC12A/SERPINA3/PTPN22/CD3G/ABCA13/VAV3/IQGAP2/PDCD1/SIT1/GATA3/ICOS/CD40LG/COL1A1/CD2/SLAMF1/CD80/PDPN/CLCF1/IGFBP2/IL13RA2/F2RL2/HP/TIMP1/STAP1/MMP9/TNFSF14/CXCL10/IL2RA/TTR/LTF/HOXA9/CHI3L1/SAA1	34	BP
	GO:0016477	cell migration	36/178	1474/17910	3.61816e-07	2.26628e-05	1.67924e-05	ANXA1/ASPM/PHLDA2/BMP5/GPR15/HAND2/TGFB2/VAV3/TNFRSF12A/CCR4/GATA3/COL1A1/CD2/SERPINE1/CTHRC1/DMRT1/PDPN/DPEP1/SIX3/SRPX2/JCHAIN/MEOX2/CXCL11/TIMP1/STAP1/GSX2/CER1/MMP9/FEZF1/TNFSF14/CXCL10/HOXA7/HOXA5/PITX2/SAA1/POSTN	36	BP
	GO:0035270	endocrine system development	10/178	122/17910	3.85143e-07	2.36932e-05	1.75559e-05	BMP5/GATA3/SIX3/WT1/NKX2-5/HOXA3/HOXB3/HOXA5/PITX2/OTP	10	BP
	GO:0010557	positive regulation of macromolecule biosynthetic process	39/178	1698/17910	5.12421e-07	3.097e-05	2.29478e-05	OTX1/VDR/BMP5/NPNT/HAND2/TGFB2/GATA3/COL1A1/SERPINE1/MACC1/EN1/FCER2/DMRT1/CD80/SIX3/LIF/MEOX2/HOXD9/SIX6/FEZF1/WT1/CXCL10/HOXA10/HOXB5/HMGA2/NKX2-5/HOXB2/HOXA7/HOXA1/VGLL2/HOXA9/HOXB3/HOXA5/PITX2/HOXD10/HOXB4/HOXC10/PAX3/HOXD13	39	BP
	GO:0002520	immune system development	27/178	938/17910	6.10648e-07	3.62704e-05	2.68751e-05	ANXA1/PTPN22/HAND2/TGFB2/PDCD1/CCR4/GATA3/ICOS/CD40LG/CD2/CD80/PDPN/LIF/CLCF1/MMP9/ISG15/IL2RA/NKX2-5/HOXA7/KRT75/HOXA3/LTF/HOXA9/HOXB3/HOXA5/PITX2/HOXB4	27	BP
	GO:0045935	positive regulation of nucleobase-containing compound metabolic process	39/178	1715/17910	6.596e-07	3.85139e-05	2.85375e-05	OTX1/VDR/BMP5/NPNT/HAND2/TGFB2/GATA3/COL1A1/SERPINE1/MACC1/EN1/DMRT1/CD80/SIX3/LIF/CLCF1/MEOX2/HOXD9/SIX6/FEZF1/WT1/CXCL10/HOXA10/HOXB5/HMGA2/NKX2-5/HOXB2/HOXA7/HOXA1/VGLL2/HOXA9/HOXB3/HOXA5/PITX2/HOXD10/HOXB4/HOXC10/PAX3/HOXD13	39	BP
	GO:0060429	epithelium development	32/178	1251/17910	6.72469e-07	3.86109e-05	2.86094e-05	ANXA1/VDR/BMP5/NPNT/HAND2/TGFB2/GATA3/SERPINE1/CTHRC1/EN1/DMRT1/PDPN/SIX3/LIF/KRT80/MEOX2/CER1/MMP9/WNT16/WT1/CXCL10/HOXB5/NKX2-5/HOXB2/HOXA7/DSG2/KRT75/HOXB13/HOXA5/PITX2/HOXB4/HOXD13	32	BP
	GO:0006928	movement of cell or subcellular component	43/178	2012/17910	8.21318e-07	4.63843e-05	3.43692e-05	ANXA1/ASPM/KCNE5/DRC1/PHLDA2/BMP5/GPR15/HAND2/TGFB2/VAV3/TNFRSF12A/CCR4/GATA3/COL1A1/CD2/SERPINE1/CTHRC1/DMRT1/PDPN/DPEP1/SIX3/SRPX2/JCHAIN/MEOX2/DNAH11/DES/CXCL11/TIMP1/STAP1/GSX2/CER1/MMP9/FEZF1/PIH1D3/TNFSF14/CXCL10/HOXA2/HOXA7/DSG2/HOXA5/PITX2/SAA1/POSTN	43	BP
	GO:0048514	blood vessel morphogenesis	22/178	670/17910	8.83723e-07	4.91036e-05	3.63842e-05	ANXA1/ESM1/HAND2/TGFB2/VAV3/TNFRSF12A/SERPINE1/C6/SRPX2/MEOX2/COL8A1/WT1/CXCL10/HMGA2/NKX2-5/HOXA7/HOXA1/HOXB13/HOXA3/HOXB3/CHI3L1/HOXA5	22	BP
	GO:0048729	tissue morphogenesis	21/178	635/17910	1.42661e-06	7.73369e-05	5.73041e-05	VDR/BMP5/NPNT/HAND2/TGFB2/GATA3/CTHRC1/PDPN/SIX3/LIF/WNT16/WT1/CXCL10/HMGA2/NKX2-5/HOXB2/SHOX2/HOXB13/HOXA5/HOXB4/HOXD13	21	BP
	GO:0034097	response to cytokine	30/178	1167/17910	1.43674e-06	7.73369e-05	5.73041e-05	ANXA1/OAS1/GBP5/NPNT/TNFRSF12A/MX2/CCR4/GATA3/CD40LG/COL1A1/TNFRSF11B/MX1/FCER2/CD80/LIF/OASL/CLCF1/IL5RA/IL13RA2/CXCL11/TIMP1/STAP1/MMP9/TNFSF14/CXCL10/ISG15/IL2RA/CHI3L1/SAA1/POSTN	30	BP
	GO:0001568	blood vessel development	23/178	751/17910	1.61172e-06	8.54212e-05	6.32943e-05	ANXA1/ESM1/HAND2/TGFB2/VAV3/TNFRSF12A/COL1A1/SERPINE1/C6/SRPX2/MEOX2/COL8A1/WT1/CXCL10/HMGA2/NKX2-5/HOXA7/HOXA1/HOXB13/HOXA3/HOXB3/CHI3L1/HOXA5	23	BP
	GO:0008284	positive regulation of cell proliferation	26/178	931/17910	1.77424e-06	9.26101e-05	6.8621e-05	ANXA1/ASPM/ALDH3A1/ESM1/BMP5/TGFB2/VAV3/CD40LG/SLAMF1/CTHRC1/LIF/CLCF1/IL5RA/IGFBP2/TIMP1/MMP9/DMRTA2/CXCL10/HMGA2/IL2RA/NKX2-5/SHOX2/HOXA3/LTF/OTP/HOXC10	26	BP
	GO:0051216	cartilage development	11/178	182/17910	2.10685e-06	0.00010833	8.02688e-05	BMP5/HAND2/COL1A1/TIMP1/CER1/HMGA2/SHOX2/HOXA3/HOXB3/CHI3L1/HOXA5	11	BP
	GO:0030155	regulation of cell adhesion	21/178	659/17910	2.56216e-06	0.000129803	9.618e-05	ANXA1/PTPN22/NPNT/TGFB2/VAV3/ADAMDEC1/PDCD1/GATA3/ICOS/CD40LG/COL1A1/SERPINE1/CD80/PDPN/IGFBP2/COL8A1/TNFSF14/IL2RA/HOXA7/SAA1/POSTN	21	BP
	GO:0050867	positive regulation of cell activation	14/178	319/17910	3.84139e-06	0.000189408	0.000140345	ANXA1/VAV3/PDCD1/GATA3/ICOS/CD40LG/CD2/CD80/PDPN/CLCF1/IGFBP2/STAP1/TNFSF14/IL2RA	14	BP
	GO:0009891	positive regulation of biosynthetic process	39/178	1842/17910	3.84863e-06	0.000189408	0.000140345	OTX1/VDR/BMP5/NPNT/HAND2/TGFB2/GATA3/COL1A1/SERPINE1/MACC1/EN1/FCER2/DMRT1/CD80/SIX3/LIF/MEOX2/HOXD9/SIX6/FEZF1/WT1/CXCL10/HOXA10/HOXB5/HMGA2/NKX2-5/HOXB2/HOXA7/HOXA1/VGLL2/HOXA9/HOXB3/HOXA5/PITX2/HOXD10/HOXB4/HOXC10/PAX3/HOXD13	39	BP
	GO:0050900	leukocyte migration	17/178	467/17910	4.34864e-06	0.000211001	0.000156345	ANXA1/BMP5/GPR15/TGFB2/VAV3/GATA3/COL1A1/CD2/SERPINE1/JCHAIN/CXCL11/STAP1/MMP9/TNFSF14/CXCL10/HOXA7/SAA1	17	BP
	GO:0006955	immune response	43/178	2148/17910	4.60351e-06	0.000220265	0.000163209	ANXA1/OAS1/CLEC12A/SERPINA3/PTPN22/CD3G/GBP5/CD1E/ABCA13/TGFB2/VAV3/ADAMDEC1/IQGAP2/PDCD1/SIT1/MX2/GATA3/ICOS/CD40LG/COL1A1/SLAMF1/MX1/FCER2/CD80/C6/JCHAIN/LIF/OASL/TRAT1/CLCF1/IL5RA/IL13RA2/HP/STAP1/MMP9/TNFSF14/ISG15/IL2RA/TTR/LTF/CHI3L1/PLA2G2A/SAA1	43	BP
	GO:0001525	angiogenesis	19/178	576/17910	4.8572e-06	0.00022922	0.000169845	ANXA1/ESM1/HAND2/TGFB2/VAV3/TNFRSF12A/SERPINE1/C6/SRPX2/MEOX2/COL8A1/CXCL10/HMGA2/HOXA7/HOXB13/HOXA3/HOXB3/CHI3L1/HOXA5	19	BP
	GO:0048732	gland development	16/178	422/17910	5.04999e-06	0.000235097	0.000174199	VDR/HAND2/TGFB2/GATA3/SIX3/HOXD9/WT1/NKX2-5/HOXB13/HOXA3/HOXA9/HOXB3/HOXA5/PITX2/OTP/HOXD13	16	BP
	GO:0002009	morphogenesis of an epithelium	18/178	527/17910	5.4361e-06	0.000249698	0.000185018	VDR/BMP5/NPNT/HAND2/TGFB2/GATA3/CTHRC1/PDPN/LIF/WNT16/WT1/CXCL10/NKX2-5/HOXB2/HOXB13/HOXA5/HOXB4/HOXD13	18	BP
	GO:0061448	connective tissue development	12/178	243/17910	5.88649e-06	0.000266828	0.000197711	BMP5/HAND2/COL1A1/TIMP1/CER1/WT1/HMGA2/SHOX2/HOXA3/HOXB3/CHI3L1/HOXA5	12	BP
	GO:0031328	positive regulation of cellular biosynthetic process	38/178	1809/17910	6.35843e-06	0.000284478	0.000210789	OTX1/VDR/BMP5/NPNT/HAND2/TGFB2/GATA3/COL1A1/SERPINE1/MACC1/EN1/DMRT1/CD80/SIX3/LIF/MEOX2/HOXD9/SIX6/FEZF1/WT1/CXCL10/HOXA10/HOXB5/HMGA2/NKX2-5/HOXB2/HOXA7/HOXA1/VGLL2/HOXA9/HOXB3/HOXA5/PITX2/HOXD10/HOXB4/HOXC10/PAX3/HOXD13	38	BP
	GO:0010469	regulation of signaling receptor activity	19/178	588/17910	6.52217e-06	0.000288062	0.000213445	PHLDA2/BMP5/TGFB2/CD40LG/TNFRSF11B/SERPINE1/MACC1/NTS/LIF/VSTM1/CXCL9/CLCF1/CXCL11/TIMP1/CER1/TNFSF14/CXCL10/TTR/GDF15	19	BP
	GO:0002252	immune effector process	29/178	1197/17910	7.02091e-06	0.000306165	0.000226858	ANXA1/OAS1/CLEC12A/SERPINA3/CD3G/ABCA13/TGFB2/VAV3/IQGAP2/MX2/GATA3/CD40LG/SLAMF1/MX1/FCER2/CD80/C6/OASL/CXCL9/CLCF1/IL13RA2/HP/MMP9/CXCL10/ISG15/IL2RA/TTR/LTF/CHI3L1	29	BP
	GO:0006357	regulation of transcription by RNA polymerase II	46/178	2420/17910	7.77856e-06	0.000334964	0.000248198	OTX1/VDR/BMP5/NPNT/HAND2/TGFB2/GATA3/TCF23/SERPINE1/MACC1/EN1/DMRT1/ZNF648/SIX3/LIF/MEOX2/HOXD9/SIX6/GSX2/HOXC6/CER1/DMRTA2/FEZF1/WT1/CXCL10/HOXA10/HOXB5/HMGA2/NKX2-5/HOXB2/HOXA7/HOXA1/SHOX2/HOXB13/VGLL2/HOXC8/HOXA9/HOXB3/HOXA5/PITX2/HOXD10/OTP/HOXB4/HOXC10/PAX3/HOXD13	46	BP
	GO:0045785	positive regulation of cell adhesion	15/178	388/17910	8.00014e-06	0.000340253	0.000252116	ANXA1/NPNT/TGFB2/VAV3/PDCD1/GATA3/ICOS/CD40LG/CD80/PDPN/IGFBP2/COL8A1/TNFSF14/IL2RA/SAA1	15	BP
	GO:0048534	hematopoietic or lymphoid organ development	24/178	890/17910	8.34461e-06	0.000350575	0.000259765	ANXA1/PTPN22/HAND2/TGFB2/GATA3/CD40LG/CD2/CD80/PDPN/LIF/CLCF1/MMP9/ISG15/IL2RA/NKX2-5/HOXA7/KRT75/HOXA3/LTF/HOXA9/HOXB3/HOXA5/PITX2/HOXB4	24	BP
	GO:0051093	negative regulation of developmental process	26/178	1017/17910	8.73807e-06	0.000362683	0.000268736	ANXA1/ASPM/BMP5/HAND2/TGFB2/PDCD1/GATA3/TNFRSF11B/SERPINE1/SIX3/MEOX2/TIMP1/STAP1/CER1/MMP9/WT1/CXCL10/HOXA2/HMGA2/NKX2-5/HOXA7/GDF15/LTF/HOXA9/HOXA5/POSTN	26	BP
	GO:0022610	biological adhesion	31/178	1345/17910	8.84677e-06	0.000362823	0.00026884	ANXA1/PTPN22/BMP5/NPNT/TGFB2/VAV3/ADAMDEC1/PDCD1/TNFRSF12A/GATA3/ICOS/CD40LG/COL1A1/CD2/SLAMF1/SERPINE1/CD80/CDHR4/COL6A5/PDPN/SRPX2/IGFBP2/COL8A1/MYBPH/TNFSF14/IL2RA/HOXA7/DSG2/LTF/SAA1/POSTN	31	BP
	GO:0009893	positive regulation of metabolic process	57/178	3313/17910	9.54976e-06	0.000387046	0.000286788	OTX1/VDR/PTPN22/BMP5/NPNT/HAND2/TGFB2/VAV3/G0S2/GATA3/CD40LG/TCF23/COL1A1/SLAMF1/SERPINE1/MACC1/EN1/FCER2/DMRT1/CD80/SIX3/C6/JCHAIN/LIF/CLCF1/MEOX2/HOXD9/STAP1/SIX6/MMP9/WNT16/FEZF1/WT1/CXCL10/HOXA10/HOXB5/HMGA2/NKX2-5/HOXB2/HOXA7/HOXA1/GDF15/TRPM8/VGLL2/LTF/HOXA9/HOXB3/CHI3L1/HOXA5/PITX2/HOXD10/PLA2G2A/HOXB4/HOXC10/SAA1/PAX3/HOXD13	57	BP
	GO:0002684	positive regulation of immune system process	27/178	1087/17910	9.70651e-06	0.000388825	0.000288106	ANXA1/PTPN22/CD3G/GBP5/TGFB2/VAV3/PDCD1/GATA3/ICOS/CD40LG/CD2/SERPINE1/FCER2/CD80/C6/LIF/TRAT1/CLCF1/IGFBP2/IL13RA2/STAP1/TNFSF14/CXCL10/ISG15/IL2RA/LTF/HOXA5	27	BP
	GO:0002696	positive regulation of leukocyte activation	13/178	305/17910	1.17631e-05	0.00046579	0.000345135	ANXA1/VAV3/PDCD1/GATA3/ICOS/CD40LG/CD2/CD80/CLCF1/IGFBP2/STAP1/TNFSF14/IL2RA	13	BP
	GO:0051173	positive regulation of nitrogen compound metabolic process	51/178	2870/17910	1.43016e-05	0.000559876	0.00041485	OTX1/VDR/PTPN22/BMP5/NPNT/HAND2/TGFB2/GATA3/CD40LG/COL1A1/SLAMF1/SERPINE1/MACC1/EN1/DMRT1/CD80/SIX3/C6/LIF/CLCF1/MEOX2/HOXD9/STAP1/SIX6/MMP9/WNT16/FEZF1/WT1/CXCL10/HOXA10/HOXB5/HMGA2/NKX2-5/HOXB2/HOXA7/HOXA1/GDF15/VGLL2/LTF/HOXA9/HOXB3/CHI3L1/HOXA5/PITX2/HOXD10/PLA2G2A/HOXB4/HOXC10/SAA1/PAX3/HOXD13	51	BP
	GO:0009605	response to external stimulus	44/178	2331/17910	1.56328e-05	0.000604583	0.000447976	ANXA1/VDR/OAS1/ALDH3A1/PTPN22/GBP5/NPNT/TGFB2/VAV3/MX2/CCR4/GATA3/COL1A1/TNFRSF11B/SERPINE1/MX1/PDPN/CHRNA9/C6/JCHAIN/OASL/CXCL9/IGFBP2/CXCL11/HP/STAP1/MMP9/FEZF1/TNFSF14/CXCL10/ISG15/SAA2/HOXA2/HMGA2/MAP1LC3C/IL2RA/CA3/GDF15/TRPM8/LTF/CHI3L1/PLA2G2A/SAA1/POSTN	44	BP
	GO:0010604	positive regulation of macromolecule metabolic process	53/178	3041/17910	1.57946e-05	0.000604583	0.000447976	OTX1/VDR/PTPN22/BMP5/NPNT/HAND2/TGFB2/GATA3/CD40LG/TCF23/COL1A1/SLAMF1/SERPINE1/MACC1/EN1/FCER2/DMRT1/CD80/SIX3/C6/LIF/CLCF1/MEOX2/HOXD9/STAP1/SIX6/MMP9/WNT16/FEZF1/WT1/CXCL10/HOXA10/HOXB5/HMGA2/NKX2-5/HOXB2/HOXA7/HOXA1/GDF15/VGLL2/LTF/HOXA9/HOXB3/CHI3L1/HOXA5/PITX2/HOXD10/PLA2G2A/HOXB4/HOXC10/SAA1/PAX3/HOXD13	53	BP
	GO:1902742	apoptotic process involved in development	5/178	33/17910	1.73606e-05	0.000657222	0.00048698	VDR/HAND2/TGFB2/SIX3/NKX2-5	5	BP
	GO:0003278	apoptotic process involved in heart morphogenesis	3/178	6/17910	1.88861e-05	0.000707201	0.000524013	HAND2/TGFB2/NKX2-5	3	BP
	GO:0007155	cell adhesion	30/178	1338/17910	2.14231e-05	0.000793575	0.000588013	ANXA1/PTPN22/BMP5/NPNT/TGFB2/VAV3/ADAMDEC1/PDCD1/TNFRSF12A/GATA3/ICOS/CD40LG/COL1A1/CD2/SLAMF1/SERPINE1/CD80/CDHR4/COL6A5/PDPN/SRPX2/IGFBP2/COL8A1/MYBPH/TNFSF14/IL2RA/HOXA7/DSG2/SAA1/POSTN	30	BP
	GO:0048608	reproductive structure development	15/178	426/17910	2.40102e-05	0.000879948	0.000652012	VDR/ASPM/PHLDA2/BMP5/TGFB2/GATA3/TCF23/AFP/DMRT1/LIF/WT1/HOXA10/HOXB13/HOXA9/HOXD13	15	BP
	GO:0031325	positive regulation of cellular metabolic process	52/178	3007/17910	2.45272e-05	0.000889434	0.000659041	OTX1/VDR/PTPN22/BMP5/NPNT/HAND2/TGFB2/VAV3/GATA3/CD40LG/COL1A1/SLAMF1/SERPINE1/MACC1/EN1/DMRT1/CD80/SIX3/C6/LIF/CLCF1/MEOX2/HOXD9/STAP1/SIX6/MMP9/WNT16/FEZF1/WT1/CXCL10/HOXA10/HOXB5/HMGA2/NKX2-5/HOXB2/HOXA7/HOXA1/GDF15/VGLL2/LTF/HOXA9/HOXB3/CHI3L1/HOXA5/PITX2/HOXD10/PLA2G2A/HOXB4/HOXC10/SAA1/PAX3/HOXD13	52	BP
	GO:0050865	regulation of cell activation	17/178	535/17910	2.53554e-05	0.000897113	0.000664731	ANXA1/PTPN22/VAV3/PDCD1/SIT1/GATA3/ICOS/CD40LG/CD2/CD80/PDPN/CLCF1/IGFBP2/IL13RA2/STAP1/TNFSF14/IL2RA	17	BP
	GO:0010830	regulation of myotube differentiation	6/178	59/17910	2.57881e-05	0.000897113	0.000664731	CXCL9/TNFSF14/CXCL10/NKX2-5/GDF15/SHOX2	6	BP
	GO:0045071	negative regulation of viral genome replication	6/178	59/17910	2.57881e-05	0.000897113	0.000664731	OAS1/MX1/OASL/ISG15/HMGA2/LTF	6	BP
	GO:1901739	regulation of myoblast fusion	4/178	18/17910	2.5886e-05	0.000897113	0.000664731	CXCL9/TNFSF14/CXCL10/GDF15	4	BP
	GO:0061458	reproductive system development	15/178	429/17910	2.6041e-05	0.000897113	0.000664731	VDR/ASPM/PHLDA2/BMP5/TGFB2/GATA3/TCF23/AFP/DMRT1/LIF/WT1/HOXA10/HOXB13/HOXA9/HOXD13	15	BP
	GO:0009953	dorsal/ventral pattern formation	7/178	89/17910	2.95367e-05	0.00100746	0.000746498	EN1/SIX3/GSX2/CER1/HOXA2/HOXB2/SP8	7	BP
	GO:0046661	male sex differentiation	9/178	160/17910	3.21783e-05	0.00106628	0.00079008	ASPM/BMP5/TGFB2/GATA3/DMRT1/WT1/HOXA10/HOXA9/HOXD13	9	BP
	GO:0003215	cardiac right ventricle morphogenesis	4/178	19/17910	3.2535e-05	0.00106628	0.00079008	HAND2/TGFB2/GATA3/NKX2-5	4	BP
	GO:0009713	catechol-containing compound biosynthetic process	4/178	19/17910	3.2535e-05	0.00106628	0.00079008	HAND2/TGFB2/GATA3/HDC	4	BP
	GO:0042423	catecholamine biosynthetic process	4/178	19/17910	3.2535e-05	0.00106628	0.00079008	HAND2/TGFB2/GATA3/HDC	4	BP
	GO:0021546	rhombomere development	3/178	7/17910	3.28087e-05	0.00106628	0.00079008	HOXA2/HOXB2/HOXB3	3	BP
	GO:0002694	regulation of leukocyte activation	16/178	492/17910	3.35626e-05	0.00108059	0.000800682	ANXA1/PTPN22/VAV3/PDCD1/SIT1/GATA3/ICOS/CD40LG/CD2/CD80/CLCF1/IGFBP2/IL13RA2/STAP1/TNFSF14/IL2RA	16	BP
	GO:0030878	thyroid gland development	4/178	20/17910	4.0354e-05	0.00128722	0.000953786	NKX2-5/HOXA3/HOXB3/HOXA5	4	BP
	GO:0006366	transcription by RNA polymerase II	46/178	2581/17910	4.10292e-05	0.00129675	0.000960848	OTX1/VDR/BMP5/NPNT/HAND2/TGFB2/GATA3/TCF23/SERPINE1/MACC1/EN1/DMRT1/ZNF648/SIX3/LIF/MEOX2/HOXD9/SIX6/GSX2/HOXC6/CER1/DMRTA2/FEZF1/WT1/CXCL10/HOXA10/HOXB5/HMGA2/NKX2-5/HOXB2/HOXA7/HOXA1/SHOX2/HOXB13/VGLL2/HOXC8/HOXA9/HOXB3/HOXA5/PITX2/HOXD10/OTP/HOXB4/HOXC10/PAX3/HOXD13	46	BP
	GO:0045321	leukocyte activation	27/178	1186/17910	4.50872e-05	0.00141205	0.00104628	ANXA1/CLEC12A/SERPINA3/PTPN22/CD3G/ABCA13/VAV3/IQGAP2/PDCD1/SIT1/GATA3/ICOS/CD40LG/CD2/SLAMF1/CD80/CLCF1/IGFBP2/IL13RA2/HP/STAP1/MMP9/TNFSF14/IL2RA/TTR/LTF/CHI3L1	27	BP
	GO:0051249	regulation of lymphocyte activation	14/178	401/17910	4.9545e-05	0.00153768	0.00113937	ANXA1/PTPN22/VAV3/PDCD1/SIT1/GATA3/ICOS/CD40LG/CD2/CD80/CLCF1/IGFBP2/TNFSF14/IL2RA	14	BP
	GO:0035136	forelimb morphogenesis	5/178	41/17910	5.14037e-05	0.00157688	0.00116842	EN1/HOXD9/SHOX2/HOXA9/HOXD10	5	BP
	GO:0048771	tissue remodeling	9/178	170/17910	5.17236e-05	0.00157688	0.00116842	ANXA1/VDR/HAND2/TNFRSF11B/CTHRC1/LIF/TIMP1/WNT16/HOXA3	9	BP
	GO:0007517	muscle organ development	14/178	403/17910	5.22731e-05	0.00157966	0.00117047	TGFB2/TCF23/LIF/MEOX2/HOXD9/DMRTA2/WT1/CXCL10/CHRNA1/NKX2-5/SHOX2/VGLL2/HOXD10/PAX3	14	BP
	GO:0030855	epithelial cell differentiation	20/178	746/17910	5.4295e-05	0.00162649	0.00120517	ANXA1/VDR/BMP5/GATA3/SERPINE1/DMRT1/PDPN/SIX3/LIF/KRT80/MMP9/WNT16/WT1/HOXB5/HOXA7/DSG2/KRT75/HOXB13/HOXA5/PITX2	20	BP
	GO:0051251	positive regulation of lymphocyte activation	11/178	258/17910	5.6004e-05	0.00164901	0.00122186	ANXA1/VAV3/PDCD1/GATA3/ICOS/CD40LG/CD80/CLCF1/IGFBP2/TNFSF14/IL2RA	11	BP
	GO:0060485	mesenchyme development	11/178	258/17910	5.6004e-05	0.00164901	0.00122186	BMP5/HAND2/TGFB2/COL1A1/PDPN/WNT16/WT1/HMGA2/NKX2-5/HOXA5/PITX2	11	BP
	GO:0050863	regulation of T cell activation	12/178	307/17910	5.95867e-05	0.00172214	0.00127605	ANXA1/PTPN22/PDCD1/SIT1/GATA3/ICOS/CD40LG/CD2/CD80/IGFBP2/TNFSF14/IL2RA	12	BP
	GO:0060065	uterus development	4/178	22/17910	5.99874e-05	0.00172214	0.00127605	TGFB2/GATA3/HOXA10/HOXA9	4	BP
	GO:0072643	interferon-gamma secretion	4/178	22/17910	5.99874e-05	0.00172214	0.00127605	PTPN22/GATA3/CD2/ISG15	4	BP
	GO:0002682	regulation of immune system process	32/178	1570/17910	7.07026e-05	0.00201298	0.00149155	ANXA1/PTPN22/CD3G/GBP5/BMP5/TGFB2/VAV3/PDCD1/SIT1/GATA3/ICOS/CD40LG/COL1A1/CD2/SERPINE1/FCER2/CD80/C6/LIF/TRAT1/CLCF1/IGFBP2/IL13RA2/STAP1/TNFSF14/CXCL10/ISG15/IL2RA/HOXA7/LTF/HOXA9/HOXA5	32	BP
	GO:0008219	cell death	40/178	2178/17910	7.86558e-05	0.00222106	0.00164573	ANXA1/VDR/CD3G/PHLDA2/BMP5/HAND2/TGFB2/VAV3/PDCD1/TNFRSF12A/G0S2/GATA3/CD40LG/CD2/TNFRSF11B/SERPINE1/MX1/EN1/EMP3/PDPN/DPEP1/SIX3/KRT80/CLCF1/HP/TIMP1/MMP9/WNT16/TNFSF14/WT1/CXCL10/HMGA2/IL2RA/NKX2-5/DSG2/KRT75/LTF/CHI3L1/HOXA5/PAX3	40	BP
	GO:0061061	muscle structure development	18/178	647/17910	8.20299e-05	0.0022975	0.00170237	NPNT/TGFB2/TCF23/LIF/CXCL9/MEOX2/HOXD9/DMRTA2/TNFSF14/WT1/CXCL10/CHRNA1/NKX2-5/GDF15/SHOX2/VGLL2/HOXD10/PAX3	18	BP
	GO:0021871	forebrain regionalization	4/178	24/17910	8.57972e-05	0.00238364	0.0017662	SIX3/GSX2/DMRTA2/FEZF1	4	BP
	GO:0022603	regulation of anatomical structure morphogenesis	25/178	1102/17910	9.40973e-05	0.00259332	0.00192157	ANXA1/VDR/HAND2/TGFB2/TNFRSF12A/GATA3/TNFRSF11B/SERPINE1/CTHRC1/PDPN/C6/SRPX2/LIF/CXCL9/MEOX2/TNFSF14/WT1/CXCL10/HMGA2/GDF15/SHOX2/CHI3L1/HOXA5/POSTN/HOXD13	25	BP
	GO:0030154	cell differentiation	61/178	3923/17910	9.56377e-05	0.00261486	0.00193752	ANXA1/VDR/ASPM/PTPN22/BMP5/NPNT/HAND2/TGFB2/TNFRSF12A/CCR4/GATA3/CD40LG/TCF23/COL1A1/CD2/SERPINE1/CTHRC1/EN1/DMRT1/CD80/PDPN/SIX3/LIF/KRT80/CXCL9/CLCF1/HOXD9/STAP1/GSX2/MMP9/DMRTA2/WNT16/FEZF1/COL8A1/TNFSF14/WT1/CXCL10/ISG15/HOXA2/HOXB5/HMGA2/IL2RA/NKX2-5/HOXA7/DSG2/GDF15/SHOX2/KRT75/HOXB13/HOXC8/LTF/HOXA9/HOXB3/HOXA5/PITX2/HOXD10/PLA2G2A/OTP/HOXB4/HOXC10/POSTN	61	BP
	GO:0006953	acute-phase response	5/178	47/17910	0.000100272	0.00271998	0.00201542	SERPINA3/HP/SAA2/CD163/SAA1	5	BP
	GO:0060561	apoptotic process involved in morphogenesis	4/178	25/17910	0.00010135	0.00272774	0.00202117	VDR/HAND2/TGFB2/NKX2-5	4	BP
	GO:0030595	leukocyte chemotaxis	9/178	188/17910	0.000112202	0.00299641	0.00222024	ANXA1/TGFB2/VAV3/SERPINE1/CXCL11/STAP1/TNFSF14/CXCL10/SAA1	9	BP
	GO:0009966	regulation of signal transduction	53/178	3265/17910	0.000113296	0.00300236	0.00222465	ASPM/PTPN22/CD3G/ESM1/PHLDA2/BMP5/NPNT/HAND2/TGFB2/VAV3/TNFRSF12A/G0S2/GATA3/ICOS/CD40LG/COL1A1/TNFRSF11B/SLAMF1/SERPINE1/MACC1/CTHRC1/DMRT1/CD80/DDIT4L/NTS/SIX3/CHRNA9/LIF/TRAT1/VSTM1/CXCL9/CLCF1/IGFBP2/CXCL11/TIMP1/STAP1/GSX2/CER1/MMP9/WNT16/PLEKHG4B/TNFSF14/CXCL10/RGS22/NKX2-5/TTR/GDF15/SHOX2/LTF/CHI3L1/PLA2G2A/SAA1/POSTN	53	BP
	GO:0002507	tolerance induction	4/178	26/17910	0.000118852	0.00307853	0.00228109	PDCD1/CCR4/ICOS/IL2RA	4	BP
	GO:0060037	pharyngeal system development	4/178	26/17910	0.000118852	0.00307853	0.00228109	BMP5/TGFB2/GATA3/NKX2-5	4	BP
	GO:0060142	regulation of syncytium formation by plasma membrane fusion	4/178	26/17910	0.000118852	0.00307853	0.00228109	CXCL9/TNFSF14/CXCL10/GDF15	4	BP
	GO:0030198	extracellular matrix organization	12/178	334/17910	0.000132345	0.00340042	0.0025196	NPNT/TGFB2/COL1A1/TNFRSF11B/SERPINE1/FMOD/PDPN/TIMP1/MMP9/COL8A1/WT1/TTR	12	BP
	GO:0048863	stem cell differentiation	10/178	237/17910	0.000133253	0.00340042	0.0025196	HAND2/TGFB2/GATA3/SIX3/LIF/HMGA2/NKX2-5/HOXA7/PITX2/HOXB4	10	BP
	GO:0043062	extracellular structure organization	13/178	387/17910	0.000135852	0.00344125	0.00254986	NPNT/TGFB2/COL1A1/TNFRSF11B/SERPINE1/FMOD/PDPN/TIMP1/MMP9/COL8A1/WT1/TTR/PLA2G2A	13	BP
	GO:0110110	positive regulation of animal organ morphogenesis	6/178	80/17910	0.000144786	0.00364079	0.0026977	VDR/HAND2/TGFB2/GATA3/LIF/WT1	6	BP
	GO:0050870	positive regulation of T cell activation	9/178	198/17910	0.000166024	0.00414459	0.00307101	ANXA1/PDCD1/GATA3/ICOS/CD40LG/CD80/IGFBP2/TNFSF14/IL2RA	9	BP
	GO:0021602	cranial nerve morphogenesis	4/178	29/17910	0.000184478	0.00453949	0.00336361	HOXB2/HOXA1/HOXA3/HOXB3	4	BP
	GO:0072606	interleukin-8 secretion	4/178	29/17910	0.000184478	0.00453949	0.00336361	ANXA1/PTPN22/CD2/CHI3L1	4	BP
	GO:0048934	peripheral nervous system neuron differentiation	3/178	12/17910	0.000198798	0.00482296	0.00357365	HAND2/HOXD9/HOXD10	3	BP
	GO:0048935	peripheral nervous system neuron development	3/178	12/17910	0.000198798	0.00482296	0.00357365	HAND2/HOXD9/HOXD10	3	BP
	GO:1903901	negative regulation of viral life cycle	6/178	85/17910	0.000202277	0.00487303	0.00361076	OAS1/MX1/OASL/ISG15/HMGA2/LTF	6	BP
	GO:0090596	sensory organ morphogenesis	10/178	250/17910	0.00020559	0.00491846	0.00364442	OTX1/GATA3/CTHRC1/SIX3/CHRNA9/WNT16/COL8A1/HOXA2/HOXA1/PITX2	10	BP
	GO:0009967	positive regulation of signal transduction	31/178	1591/17910	0.000210608	0.00499839	0.00370364	ASPM/PTPN22/CD3G/ESM1/BMP5/NPNT/HAND2/TGFB2/VAV3/TNFRSF12A/G0S2/GATA3/ICOS/CD40LG/COL1A1/SLAMF1/CD80/LIF/TRAT1/CLCF1/STAP1/GSX2/MMP9/WNT16/TNFSF14/GDF15/SHOX2/LTF/CHI3L1/PLA2G2A/SAA1	31	BP
	GO:0022409	positive regulation of cell-cell adhesion	10/178	251/17910	0.000212309	0.00499839	0.00370364	ANXA1/PDCD1/GATA3/ICOS/CD40LG/CD80/PDPN/IGFBP2/TNFSF14/IL2RA	10	BP
	GO:0031295	T cell costimulation	5/178	55/17910	0.000213284	0.00499839	0.00370364	PDCD1/ICOS/CD40LG/CD80/TNFSF14	5	BP
	GO:0012501	programmed cell death	37/178	2049/17910	0.000218866	0.00509454	0.00377489	ANXA1/VDR/CD3G/PHLDA2/BMP5/HAND2/TGFB2/VAV3/PDCD1/TNFRSF12A/G0S2/GATA3/CD40LG/CD2/TNFRSF11B/SERPINE1/MX1/EN1/PDPN/DPEP1/SIX3/KRT80/CLCF1/TIMP1/MMP9/TNFSF14/WT1/CXCL10/HMGA2/IL2RA/NKX2-5/DSG2/KRT75/LTF/CHI3L1/HOXA5/PAX3	37	BP
	GO:0070887	cellular response to chemical stimulus	50/178	3100/17910	0.000225573	0.00521543	0.00386446	ANXA1/VDR/OAS1/ALDH3A1/PTPN22/GBP5/NPNT/TGFB2/VAV3/TNFRSF12A/MX2/CCR4/GATA3/CD40LG/COL1A1/GALNT3/TNFRSF11B/SERPINE1/MX1/FMOD/FCER2/CD80/DPEP1/LIF/OASL/CLCF1/IL5RA/IGFBP2/IL13RA2/GPX8/CXCL11/HP/TIMP1/STAP1/CER1/MMP9/WNT16/TNFSF14/WT1/CXCL10/ISG15/HOXA2/HMGA2/IL2RA/NKX2-5/GDF15/LTF/CHI3L1/SAA1/POSTN	50	BP
	GO:0072676	lymphocyte migration	6/178	87/17910	0.000229766	0.00527696	0.00391005	GPR15/GATA3/CXCL11/TNFSF14/CXCL10/SAA1	6	BP
	GO:0031294	lymphocyte costimulation	5/178	56/17910	0.000232327	0.00530044	0.00392745	PDCD1/ICOS/CD40LG/CD80/TNFSF14	5	BP
	GO:1902692	regulation of neuroblast proliferation	4/178	31/17910	0.000240637	0.00545391	0.00404117	ASPM/SIX3/DMRTA2/OTP	4	BP
	GO:0060538	skeletal muscle organ development	8/178	165/17910	0.000248008	0.00558424	0.00413774	MEOX2/HOXD9/DMRTA2/WT1/CHRNA1/SHOX2/VGLL2/HOXD10	8	BP
	GO:0021978	telencephalon regionalization	3/178	13/17910	0.000256551	0.00573908	0.00425247	SIX3/GSX2/DMRTA2	3	BP
	GO:0042476	odontogenesis	7/178	126/17910	0.000266115	0.00591463	0.00438254	HAND2/TGFB2/COL1A1/TNFRSF11B/SERPINE1/WDR72/PITX2	7	BP
	GO:0021569	rhombomere 3 development	2/178	3/17910	0.000292747	0.00646483	0.00479023	HOXA2/HOXB2	2	BP
	GO:1903039	positive regulation of leukocyte cell-cell adhesion	9/178	214/17910	0.000295986	0.00648101	0.00480221	ANXA1/PDCD1/GATA3/ICOS/CD40LG/CD80/IGFBP2/TNFSF14/IL2RA	9	BP
	GO:0030097	hemopoiesis	20/178	847/17910	0.000297242	0.00648101	0.00480221	ANXA1/PTPN22/TGFB2/GATA3/CD40LG/CD2/CD80/LIF/CLCF1/MMP9/ISG15/IL2RA/NKX2-5/HOXA7/KRT75/LTF/HOXA9/HOXB3/HOXA5/HOXB4	20	BP
	GO:0060562	epithelial tube morphogenesis	11/178	313/17910	0.000304875	0.00651037	0.00482397	VDR/BMP5/NPNT/HAND2/TGFB2/GATA3/CTHRC1/WT1/CXCL10/NKX2-5/HOXA5	11	BP
	GO:0006954	inflammatory response	19/178	784/17910	0.000307026	0.00651037	0.00482397	ANXA1/SERPINA3/GBP5/CCR4/GATA3/CD40LG/SERPINE1/C6/IL5RA/HP/TIMP1/STAP1/MMP9/SAA2/CD163/IL2RA/CHI3L1/PLA2G2A/SAA1	19	BP
	GO:0003206	cardiac chamber morphogenesis	7/178	129/17910	0.000307285	0.00651037	0.00482397	BMP5/HAND2/TGFB2/GATA3/DNAH11/NKX2-5/SHOX2	7	BP
	GO:0035115	embryonic forelimb morphogenesis	4/178	33/17910	0.000308138	0.00651037	0.00482397	EN1/HOXD9/SHOX2/HOXA9	4	BP
	GO:0048665	neuron fate specification	4/178	33/17910	0.000308138	0.00651037	0.00482397	GSX2/DMRTA2/HOXD10/HOXC10	4	BP
	GO:0048584	positive regulation of response to stimulus	40/178	2322/17910	0.000309928	0.00651037	0.00482397	ANXA1/ASPM/PTPN22/CD3G/ESM1/GBP5/BMP5/NPNT/HAND2/TGFB2/VAV3/TNFRSF12A/CCR4/G0S2/GATA3/ICOS/CD40LG/COL1A1/SLAMF1/SERPINE1/FCER2/CD80/PDPN/C6/LIF/TRAT1/CLCF1/STAP1/GSX2/MMP9/WNT16/TNFSF14/CXCL10/HMGA2/GDF15/SHOX2/LTF/CHI3L1/PLA2G2A/SAA1	40	BP
	GO:0071310	cellular response to organic substance	43/178	2564/17910	0.00031256	0.00652588	0.00483546	ANXA1/VDR/OAS1/PTPN22/GBP5/NPNT/TGFB2/TNFRSF12A/MX2/CCR4/GATA3/CD40LG/COL1A1/GALNT3/TNFRSF11B/SERPINE1/MX1/FMOD/FCER2/CD80/LIF/OASL/CLCF1/IL5RA/IGFBP2/IL13RA2/CXCL11/TIMP1/STAP1/CER1/MMP9/TNFSF14/WT1/CXCL10/ISG15/HOXA2/IL2RA/NKX2-5/GDF15/LTF/CHI3L1/SAA1/POSTN	43	BP
	GO:0048869	cellular developmental process	61/178	4088/17910	0.000315904	0.00655597	0.00485776	ANXA1/VDR/ASPM/PTPN22/BMP5/NPNT/HAND2/TGFB2/TNFRSF12A/CCR4/GATA3/CD40LG/TCF23/COL1A1/CD2/SERPINE1/CTHRC1/EN1/DMRT1/CD80/PDPN/SIX3/LIF/KRT80/CXCL9/CLCF1/HOXD9/STAP1/GSX2/MMP9/DMRTA2/WNT16/FEZF1/COL8A1/TNFSF14/WT1/CXCL10/ISG15/HOXA2/HOXB5/HMGA2/IL2RA/NKX2-5/HOXA7/DSG2/GDF15/SHOX2/KRT75/HOXB13/HOXC8/LTF/HOXA9/HOXB3/HOXA5/PITX2/HOXD10/PLA2G2A/OTP/HOXB4/HOXC10/POSTN	61	BP
	GO:0048583	regulation of response to stimulus	63/178	4275/17910	0.000339696	0.00700749	0.00519232	ANXA1/ASPM/PTPN22/CD3G/ESM1/PHLDA2/GBP5/BMP5/NPNT/HAND2/TGFB2/VAV3/PDCD1/TNFRSF12A/CCR4/G0S2/GATA3/ICOS/CD40LG/COL1A1/TNFRSF11B/SLAMF1/SERPINE1/MACC1/CTHRC1/FCER2/DMRT1/CD80/DDIT4L/NTS/PDPN/SIX3/CHRNA9/C6/LIF/TRAT1/VSTM1/CXCL9/CLCF1/IGFBP2/IL13RA2/CXCL11/TIMP1/STAP1/GSX2/CER1/MMP9/WNT16/PLEKHG4B/TNFSF14/CXCL10/RGS22/HMGA2/IL2RA/NKX2-5/TTR/GDF15/SHOX2/LTF/CHI3L1/PLA2G2A/SAA1/POSTN	63	BP
	GO:0007548	sex differentiation	10/178	269/17910	0.00036872	0.0075064	0.00556199	ASPM/BMP5/TGFB2/GATA3/AFP/DMRT1/WT1/HOXA10/HOXA9/HOXD13	10	BP
	GO:0051241	negative regulation of multicellular organismal process	26/178	1276/17910	0.000370096	0.0075064	0.00556199	ANXA1/ASPM/PTPN22/BMP5/HAND2/TGFB2/PDCD1/GATA3/TNFRSF11B/SLAMF1/SERPINE1/SIX3/MEOX2/TIMP1/STAP1/MMP9/WT1/CXCL10/ISG15/HOXA2/HOXA7/GDF15/LTF/HOXA9/HOXA5/HOXC10	26	BP
	GO:0045069	regulation of viral genome replication	6/178	95/17910	0.000370417	0.0075064	0.00556199	OAS1/MX1/OASL/ISG15/HMGA2/LTF	6	BP
	GO:0070665	positive regulation of leukocyte proliferation	7/178	134/17910	0.000387147	0.00777588	0.00576167	ANXA1/VAV3/CD40LG/CLCF1/IL5RA/IGFBP2/IL2RA	7	BP
	GO:0010831	positive regulation of myotube differentiation	4/178	35/17910	0.00038823	0.00777588	0.00576167	CXCL9/TNFSF14/GDF15/SHOX2	4	BP
	GO:0014706	striated muscle tissue development	12/178	376/17910	0.000391437	0.00779479	0.00577568	BMP5/TGFB2/MEOX2/HOXD9/DMRTA2/WT1/CHRNA1/NKX2-5/DSG2/SHOX2/VGLL2/HOXD10	12	BP
	GO:1901741	positive regulation of myoblast fusion	3/178	15/17910	0.000402217	0.00796342	0.00590064	CXCL9/TNFSF14/GDF15	3	BP
	GO:2000241	regulation of reproductive process	7/178	135/17910	0.00040495	0.00797172	0.00590678	ASPM/PHLDA2/DMRT1/LIF/TIMP1/WT1/HOXD13	7	BP
	GO:0006935	chemotaxis	15/178	551/17910	0.000411114	0.00804709	0.00596263	ANXA1/TGFB2/VAV3/CCR4/GATA3/SERPINE1/CXCL9/CXCL11/STAP1/FEZF1/TNFSF14/CXCL10/SAA2/HOXA2/SAA1	15	BP
	GO:0006355	regulation of transcription, DNA-templated	51/178	3266/17910	0.000423588	0.00824442	0.00610884	OTX1/VDR/BMP5/NPNT/HAND2/TGFB2/GATA3/DEPDC1/CD40LG/TCF23/COL1A1/SERPINE1/MACC1/EN1/DMRT1/CD80/ZNF648/SIX3/LIF/MEOX2/HOXD9/SIX6/GSX2/HOXC6/CER1/DMRTA2/FEZF1/WT1/CXCL10/HOXA10/HOXB5/HMGA2/NKX2-5/HOXB2/HOXA7/HOXA1/SHOX2/HOXB13/VGLL2/HOXC8/LTF/HOXA9/HOXB3/HOXA5/PITX2/HOXD10/OTP/HOXB4/HOXC10/PAX3/HOXD13	51	BP
	GO:0042330	taxis	15/178	553/17910	0.000426969	0.00826352	0.006123	ANXA1/TGFB2/VAV3/CCR4/GATA3/SERPINE1/CXCL9/CXCL11/STAP1/FEZF1/TNFSF14/CXCL10/SAA2/HOXA2/SAA1	15	BP
	GO:0008584	male gonad development	7/178	137/17910	0.000442518	0.00851663	0.00631054	ASPM/TGFB2/GATA3/DMRT1/WT1/HOXA10/HOXA9	7	BP
	GO:0048525	negative regulation of viral process	6/178	99/17910	0.00046223	0.00879939	0.00652006	OAS1/MX1/OASL/ISG15/HMGA2/LTF	6	BP
	GO:0046546	development of primary male sexual characteristics	7/178	138/17910	0.000462319	0.00879939	0.00652006	ASPM/TGFB2/GATA3/DMRT1/WT1/HOXA10/HOXA9	7	BP
	GO:0043901	negative regulation of multi-organism process	8/178	182/17910	0.000479083	0.00902784	0.00668934	OAS1/MX1/OASL/TIMP1/ISG15/HMGA2/IL2RA/LTF	8	BP
	GO:0043029	T cell homeostasis	4/178	37/17910	0.000482184	0.00902784	0.00668934	GPR174/SIT1/TNFSF14/IL2RA	4	BP
	GO:2000648	positive regulation of stem cell proliferation	4/178	37/17910	0.000482184	0.00902784	0.00668934	ASPM/DMRTA2/HMGA2/OTP	4	BP
	GO:0002070	epithelial cell maturation	3/178	16/17910	0.000491427	0.00915117	0.00678071	SIX3/HOXB13/HOXA5	3	BP
	GO:0042110	T cell activation	13/178	443/17910	0.00049969	0.00922608	0.00683622	ANXA1/PTPN22/CD3G/PDCD1/SIT1/GATA3/ICOS/CD40LG/CD2/CD80/IGFBP2/TNFSF14/IL2RA	13	BP
	GO:0050663	cytokine secretion	9/178	230/17910	0.000500806	0.00922608	0.00683622	ANXA1/PTPN22/GBP5/GATA3/CD2/ISG15/CHI3L1/SAA1/POSTN	9	BP
	GO:0002250	adaptive immune response	15/178	563/17910	0.00051436	0.00942537	0.00698389	ANXA1/CD3G/CD1E/PDCD1/SIT1/GATA3/CD40LG/SLAMF1/FCER2/CD80/C6/JCHAIN/TRAT1/CLCF1/IL13RA2	15	BP
	GO:0001503	ossification	12/178	388/17910	0.000517867	0.00943943	0.00699431	BMP5/NPNT/HAND2/TGFB2/COL1A1/CTHRC1/CER1/MMP9/ISG15/HOXA2/SHOX2/LTF	12	BP
	GO:0006915	apoptotic process	34/178	1907/17910	0.000522498	0.00947372	0.00701972	ANXA1/VDR/CD3G/PHLDA2/BMP5/HAND2/TGFB2/VAV3/PDCD1/TNFRSF12A/G0S2/GATA3/CD40LG/CD2/TNFRSF11B/SERPINE1/MX1/EN1/PDPN/DPEP1/SIX3/CLCF1/TIMP1/MMP9/TNFSF14/WT1/CXCL10/HMGA2/IL2RA/NKX2-5/LTF/CHI3L1/HOXA5/PAX3	34	BP
	GO:0007520	myoblast fusion	4/178	38/17910	0.000534762	0.00964531	0.00714686	CXCL9/TNFSF14/CXCL10/GDF15	4	BP
	GO:0006952	defense response	31/178	1681/17910	0.000545774	0.00979266	0.00725604	ANXA1/OAS1/SERPINA3/PTPN22/GBP5/MX2/CCR4/GATA3/CD40LG/SLAMF1/SERPINE1/MX1/C6/JCHAIN/OASL/TRAT1/CXCL9/IL5RA/HP/TIMP1/STAP1/MMP9/CXCL10/ISG15/SAA2/CD163/IL2RA/LTF/CHI3L1/PLA2G2A/SAA1	31	BP
	GO:0046649	lymphocyte activation	16/178	630/17910	0.000563903	0.0100655	0.00745822	ANXA1/PTPN22/CD3G/VAV3/PDCD1/SIT1/GATA3/ICOS/CD40LG/CD2/SLAMF1/CD80/CLCF1/IGFBP2/TNFSF14/IL2RA	16	BP
	GO:0060537	muscle tissue development	12/178	392/17910	0.000567002	0.0100687	0.00746056	BMP5/TGFB2/MEOX2/HOXD9/DMRTA2/WT1/CHRNA1/NKX2-5/DSG2/SHOX2/VGLL2/HOXD10	12	BP
	GO:0010033	response to organic substance	49/178	3138/17910	0.000575023	0.0100695	0.00746114	ANXA1/VDR/OAS1/ALDH3A1/PTPN22/GBP5/NPNT/TGFB2/TNFRSF12A/MX2/CCR4/GATA3/CD40LG/COL1A1/GALNT3/TNFRSF11B/SERPINE1/MX1/FMOD/FCER2/CD80/LIF/OASL/CLCF1/IL5RA/IGFBP2/IL13RA2/CXCL11/TIMP1/STAP1/CER1/MMP9/TNFSF14/WT1/CXCL10/ISG15/HOXA2/IL2RA/NKX2-5/CA3/DSG2/GDF15/HOXB13/NNMT/LTF/CHI3L1/SAA1/POSTN/HOXD13	49	BP
	GO:0072091	regulation of stem cell proliferation	5/178	68/17910	0.000576016	0.0100695	0.00746114	ASPM/SIX3/DMRTA2/HMGA2/OTP	5	BP
	GO:0021615	glossopharyngeal nerve morphogenesis	2/178	4/17910	0.000581661	0.0100695	0.00746114	HOXA3/HOXB3	2	BP
	GO:0021797	forebrain anterior/posterior pattern specification	2/178	4/17910	0.000581661	0.0100695	0.00746114	SIX3/FEZF1	2	BP
	GO:0061325	cell proliferation involved in outflow tract morphogenesis	2/178	4/17910	0.000581661	0.0100695	0.00746114	HAND2/PITX2	2	BP
	GO:0090185	negative regulation of kidney development	3/178	17/17910	0.000592385	0.0102038	0.0075607	GATA3/MMP9/WT1	3	BP
	GO:0045165	cell fate commitment	9/178	238/17910	0.000640259	0.0109736	0.00813108	GATA3/PDPN/GSX2/DMRTA2/WT1/HOXA2/NKX2-5/HOXD10/HOXC10	9	BP
	GO:0048699	generation of neurons	27/178	1398/17910	0.000649825	0.0110636	0.00819778	ASPM/BMP5/HAND2/TGFB2/TNFRSF12A/CCR4/GATA3/CTHRC1/EN1/SIX3/LIF/CLCF1/HOXD9/STAP1/GSX2/DMRTA2/FEZF1/HOXA2/NKX2-5/SHOX2/HOXC8/HOXB3/PITX2/HOXD10/OTP/HOXC10/POSTN	27	BP
	GO:0051281	positive regulation of release of sequestered calcium ion into cytosol	4/178	40/17910	0.000651935	0.0110636	0.00819778	NPSR1/CXCL9/CXCL11/CXCL10	4	BP
	GO:1904427	positive regulation of calcium ion transmembrane transport	5/178	70/17910	0.000658196	0.0111151	0.00823594	NPSR1/CXCL9/STAC/CXCL11/CXCL10	5	BP
	GO:0051707	response to other organism	20/178	903/17910	0.000669237	0.0112464	0.00833324	OAS1/PTPN22/GBP5/MX2/CCR4/GATA3/SERPINE1/MX1/JCHAIN/OASL/CXCL9/HP/STAP1/CXCL10/ISG15/HMGA2/IL2RA/CA3/LTF/PLA2G2A	20	BP
	GO:0010646	regulation of cell communication	54/178	3589/17910	0.000678381	0.0113384	0.00840137	ANXA1/ASPM/PTPN22/CD3G/ESM1/PHLDA2/BMP5/NPNT/HAND2/TGFB2/VAV3/TNFRSF12A/G0S2/GATA3/ICOS/CD40LG/COL1A1/TNFRSF11B/SLAMF1/SERPINE1/MACC1/CTHRC1/DMRT1/CD80/DDIT4L/NTS/SIX3/CHRNA9/LIF/TRAT1/VSTM1/CXCL9/CLCF1/IGFBP2/CXCL11/TIMP1/STAP1/GSX2/CER1/MMP9/WNT16/PLEKHG4B/TNFSF14/CXCL10/RGS22/NKX2-5/TTR/GDF15/SHOX2/LTF/CHI3L1/PLA2G2A/SAA1/POSTN	54	BP
	GO:0051704	multi-organism process	41/178	2496/17910	0.000685654	0.0113384	0.00840137	VDR/ASPM/OAS1/PTPN22/GBP5/GPR15/HAND2/MX2/CCR4/GATA3/TCF23/SLAMF1/SERPINE1/MX1/AFP/EN1/FCER2/DMRT1/CD80/JCHAIN/LIF/OASL/CXCL9/IGFBP2/HOXD9/HP/TIMP1/STAP1/MMP9/WT1/CXCL10/ISG15/HOXA10/HMGA2/IL2RA/CA3/DSG2/LTF/HOXA9/HOXD10/PLA2G2A	41	BP
	GO:0098609	cell-cell adhesion	18/178	771/17910	0.000687347	0.0113384	0.00840137	ANXA1/PTPN22/BMP5/NPNT/TGFB2/PDCD1/GATA3/ICOS/CD40LG/CD2/CD80/CDHR4/PDPN/SRPX2/IGFBP2/TNFSF14/IL2RA/DSG2	18	BP
	GO:0043207	response to external biotic stimulus	20/178	905/17910	0.000687873	0.0113384	0.00840137	OAS1/PTPN22/GBP5/MX2/CCR4/GATA3/SERPINE1/MX1/JCHAIN/OASL/CXCL9/HP/STAP1/CXCL10/ISG15/HMGA2/IL2RA/CA3/LTF/PLA2G2A	20	BP
	GO:0014902	myotube differentiation	6/178	107/17910	0.000698414	0.0114309	0.00846989	CXCL9/TNFSF14/CXCL10/NKX2-5/GDF15/SHOX2	6	BP
	GO:0048872	homeostasis of number of cells	9/178	241/17910	0.000700119	0.0114309	0.00846989	ANXA1/GPR174/SIT1/CCR4/GATA3/TNFSF14/ISG15/IL2RA/HOXA5	9	BP
	GO:1903506	regulation of nucleic acid-templated transcription	51/178	3338/17910	0.000713371	0.0115923	0.00858949	OTX1/VDR/BMP5/NPNT/HAND2/TGFB2/GATA3/DEPDC1/CD40LG/TCF23/COL1A1/SERPINE1/MACC1/EN1/DMRT1/CD80/ZNF648/SIX3/LIF/MEOX2/HOXD9/SIX6/GSX2/HOXC6/CER1/DMRTA2/FEZF1/WT1/CXCL10/HOXA10/HOXB5/HMGA2/NKX2-5/HOXB2/HOXA7/HOXA1/SHOX2/HOXB13/VGLL2/HOXC8/LTF/HOXA9/HOXB3/HOXA5/PITX2/HOXD10/OTP/HOXB4/HOXC10/PAX3/HOXD13	51	BP
	GO:0007423	sensory organ development	14/178	522/17910	0.000741218	0.0119882	0.00888289	OTX1/BMP5/HAND2/TGFB2/GATA3/CTHRC1/SIX3/CHRNA9/WNT16/COL8A1/WT1/HOXA2/HOXA1/PITX2	14	BP
	GO:1903037	regulation of leukocyte cell-cell adhesion	10/178	295/17910	0.000755356	0.0121598	0.00901003	ANXA1/PTPN22/PDCD1/GATA3/ICOS/CD40LG/CD80/IGFBP2/TNFSF14/IL2RA	10	BP
	GO:0030902	hindbrain development	7/178	150/17910	0.000759878	0.0121757	0.0090218	OTX1/BMP5/EN1/GSX2/HOXA2/HOXB2/HOXB3	7	BP
	GO:2001141	regulation of RNA biosynthetic process	51/178	3348/17910	0.000765324	0.0122062	0.0090444	OTX1/VDR/BMP5/NPNT/HAND2/TGFB2/GATA3/DEPDC1/CD40LG/TCF23/COL1A1/SERPINE1/MACC1/EN1/DMRT1/CD80/ZNF648/SIX3/LIF/MEOX2/HOXD9/SIX6/GSX2/HOXC6/CER1/DMRTA2/FEZF1/WT1/CXCL10/HOXA10/HOXB5/HMGA2/NKX2-5/HOXB2/HOXA7/HOXA1/SHOX2/HOXB13/VGLL2/HOXC8/LTF/HOXA9/HOXB3/HOXA5/PITX2/HOXD10/OTP/HOXB4/HOXC10/PAX3/HOXD13	51	BP
	GO:0046189	phenol-containing compound biosynthetic process	4/178	42/17910	0.000786223	0.0124245	0.00920613	HAND2/TGFB2/GATA3/HDC	4	BP
	GO:0048247	lymphocyte chemotaxis	4/178	42/17910	0.000786223	0.0124245	0.00920613	CXCL11/TNFSF14/CXCL10/SAA1	4	BP
	GO:0006351	transcription, DNA-templated	52/178	3444/17910	0.000820678	0.0129097	0.0095657	OTX1/VDR/BMP5/NPNT/HAND2/TGFB2/SPOCD1/GATA3/DEPDC1/CD40LG/TCF23/COL1A1/SERPINE1/MACC1/EN1/DMRT1/CD80/ZNF648/SIX3/LIF/MEOX2/HOXD9/SIX6/GSX2/HOXC6/CER1/DMRTA2/FEZF1/WT1/CXCL10/HOXA10/HOXB5/HMGA2/NKX2-5/HOXB2/HOXA7/HOXA1/SHOX2/HOXB13/VGLL2/HOXC8/LTF/HOXA9/HOXB3/HOXA5/PITX2/HOXD10/OTP/HOXB4/HOXC10/PAX3/HOXD13	52	BP
	GO:0060039	pericardium development	3/178	19/17910	0.0008319	0.0129679	0.00960875	BMP5/HAND2/WT1	3	BP
	GO:2000696	regulation of epithelial cell differentiation involved in kidney development	3/178	19/17910	0.0008319	0.0129679	0.00960875	GATA3/LIF/MMP9	3	BP
	GO:0048762	mesenchymal cell differentiation	8/178	199/17910	0.000860556	0.0133541	0.00989497	BMP5/HAND2/TGFB2/COL1A1/PDPN/WNT16/HMGA2/PITX2	8	BP
	GO:0010647	positive regulation of cell communication	31/178	1730/17910	0.000880967	0.0135711	0.0100557	ASPM/PTPN22/CD3G/ESM1/BMP5/NPNT/HAND2/TGFB2/VAV3/TNFRSF12A/G0S2/GATA3/ICOS/CD40LG/COL1A1/SLAMF1/CD80/LIF/TRAT1/CLCF1/STAP1/GSX2/MMP9/WNT16/TNFSF14/GDF15/SHOX2/LTF/CHI3L1/PLA2G2A/SAA1	31	BP
	GO:0003007	heart morphogenesis	9/178	249/17910	0.000882415	0.0135711	0.0100557	BMP5/HAND2/TGFB2/GATA3/DNAH11/WNT16/NKX2-5/SHOX2/PITX2	9	BP
	GO:2000027	regulation of animal organ morphogenesis	9/178	250/17910	0.00090769	0.0138978	0.0102978	VDR/HAND2/TGFB2/GATA3/TNFRSF11B/CTHRC1/LIF/WT1/HOXD13	9	BP
	GO:0045596	negative regulation of cell differentiation	17/178	725/17910	0.000924917	0.0140477	0.0104089	ANXA1/ASPM/BMP5/HAND2/TGFB2/GATA3/SIX3/STAP1/MMP9/CXCL10/HOXA2/NKX2-5/HOXA7/LTF/HOXA9/HOXA5/POSTN	17	BP
	GO:0023051	regulation of signaling	54/178	3635/17910	0.00092564	0.0140477	0.0104089	ANXA1/ASPM/PTPN22/CD3G/ESM1/PHLDA2/BMP5/NPNT/HAND2/TGFB2/VAV3/TNFRSF12A/G0S2/GATA3/ICOS/CD40LG/COL1A1/TNFRSF11B/SLAMF1/SERPINE1/MACC1/CTHRC1/DMRT1/CD80/DDIT4L/NTS/SIX3/CHRNA9/LIF/TRAT1/VSTM1/CXCL9/CLCF1/IGFBP2/CXCL11/TIMP1/STAP1/GSX2/CER1/MMP9/WNT16/PLEKHG4B/TNFSF14/CXCL10/RGS22/NKX2-5/TTR/GDF15/SHOX2/LTF/CHI3L1/PLA2G2A/SAA1/POSTN	54	BP
	GO:0023056	positive regulation of signaling	31/178	1736/17910	0.000932472	0.0140893	0.0104397	ASPM/PTPN22/CD3G/ESM1/BMP5/NPNT/HAND2/TGFB2/VAV3/TNFRSF12A/G0S2/GATA3/ICOS/CD40LG/COL1A1/SLAMF1/CD80/LIF/TRAT1/CLCF1/STAP1/GSX2/MMP9/WNT16/TNFSF14/GDF15/SHOX2/LTF/CHI3L1/PLA2G2A/SAA1	31	BP
	GO:0035850	epithelial cell differentiation involved in kidney development	4/178	44/17910	0.000938944	0.0141228	0.0104645	GATA3/LIF/MMP9/WT1	4	BP
	GO:0007519	skeletal muscle tissue development	7/178	156/17910	0.000956841	0.0141228	0.0104645	MEOX2/HOXD9/DMRTA2/CHRNA1/SHOX2/VGLL2/HOXD10	7	BP
	GO:0003164	His-Purkinje system development	2/178	5/17910	0.000963094	0.0141228	0.0104645	NKX2-5/DSG2	2	BP
	GO:0021563	glossopharyngeal nerve development	2/178	5/17910	0.000963094	0.0141228	0.0104645	HOXA3/HOXB3	2	BP
	GO:0042421	norepinephrine biosynthetic process	2/178	5/17910	0.000963094	0.0141228	0.0104645	HAND2/GATA3	2	BP
	GO:0002052	positive regulation of neuroblast proliferation	3/178	20/17910	0.000971585	0.0141228	0.0104645	ASPM/DMRTA2/OTP	3	BP
	GO:0060216	definitive hemopoiesis	3/178	20/17910	0.000971585	0.0141228	0.0104645	HOXA9/HOXB3/HOXB4	3	BP
	GO:0060231	mesenchymal to epithelial transition	3/178	20/17910	0.000971585	0.0141228	0.0104645	GATA3/LIF/WT1	3	BP
	GO:2000738	positive regulation of stem cell differentiation	3/178	20/17910	0.000971585	0.0141228	0.0104645	TGFB2/NKX2-5/HOXB4	3	BP
	GO:0060326	cell chemotaxis	9/178	253/17910	0.000987072	0.0142877	0.0105867	ANXA1/TGFB2/VAV3/SERPINE1/CXCL11/STAP1/TNFSF14/CXCL10/SAA1	9	BP
	GO:0042471	ear morphogenesis	6/178	115/17910	0.00101877	0.0146236	0.0108356	OTX1/GATA3/CTHRC1/CHRNA9/HOXA2/HOXA1	6	BP
	GO:0051153	regulation of striated muscle cell differentiation	6/178	115/17910	0.00101877	0.0146236	0.0108356	CXCL9/TNFSF14/CXCL10/NKX2-5/GDF15/SHOX2	6	BP
	GO:0098542	defense response to other organism	13/178	481/17910	0.00106673	0.0151904	0.0112556	OAS1/MX2/SERPINE1/MX1/JCHAIN/OASL/CXCL9/HP/CXCL10/ISG15/IL2RA/LTF/PLA2G2A	13	BP
	GO:0009607	response to biotic stimulus	20/178	938/17910	0.00106707	0.0151904	0.0112556	OAS1/PTPN22/GBP5/MX2/CCR4/GATA3/SERPINE1/MX1/JCHAIN/OASL/CXCL9/HP/STAP1/CXCL10/ISG15/HMGA2/IL2RA/CA3/LTF/PLA2G2A	20	BP
	GO:1901342	regulation of vasculature development	12/178	425/17910	0.00114323	0.0162075	0.0120092	ANXA1/TGFB2/TNFRSF12A/SERPINE1/C6/SRPX2/MEOX2/WT1/CXCL10/HMGA2/CHI3L1/HOXA5	12	BP
	GO:0097659	nucleic acid-templated transcription	52/178	3500/17910	0.00119719	0.0169029	0.0125245	OTX1/VDR/BMP5/NPNT/HAND2/TGFB2/SPOCD1/GATA3/DEPDC1/CD40LG/TCF23/COL1A1/SERPINE1/MACC1/EN1/DMRT1/CD80/ZNF648/SIX3/LIF/MEOX2/HOXD9/SIX6/GSX2/HOXC6/CER1/DMRTA2/FEZF1/WT1/CXCL10/HOXA10/HOXB5/HMGA2/NKX2-5/HOXB2/HOXA7/HOXA1/SHOX2/HOXB13/VGLL2/HOXC8/LTF/HOXA9/HOXB3/HOXA5/PITX2/HOXD10/OTP/HOXB4/HOXC10/PAX3/HOXD13	52	BP
	GO:0061383	trabecula morphogenesis	4/178	47/17910	0.00120548	0.0169055	0.0125264	BMP5/TGFB2/COL1A1/NKX2-5	4	BP
	GO:0032637	interleukin-8 production	5/178	80/17910	0.00120719	0.0169055	0.0125264	ANXA1/PTPN22/CD2/SERPINE1/CHI3L1	5	BP
	GO:0019079	viral genome replication	6/178	120/17910	0.00126982	0.0177106	0.013123	OAS1/MX1/OASL/ISG15/HMGA2/LTF	6	BP
	GO:0043583	ear development	8/178	212/17910	0.0012922	0.0178957	0.0132601	OTX1/BMP5/TGFB2/GATA3/CTHRC1/CHRNA9/HOXA2/HOXA1	8	BP
	GO:0048103	somatic stem cell division	3/178	22/17910	0.00129347	0.0178957	0.0132601	ASPM/TGFB2/HOXB4	3	BP
	GO:0048523	negative regulation of cellular process	64/178	4580/17910	0.00131722	0.0181513	0.0134496	ANXA1/VDR/ASPM/KCNE5/NPSR1/PTPN22/SH2D4A/BMP5/HAND2/TGFB2/ADAMDEC1/PDCD1/CST6/SPOCD1/GATA3/DEPDC1/CD40LG/COL1A1/SLAMF1/SERPINE1/IGF2BP3/CTHRC1/EN1/DMRT1/DDIT4L/PDPN/DPEP1/SIX3/CHRNA9/LIF/TRAT1/CXCL9/CLCF1/MEOX2/IGFBP2/IL13RA2/HOXD9/CXCL11/HP/TIMP1/STAP1/HOXC6/CER1/MMP9/WNT16/FEZF1/TNFSF14/WT1/CXCL10/ISG15/HOXA2/RGS22/HMGA2/IL2RA/NKX2-5/HOXA7/GDF15/HOXB13/HOXC8/LTF/HOXA9/HOXA5/HOXB4/POSTN	64	BP
	GO:0042327	positive regulation of phosphorylation	20/178	955/17910	0.00132459	0.0181801	0.0134709	PTPN22/BMP5/NPNT/HAND2/TGFB2/VAV3/CD40LG/SLAMF1/CD80/LIF/CLCF1/STAP1/MMP9/WNT16/HMGA2/GDF15/LTF/CHI3L1/PLA2G2A/SAA1	20	BP
	GO:0032774	RNA biosynthetic process	52/178	3516/17910	0.00132993	0.0181809	0.0134715	OTX1/VDR/BMP5/NPNT/HAND2/TGFB2/SPOCD1/GATA3/DEPDC1/CD40LG/TCF23/COL1A1/SERPINE1/MACC1/EN1/DMRT1/CD80/ZNF648/SIX3/LIF/MEOX2/HOXD9/SIX6/GSX2/HOXC6/CER1/DMRTA2/FEZF1/WT1/CXCL10/HOXA10/HOXB5/HMGA2/NKX2-5/HOXB2/HOXA7/HOXA1/SHOX2/HOXB13/VGLL2/HOXC8/LTF/HOXA9/HOXB3/HOXA5/PITX2/HOXD10/OTP/HOXB4/HOXC10/PAX3/HOXD13	52	BP
	GO:0002366	leukocyte activation involved in immune response	16/178	684/17910	0.00134074	0.0182563	0.0135273	ANXA1/CLEC12A/SERPINA3/ABCA13/IQGAP2/GATA3/CD40LG/SLAMF1/CD80/CLCF1/IL13RA2/HP/MMP9/TTR/LTF/CHI3L1	16	BP
	GO:0070663	regulation of leukocyte proliferation	8/178	214/17910	0.00137169	0.0186042	0.0137851	ANXA1/PTPN22/VAV3/CD40LG/CLCF1/IL5RA/IGFBP2/IL2RA	8	BP
	GO:0071356	cellular response to tumor necrosis factor	9/178	266/17910	0.00139884	0.0188981	0.0140029	NPNT/TNFRSF12A/GATA3/CD40LG/COL1A1/TNFRSF11B/TNFSF14/CHI3L1/POSTN	9	BP
	GO:0002263	cell activation involved in immune response	16/178	688/17910	0.00142349	0.0189435	0.0140365	ANXA1/CLEC12A/SERPINA3/ABCA13/IQGAP2/GATA3/CD40LG/SLAMF1/CD80/CLCF1/IL13RA2/HP/MMP9/TTR/LTF/CHI3L1	16	BP
	GO:0045627	positive regulation of T-helper 1 cell differentiation	2/178	6/17910	0.0014352	0.0189435	0.0140365	ANXA1/CD80	2	BP
	GO:0051891	positive regulation of cardioblast differentiation	2/178	6/17910	0.0014352	0.0189435	0.0140365	TGFB2/NKX2-5	2	BP
	GO:0060526	prostate glandular acinus morphogenesis	2/178	6/17910	0.0014352	0.0189435	0.0140365	HOXB13/HOXD13	2	BP
	GO:0060527	prostate epithelial cord arborization involved in prostate glandular acinus morphogenesis	2/178	6/17910	0.0014352	0.0189435	0.0140365	HOXB13/HOXD13	2	BP
	GO:1901723	negative regulation of cell proliferation involved in kidney development	2/178	6/17910	0.0014352	0.0189435	0.0140365	GATA3/WT1	2	BP
	GO:0009855	determination of bilateral symmetry	6/178	123/17910	0.00144163	0.0189558	0.0140457	DRC1/HAND2/DNAH11/CER1/NKX2-5/PITX2	6	BP
	GO:0060284	regulation of cell development	19/178	893/17910	0.00146133	0.0191418	0.0141835	ASPM/BMP5/TNFRSF12A/GATA3/PDPN/SIX3/LIF/CLCF1/STAP1/GSX2/DMRTA2/FEZF1/HOXA2/NKX2-5/SHOX2/LTF/HOXB3/OTP/POSTN	19	BP
	GO:0030539	male genitalia development	3/178	23/17910	0.00147669	0.0191969	0.0142243	BMP5/WT1/HOXD13	3	BP
	GO:0060143	positive regulation of syncytium formation by plasma membrane fusion	3/178	23/17910	0.00147669	0.0191969	0.0142243	CXCL9/TNFSF14/GDF15	3	BP
	GO:0009615	response to virus	10/178	323/17910	0.00149562	0.0192443	0.0142594	OAS1/MX2/GATA3/MX1/OASL/CXCL9/CXCL10/ISG15/HMGA2/IL2RA	10	BP
	GO:0008406	gonad development	8/178	217/17910	0.00149815	0.0192443	0.0142594	ASPM/TGFB2/GATA3/AFP/DMRT1/WT1/HOXA10/HOXA9	8	BP
	GO:0001776	leukocyte homeostasis	5/178	84/17910	0.00150168	0.0192443	0.0142594	ANXA1/GPR174/SIT1/TNFSF14/IL2RA	5	BP
	GO:0009799	specification of symmetry	6/178	124/17910	0.00150267	0.0192443	0.0142594	DRC1/HAND2/DNAH11/CER1/NKX2-5/PITX2	6	BP
	GO:0070661	leukocyte proliferation	9/178	270/17910	0.0015502	0.0197793	0.0146558	ANXA1/PTPN22/VAV3/CD40LG/CLCF1/IL5RA/IGFBP2/TNFSF14/IL2RA	9	BP
	GO:0050671	positive regulation of lymphocyte proliferation	6/178	125/17910	0.00156566	0.0198553	0.0147121	ANXA1/VAV3/CD40LG/CLCF1/IGFBP2/IL2RA	6	BP
	GO:0003205	cardiac chamber development	7/178	170/17910	0.00157344	0.0198553	0.0147121	BMP5/HAND2/TGFB2/GATA3/DNAH11/NKX2-5/SHOX2	7	BP
	GO:0097529	myeloid leukocyte migration	7/178	170/17910	0.00157344	0.0198553	0.0147121	ANXA1/TGFB2/VAV3/SERPINE1/STAP1/CXCL10/SAA1	7	BP
	GO:0045765	regulation of angiogenesis	11/178	383/17910	0.00159827	0.0200951	0.0148898	ANXA1/TGFB2/TNFRSF12A/SERPINE1/C6/SRPX2/MEOX2/CXCL10/HMGA2/CHI3L1/HOXA5	11	BP
	GO:0032946	positive regulation of mononuclear cell proliferation	6/178	126/17910	0.00163064	0.0202219	0.0149838	ANXA1/VAV3/CD40LG/CLCF1/IGFBP2/IL2RA	6	BP
	GO:0006584	catecholamine metabolic process	4/178	51/17910	0.00163771	0.0202219	0.0149838	HAND2/TGFB2/GATA3/HDC	4	BP
	GO:0009712	catechol-containing compound metabolic process	4/178	51/17910	0.00163771	0.0202219	0.0149838	HAND2/TGFB2/GATA3/HDC	4	BP
	GO:0021545	cranial nerve development	4/178	51/17910	0.00163771	0.0202219	0.0149838	HOXB2/HOXA1/HOXA3/HOXB3	4	BP
	GO:2000677	regulation of transcription regulatory region DNA binding	4/178	51/17910	0.00163771	0.0202219	0.0149838	HAND2/GATA3/LIF/HMGA2	4	BP
	GO:0001816	cytokine production	17/178	765/17910	0.001649	0.0202221	0.0149839	ANXA1/PTPN22/GBP5/TGFB2/GATA3/CD40LG/CD2/SLAMF1/SERPINE1/IGF2BP3/CD80/IL5RA/ISG15/LTF/CHI3L1/SAA1/POSTN	17	BP
	GO:0001817	regulation of cytokine production	16/178	698/17910	0.00164947	0.0202221	0.0149839	ANXA1/PTPN22/GBP5/TGFB2/GATA3/CD40LG/CD2/SLAMF1/SERPINE1/IGF2BP3/CD80/IL5RA/ISG15/LTF/SAA1/POSTN	16	BP
	GO:0003008	system process	35/178	2118/17910	0.00165683	0.0202403	0.0149974	VDR/KCNE5/SERPINA3/NPNT/HAND2/TGFB2/GATA3/OR51E1/EYA4/COL1A1/EN1/NTS/SIX3/CHRNA9/JCHAIN/MEOX2/DNAH11/STAC/DES/SIX6/GSX2/MYBPH/CXCL10/CHRNA1/NKX2-5/HOXB2/HOXA1/DSG2/TRPM8/SCNN1B/HOXA5/HOXD10/HOXC10/PAX3/POSTN	35	BP
	GO:0007159	leukocyte cell-cell adhesion	10/178	328/17910	0.00167533	0.0202781	0.0150254	ANXA1/PTPN22/PDCD1/GATA3/ICOS/CD40LG/CD80/IGFBP2/TNFSF14/IL2RA	10	BP
	GO:0046697	decidualization	3/178	24/17910	0.00167539	0.0202781	0.0150254	VDR/TCF23/LIF	3	BP
	GO:0051252	regulation of RNA metabolic process	52/178	3552/17910	0.00167758	0.0202781	0.0150254	OTX1/VDR/BMP5/NPNT/HAND2/TGFB2/GATA3/DEPDC1/CD40LG/TCF23/COL1A1/SERPINE1/IGF2BP3/MACC1/EN1/DMRT1/CD80/ZNF648/SIX3/LIF/MEOX2/HOXD9/SIX6/GSX2/HOXC6/CER1/DMRTA2/FEZF1/WT1/CXCL10/HOXA10/HOXB5/HMGA2/NKX2-5/HOXB2/HOXA7/HOXA1/SHOX2/HOXB13/VGLL2/HOXC8/LTF/HOXA9/HOXB3/HOXA5/PITX2/HOXD10/OTP/HOXB4/HOXC10/PAX3/HOXD13	52	BP
	GO:0051270	regulation of cellular component movement	21/178	1046/17910	0.00168756	0.0203274	0.0150619	ANXA1/PHLDA2/BMP5/TGFB2/GATA3/COL1A1/SERPINE1/PDPN/DPEP1/SRPX2/MEOX2/DNAH11/TIMP1/STAP1/GSX2/MMP9/TNFSF14/CXCL10/HOXA7/DSG2/POSTN	21	BP
	GO:0022008	neurogenesis	27/178	1492/17910	0.00170383	0.0204519	0.0151542	ASPM/BMP5/HAND2/TGFB2/TNFRSF12A/CCR4/GATA3/CTHRC1/EN1/SIX3/LIF/CLCF1/HOXD9/STAP1/GSX2/DMRTA2/FEZF1/HOXA2/NKX2-5/SHOX2/HOXC8/HOXB3/PITX2/HOXD10/OTP/HOXC10/POSTN	27	BP
	GO:0030334	regulation of cell migration	19/178	906/17910	0.00172388	0.0206207	0.0152793	ANXA1/PHLDA2/BMP5/TGFB2/GATA3/COL1A1/SERPINE1/PDPN/DPEP1/SRPX2/MEOX2/TIMP1/STAP1/GSX2/MMP9/TNFSF14/CXCL10/HOXA7/POSTN	19	BP
	GO:0001934	positive regulation of protein phosphorylation	19/178	907/17910	0.00174564	0.0208087	0.0154186	PTPN22/BMP5/NPNT/HAND2/TGFB2/CD40LG/SLAMF1/CD80/LIF/CLCF1/STAP1/MMP9/WNT16/HMGA2/GDF15/LTF/CHI3L1/PLA2G2A/SAA1	19	BP
	GO:2000242	negative regulation of reproductive process	4/178	52/17910	0.00176059	0.0209146	0.015497	DMRT1/LIF/TIMP1/WT1	4	BP
	GO:0045137	development of primary sexual characteristics	8/178	223/17910	0.00177881	0.0210584	0.0156036	ASPM/TGFB2/GATA3/AFP/DMRT1/WT1/HOXA10/HOXA9	8	BP
	GO:0022407	regulation of cell-cell adhesion	11/178	389/17910	0.00180608	0.021308	0.0157886	ANXA1/PTPN22/PDCD1/GATA3/ICOS/CD40LG/CD80/PDPN/IGFBP2/TNFSF14/IL2RA	11	BP
	GO:0002683	negative regulation of immune system process	12/178	451/17910	0.00188432	0.0218495	0.0161897	ANXA1/PTPN22/BMP5/TGFB2/PDCD1/IL13RA2/STAP1/IL2RA/HOXA7/LTF/HOXA9/HOXA5	12	BP
	GO:0000768	syncytium formation by plasma membrane fusion	4/178	53/17910	0.00188971	0.0218495	0.0161897	CXCL9/TNFSF14/CXCL10/GDF15	4	BP
	GO:0140253	cell-cell fusion	4/178	53/17910	0.00188971	0.0218495	0.0161897	CXCL9/TNFSF14/CXCL10/GDF15	4	BP
	GO:0010818	T cell chemotaxis	3/178	25/17910	0.00189003	0.0218495	0.0161897	CXCL11/TNFSF14/CXCL10	3	BP
	GO:1900120	regulation of receptor binding	3/178	25/17910	0.00189003	0.0218495	0.0161897	PHLDA2/MMP9/HOXA3	3	BP
	GO:2000482	regulation of interleukin-8 secretion	3/178	25/17910	0.00189003	0.0218495	0.0161897	ANXA1/PTPN22/CD2	3	BP
	GO:0002824	positive regulation of adaptive immune response based on somatic recombination of immune receptors built from immunoglobulin superfamily domains	5/178	89/17910	0.00194033	0.0223559	0.016565	ANXA1/GATA3/FCER2/CD80/CLCF1	5	BP
	GO:0046903	secretion	28/178	1584/17910	0.00196506	0.0225655	0.0167203	ANXA1/VDR/CLEC12A/SERPINA3/PTPN22/GBP5/ABCA13/TGFB2/IQGAP2/GATA3/CHAT/CD40LG/CD2/SERPINE1/SLC18A3/LIF/IL13RA2/HP/TIMP1/MMP9/ISG15/TTR/LTF/ABCC3/CHI3L1/PLA2G2A/SAA1/POSTN	28	BP
	GO:0003253	cardiac neural crest cell migration involved in outflow tract morphogenesis	2/178	7/17910	0.00199615	0.0226955	0.0168166	HAND2/PITX2	2	BP
	GO:0021798	forebrain dorsal/ventral pattern formation	2/178	7/17910	0.00199615	0.0226955	0.0168166	SIX3/GSX2	2	BP
	GO:0060017	parathyroid gland development	2/178	7/17910	0.00199615	0.0226955	0.0168166	GATA3/HOXA3	2	BP
	GO:0002011	morphogenesis of an epithelial sheet	4/178	54/17910	0.00202526	0.0228007	0.0168945	BMP5/PDPN/HOXB2/HOXB4	4	BP
	GO:0010524	positive regulation of calcium ion transport into cytosol	4/178	54/17910	0.00202526	0.0228007	0.0168945	NPSR1/CXCL9/CXCL11/CXCL10	4	BP
	GO:0061005	cell differentiation involved in kidney development	4/178	54/17910	0.00202526	0.0228007	0.0168945	GATA3/LIF/MMP9/WT1	4	BP
	GO:0060349	bone morphogenesis	5/178	90/17910	0.0020382	0.0228717	0.0169472	PAPPA2/COL1A1/CER1/SHOX2/LTF	5	BP
	GO:0060351	cartilage development involved in endochondral bone morphogenesis	3/178	26/17910	0.00212105	0.0235985	0.0174857	COL1A1/CER1/SHOX2	3	BP
	GO:2000679	positive regulation of transcription regulatory region DNA binding	3/178	26/17910	0.00212105	0.0235985	0.0174857	HAND2/GATA3/HMGA2	3	BP
	GO:0003006	developmental process involved in reproduction	15/178	649/17910	0.00212352	0.0235985	0.0174857	VDR/ASPM/PHLDA2/BMP5/TGFB2/GATA3/TCF23/AFP/DMRT1/LIF/WT1/HOXA10/HOXB13/HOXA9/HOXD13	15	BP
	GO:0060337	type I interferon signaling pathway	5/178	91/17910	0.00213964	0.0236251	0.0175055	OAS1/MX2/MX1/OASL/ISG15	5	BP
	GO:0071357	cellular response to type I interferon	5/178	91/17910	0.00213964	0.0236251	0.0175055	OAS1/MX2/MX1/OASL/ISG15	5	BP
	GO:0006949	syncytium formation	4/178	55/17910	0.00216737	0.0238549	0.0176757	CXCL9/TNFSF14/CXCL10/GDF15	4	BP
	GO:0034612	response to tumor necrosis factor	9/178	284/17910	0.0021867	0.0239911	0.0177766	NPNT/TNFRSF12A/GATA3/CD40LG/COL1A1/TNFRSF11B/TNFSF14/CHI3L1/POSTN	9	BP
	GO:0051607	defense response to virus	8/178	231/17910	0.00221597	0.0242349	0.0179573	OAS1/MX2/MX1/OASL/CXCL9/CXCL10/ISG15/IL2RA	8	BP
	GO:1903708	positive regulation of hemopoiesis	7/178	182/17910	0.00231671	0.0252566	0.0187143	ANXA1/GATA3/CD80/LIF/ISG15/IL2RA/HOXA5	7	BP
	GO:0002821	positive regulation of adaptive immune response	5/178	94/17910	0.00246604	0.0266956	0.0197806	ANXA1/GATA3/FCER2/CD80/CLCF1	5	BP
	GO:0045778	positive regulation of ossification	5/178	94/17910	0.00246604	0.0266956	0.0197806	NPNT/TGFB2/CTHRC1/ISG15/LTF	5	BP
	GO:0090183	regulation of kidney development	4/178	57/17910	0.00247196	0.0266956	0.0197806	GATA3/LIF/MMP9/WT1	4	BP
	GO:0034340	response to type I interferon	5/178	95/17910	0.00258247	0.0277153	0.0205361	OAS1/MX2/MX1/OASL/ISG15	5	BP
	GO:0042472	inner ear morphogenesis	5/178	95/17910	0.00258247	0.0277153	0.0205361	OTX1/GATA3/CTHRC1/CHRNA9/HOXA1	5	BP
	GO:0002685	regulation of leukocyte migration	7/178	186/17910	0.00261674	0.0277718	0.020578	ANXA1/BMP5/SERPINE1/STAP1/TNFSF14/CXCL10/HOXA7	7	BP
	GO:0007405	neuroblast proliferation	4/178	58/17910	0.00263475	0.0277718	0.020578	ASPM/SIX3/DMRTA2/OTP	4	BP
	GO:0045835	negative regulation of meiotic nuclear division	2/178	8/17910	0.00264417	0.0277718	0.020578	DMRT1/LIF	2	BP
	GO:0051890	regulation of cardioblast differentiation	2/178	8/17910	0.00264417	0.0277718	0.020578	TGFB2/NKX2-5	2	BP
	GO:1902715	positive regulation of interferon-gamma secretion	2/178	8/17910	0.00264417	0.0277718	0.020578	PTPN22/CD2	2	BP
	GO:2000020	positive regulation of male gonad development	2/178	8/17910	0.00264417	0.0277718	0.020578	DMRT1/WT1	2	BP
	GO:2000483	negative regulation of interleukin-8 secretion	2/178	8/17910	0.00264417	0.0277718	0.020578	ANXA1/PTPN22	2	BP
	GO:0001837	epithelial to mesenchymal transition	6/178	140/17910	0.0027725	0.0289432	0.021446	BMP5/TGFB2/COL1A1/PDPN/WNT16/HMGA2	6	BP
	GO:1904064	positive regulation of cation transmembrane transport	6/178	140/17910	0.0027725	0.0289432	0.021446	KCNE5/NPSR1/CXCL9/STAC/CXCL11/CXCL10	6	BP
	GO:0072678	T cell migration	4/178	59/17910	0.00280475	0.0291915	0.0216299	GPR15/CXCL11/TNFSF14/CXCL10	4	BP
	GO:0060348	bone development	7/178	189/17910	0.00286072	0.0296843	0.0219951	PAPPA2/COL1A1/CER1/SHOX2/LTF/PITX2/HOXB4	7	BP
	GO:0030182	neuron differentiation	23/178	1244/17910	0.0029254	0.0302643	0.0224248	ASPM/BMP5/HAND2/TGFB2/TNFRSF12A/GATA3/CTHRC1/EN1/SIX3/LIF/HOXD9/GSX2/DMRTA2/FEZF1/HOXA2/NKX2-5/SHOX2/HOXC8/PITX2/HOXD10/OTP/HOXC10/POSTN	23	BP
	GO:0002260	lymphocyte homeostasis	4/178	60/17910	0.00298211	0.0307586	0.0227911	GPR174/SIT1/TNFSF14/IL2RA	4	BP
	GO:0010562	positive regulation of phosphorus metabolic process	20/178	1025/17910	0.00302051	0.0309692	0.0229472	PTPN22/BMP5/NPNT/HAND2/TGFB2/VAV3/CD40LG/SLAMF1/CD80/LIF/CLCF1/STAP1/MMP9/WNT16/HMGA2/GDF15/LTF/CHI3L1/PLA2G2A/SAA1	20	BP
	GO:0045937	positive regulation of phosphate metabolic process	20/178	1025/17910	0.00302051	0.0309692	0.0229472	PTPN22/BMP5/NPNT/HAND2/TGFB2/VAV3/CD40LG/SLAMF1/CD80/LIF/CLCF1/STAP1/MMP9/WNT16/HMGA2/GDF15/LTF/CHI3L1/PLA2G2A/SAA1	20	BP
	GO:0046651	lymphocyte proliferation	8/178	244/17910	0.00310208	0.0317111	0.0234969	ANXA1/PTPN22/VAV3/CD40LG/CLCF1/IGFBP2/TNFSF14/IL2RA	8	BP
	GO:0001763	morphogenesis of a branching structure	7/178	192/17910	0.00312179	0.0318182	0.0235763	VDR/NPNT/WT1/SHOX2/HOXB13/HOXA5/HOXD13	7	BP
	GO:0043388	positive regulation of DNA binding	4/178	61/17910	0.00316699	0.0321837	0.0238471	HAND2/GATA3/MMP9/HMGA2	4	BP
	GO:0007565	female pregnancy	7/178	193/17910	0.00321274	0.0325015	0.0240825	VDR/TCF23/LIF/IGFBP2/TIMP1/MMP9/DSG2	7	BP
	GO:0003209	cardiac atrium morphogenesis	3/178	30/17910	0.00321713	0.0325015	0.0240825	TGFB2/NKX2-5/SHOX2	3	BP
	GO:0032943	mononuclear cell proliferation	8/178	246/17910	0.00325989	0.032749	0.0242659	ANXA1/PTPN22/VAV3/CD40LG/CLCF1/IGFBP2/TNFSF14/IL2RA	8	BP
	GO:0051346	negative regulation of hydrolase activity	11/178	420/17910	0.00326064	0.032749	0.0242659	SH2D4A/TGFB2/IQGAP2/CST6/SPOCD1/SERPINE1/DPEP1/TIMP1/MMP9/TNFSF14/LTF	11	BP
	GO:0040012	regulation of locomotion	20/178	1035/17910	0.00337062	0.0331493	0.0245625	ANXA1/PHLDA2/BMP5/TGFB2/CCR4/GATA3/COL1A1/SERPINE1/PDPN/DPEP1/SRPX2/MEOX2/TIMP1/STAP1/GSX2/MMP9/TNFSF14/CXCL10/HOXA7/POSTN	20	BP
	GO:0003211	cardiac ventricle formation	2/178	9/17910	0.00337747	0.0331493	0.0245625	HAND2/NKX2-5	2	BP
	GO:0010692	regulation of alkaline phosphatase activity	2/178	9/17910	0.00337747	0.0331493	0.0245625	NPNT/TGFB2	2	BP
	GO:0034145	positive regulation of toll-like receptor 4 signaling pathway	2/178	9/17910	0.00337747	0.0331493	0.0245625	PTPN22/LTF	2	BP
	GO:0035860	glial cell-derived neurotrophic factor receptor signaling pathway	2/178	9/17910	0.00337747	0.0331493	0.0245625	GATA3/GDF15	2	BP
	GO:0061309	cardiac neural crest cell development involved in outflow tract morphogenesis	2/178	9/17910	0.00337747	0.0331493	0.0245625	HAND2/PITX2	2	BP
	GO:1900122	positive regulation of receptor binding	2/178	9/17910	0.00337747	0.0331493	0.0245625	MMP9/HOXA3	2	BP
	GO:2000018	regulation of male gonad development	2/178	9/17910	0.00337747	0.0331493	0.0245625	DMRT1/WT1	2	BP
	GO:0002521	leukocyte differentiation	12/178	485/17910	0.0034086	0.0333597	0.0247184	ANXA1/PTPN22/GATA3/CD40LG/CD2/CD80/LIF/CLCF1/MMP9/IL2RA/HOXA7/LTF	12	BP
	GO:0042060	wound healing	13/178	550/17910	0.00344707	0.0336406	0.0249266	ANXA1/TGFB2/VAV3/TNFRSF12A/GATA3/CD40LG/COL1A1/SERPINE1/PDPN/F2RL2/TIMP1/SAA1/POSTN	13	BP
	GO:0043066	negative regulation of apoptotic process	18/178	894/17910	0.00351298	0.0340543	0.0252331	ANXA1/BMP5/HAND2/PDCD1/GATA3/CD40LG/SERPINE1/EN1/PDPN/DPEP1/CLCF1/TIMP1/MMP9/TNFSF14/WT1/HMGA2/NKX2-5/LTF	18	BP
	GO:2000145	regulation of cell motility	19/178	966/17910	0.0035154	0.0340543	0.0252331	ANXA1/PHLDA2/BMP5/TGFB2/GATA3/COL1A1/SERPINE1/PDPN/DPEP1/SRPX2/MEOX2/TIMP1/STAP1/GSX2/MMP9/TNFSF14/CXCL10/HOXA7/POSTN	19	BP
	GO:0007399	nervous system development	35/178	2216/17910	0.00352709	0.0340543	0.0252331	OTX1/ASPM/BMP5/HAND2/TGFB2/TNFRSF12A/CCR4/GATA3/CTHRC1/EN1/SIX3/SRPX2/LIF/CLCF1/DNAH11/HOXD9/STAP1/GSX2/CER1/DMRTA2/FEZF1/HOXA2/NKX2-5/HOXB2/HOXA1/SHOX2/HOXA3/HOXC8/HOXB3/PITX2/HOXD10/OTP/HOXC10/PAX3/POSTN	35	BP
	GO:1903900	regulation of viral life cycle	6/178	147/17910	0.003529	0.0340543	0.0252331	OAS1/MX1/OASL/ISG15/HMGA2/LTF	6	BP
	GO:0002699	positive regulation of immune effector process	7/178	198/17910	0.00369825	0.035588	0.0263695	ANXA1/GATA3/FCER2/CD80/C6/CLCF1/IL13RA2	7	BP
	GO:0048663	neuron fate commitment	4/178	64/17910	0.00376822	0.0360597	0.0267191	GSX2/DMRTA2/HOXD10/HOXC10	4	BP
	GO:0060135	maternal process involved in female pregnancy	4/178	64/17910	0.00376822	0.0360597	0.0267191	VDR/TCF23/LIF/DSG2	4	BP
	GO:0010941	regulation of cell death	28/178	1659/17910	0.00380069	0.0360796	0.0267338	ANXA1/VDR/CD3G/BMP5/HAND2/TGFB2/VAV3/PDCD1/TNFRSF12A/G0S2/GATA3/CD40LG/SERPINE1/EN1/PDPN/DPEP1/CLCF1/HP/TIMP1/MMP9/WNT16/TNFSF14/WT1/CXCL10/HMGA2/NKX2-5/LTF/HOXA5	28	BP
	GO:0030278	regulation of ossification	7/178	199/17910	0.00380171	0.0360796	0.0267338	NPNT/HAND2/TGFB2/CTHRC1/ISG15/HOXA2/LTF	7	BP
	GO:0050670	regulation of lymphocyte proliferation	7/178	199/17910	0.00380171	0.0360796	0.0267338	ANXA1/PTPN22/VAV3/CD40LG/CLCF1/IGFBP2/IL2RA	7	BP
	GO:0048589	developmental growth	14/178	624/17910	0.00387	0.0364605	0.0270161	ASPM/PHLDA2/TGFB2/TNFRSF12A/GATA3/EN1/CER1/WT1/CHRNA1/NKX2-5/GDF15/HOXA5/POSTN/HOXD13	14	BP
	GO:0061384	heart trabecula morphogenesis	3/178	32/17910	0.0038736	0.0364605	0.0270161	BMP5/TGFB2/NKX2-5	3	BP
	GO:0071295	cellular response to vitamin	3/178	32/17910	0.0038736	0.0364605	0.0270161	VDR/COL1A1/POSTN	3	BP
	GO:0009612	response to mechanical stimulus	7/178	200/17910	0.00390736	0.0365784	0.0271034	COL1A1/CHRNA9/IGFBP2/TNFSF14/CXCL10/CHI3L1/POSTN	7	BP
	GO:0032944	regulation of mononuclear cell proliferation	7/178	200/17910	0.00390736	0.0365784	0.0271034	ANXA1/PTPN22/VAV3/CD40LG/CLCF1/IGFBP2/IL2RA	7	BP
	GO:0010810	regulation of cell-substrate adhesion	7/178	201/17910	0.00401522	0.0374748	0.0277676	NPNT/COL1A1/SERPINE1/PDPN/COL8A1/HOXA7/POSTN	7	BP
	GO:0030856	regulation of epithelial cell differentiation	6/178	151/17910	0.00402487	0.0374748	0.0277676	VDR/GATA3/SERPINE1/LIF/MMP9/HOXA7	6	BP
	GO:0030168	platelet activation	6/178	152/17910	0.00415652	0.0380249	0.0281752	VAV3/CD40LG/COL1A1/PDPN/F2RL2/SAA1	6	BP
	GO:0034767	positive regulation of ion transmembrane transport	6/178	152/17910	0.00415652	0.0380249	0.0281752	KCNE5/NPSR1/CXCL9/STAC/CXCL11/CXCL10	6	BP
	GO:0042981	regulation of apoptotic process	26/178	1512/17910	0.00415781	0.0380249	0.0281752	ANXA1/VDR/CD3G/BMP5/HAND2/TGFB2/VAV3/PDCD1/TNFRSF12A/G0S2/GATA3/CD40LG/SERPINE1/EN1/PDPN/DPEP1/CLCF1/TIMP1/MMP9/TNFSF14/WT1/CXCL10/HMGA2/NKX2-5/LTF/HOXA5	26	BP
	GO:0033690	positive regulation of osteoblast proliferation	2/178	10/17910	0.00419433	0.0380249	0.0281752	CTHRC1/LTF	2	BP
	GO:0042415	norepinephrine metabolic process	2/178	10/17910	0.00419433	0.0380249	0.0281752	HAND2/GATA3	2	BP
	GO:0045625	regulation of T-helper 1 cell differentiation	2/178	10/17910	0.00419433	0.0380249	0.0281752	ANXA1/CD80	2	BP
	GO:0060525	prostate glandular acinus development	2/178	10/17910	0.00419433	0.0380249	0.0281752	HOXB13/HOXD13	2	BP
	GO:0060536	cartilage morphogenesis	2/178	10/17910	0.00419433	0.0380249	0.0281752	HAND2/HOXA5	2	BP
	GO:0060923	cardiac muscle cell fate commitment	2/178	10/17910	0.00419433	0.0380249	0.0281752	WT1/NKX2-5	2	BP
	GO:0071481	cellular response to X-ray	2/178	10/17910	0.00419433	0.0380249	0.0281752	GATA3/HMGA2	2	BP
	GO:0050767	regulation of neurogenesis	16/178	768/17910	0.00423437	0.0382871	0.0283695	ASPM/BMP5/TNFRSF12A/GATA3/SIX3/LIF/CLCF1/STAP1/GSX2/DMRTA2/FEZF1/HOXA2/NKX2-5/SHOX2/HOXB3/OTP	16	BP
	GO:0043410	positive regulation of MAPK cascade	12/178	499/17910	0.0042735	0.0385398	0.0285567	PTPN22/NPNT/HAND2/TGFB2/CD40LG/SLAMF1/LIF/WNT16/GDF15/CHI3L1/PLA2G2A/SAA1	12	BP
	GO:0010812	negative regulation of cell-substrate adhesion	4/178	67/17910	0.00444246	0.0398549	0.0295312	COL1A1/SERPINE1/HOXA7/POSTN	4	BP
	GO:0050918	positive chemotaxis	4/178	67/17910	0.00444246	0.0398549	0.0295312	CCR4/CXCL10/SAA2/SAA1	4	BP
	GO:0043069	negative regulation of programmed cell death	18/178	916/17910	0.00452028	0.0404477	0.0299704	ANXA1/BMP5/HAND2/PDCD1/GATA3/CD40LG/SERPINE1/EN1/PDPN/DPEP1/CLCF1/TIMP1/MMP9/TNFSF14/WT1/HMGA2/NKX2-5/LTF	18	BP
	GO:0071695	anatomical structure maturation	6/178	155/17910	0.00457058	0.0407918	0.0302254	TGFB2/GATA3/SIX3/HOXB13/LTF/HOXA5	6	BP
	GO:0048536	spleen development	3/178	34/17910	0.00460598	0.0410016	0.0303808	NKX2-5/PITX2/HOXB4	3	BP
	GO:0071674	mononuclear cell migration	4/178	68/17910	0.00468412	0.0415896	0.0308166	ANXA1/BMP5/SERPINE1/CXCL10	4	BP
	GO:2000112	regulation of cellular macromolecule biosynthetic process	52/178	3725/17910	0.0047229	0.0418262	0.0309918	OTX1/VDR/BMP5/NPNT/HAND2/TGFB2/GATA3/DEPDC1/CD40LG/TCF23/COL1A1/SERPINE1/IGF2BP3/MACC1/EN1/DMRT1/CD80/ZNF648/SIX3/LIF/MEOX2/HOXD9/SIX6/GSX2/HOXC6/CER1/DMRTA2/FEZF1/WT1/CXCL10/HOXA10/HOXB5/HMGA2/NKX2-5/HOXB2/HOXA7/HOXA1/SHOX2/HOXB13/VGLL2/HOXC8/LTF/HOXA9/HOXB3/HOXA5/PITX2/HOXD10/OTP/HOXB4/HOXC10/PAX3/HOXD13	52	BP
	GO:0032940	secretion by cell	25/178	1449/17910	0.00474705	0.0419323	0.0310705	ANXA1/CLEC12A/SERPINA3/PTPN22/GBP5/ABCA13/TGFB2/IQGAP2/GATA3/CHAT/CD40LG/CD2/SERPINE1/SLC18A3/LIF/IL13RA2/HP/TIMP1/MMP9/ISG15/TTR/LTF/CHI3L1/SAA1/POSTN	25	BP
	GO:0051155	positive regulation of striated muscle cell differentiation	4/178	69/17910	0.00493446	0.0434762	0.0322145	CXCL9/TNFSF14/GDF15/SHOX2	4	BP
	GO:0001893	maternal placenta development	3/178	35/17910	0.0050014	0.0437305	0.0324029	VDR/TCF23/LIF	3	BP
	GO:0003230	cardiac atrium development	3/178	35/17910	0.0050014	0.0437305	0.0324029	TGFB2/NKX2-5/SHOX2	3	BP
	GO:0110111	negative regulation of animal organ morphogenesis	3/178	35/17910	0.0050014	0.0437305	0.0324029	TGFB2/GATA3/TNFRSF11B	3	BP
	GO:0010951	negative regulation of endopeptidase activity	7/178	210/17910	0.00509055	0.0438054	0.0324584	CST6/SERPINE1/DPEP1/TIMP1/MMP9/TNFSF14/LTF	7	BP
	GO:0003161	cardiac conduction system development	2/178	11/17910	0.00509303	0.0438054	0.0324584	NKX2-5/DSG2	2	BP
	GO:0048853	forebrain morphogenesis	2/178	11/17910	0.00509303	0.0438054	0.0324584	OTX1/GSX2	2	BP
	GO:0061307	cardiac neural crest cell differentiation involved in heart development	2/178	11/17910	0.00509303	0.0438054	0.0324584	HAND2/PITX2	2	BP
	GO:0061308	cardiac neural crest cell development involved in heart development	2/178	11/17910	0.00509303	0.0438054	0.0324584	HAND2/PITX2	2	BP
	GO:1905941	positive regulation of gonad development	2/178	11/17910	0.00509303	0.0438054	0.0324584	DMRT1/WT1	2	BP
	GO:0007178	transmembrane receptor protein serine/threonine kinase signaling pathway	9/178	323/17910	0.00509898	0.0438054	0.0324584	BMP5/NPNT/TGFB2/AFP/FMOD/DMRT1/CER1/NKX2-5/GDF15	9	BP
	GO:0001655	urogenital system development	9/178	324/17910	0.00520094	0.0444597	0.0329431	NPNT/TGFB2/GATA3/LIF/CER1/MMP9/WT1/HOXB13/HOXD13	9	BP
	GO:0019058	viral life cycle	9/178	324/17910	0.00520094	0.0444597	0.0329431	OAS1/GPR15/SLAMF1/MX1/CD80/OASL/ISG15/HMGA2/LTF	9	BP
	GO:0043067	regulation of programmed cell death	26/178	1539/17910	0.00523717	0.0446586	0.0330905	ANXA1/VDR/CD3G/BMP5/HAND2/TGFB2/VAV3/PDCD1/TNFRSF12A/G0S2/GATA3/CD40LG/SERPINE1/EN1/PDPN/DPEP1/CLCF1/TIMP1/MMP9/TNFSF14/WT1/CXCL10/HMGA2/NKX2-5/LTF/HOXA5	26	BP
	GO:0060548	negative regulation of cell death	19/178	1003/17910	0.00525262	0.0446797	0.0331062	ANXA1/BMP5/HAND2/PDCD1/GATA3/CD40LG/SERPINE1/EN1/PDPN/DPEP1/CLCF1/TIMP1/MMP9/WNT16/TNFSF14/WT1/HMGA2/NKX2-5/LTF	19	BP
	GO:1902105	regulation of leukocyte differentiation	8/178	267/17910	0.00532124	0.0451519	0.0334561	ANXA1/GATA3/CD2/CD80/LIF/IL2RA/HOXA7/LTF	8	BP
	GO:0003279	cardiac septum development	5/178	113/17910	0.00542501	0.0459193	0.0340247	BMP5/TGFB2/GATA3/DNAH11/NKX2-5	5	BP
	GO:0008544	epidermis development	11/178	452/17910	0.00562799	0.0474148	0.0351328	ANXA1/VDR/TGFB2/CST6/KRT80/WNT16/HOXA7/DSG2/KRT75/HOXB13/PITX2	11	BP
	GO:0007368	determination of left/right symmetry	5/178	114/17910	0.00562921	0.0474148	0.0351328	DRC1/HAND2/DNAH11/NKX2-5/PITX2	5	BP
	GO:0032677	regulation of interleukin-8 production	4/178	72/17910	0.00573899	0.0482215	0.0357305	ANXA1/PTPN22/CD2/SERPINE1	4	BP
	GO:0007584	response to nutrient	7/178	215/17910	0.00577455	0.0483214	0.0358046	VDR/ALDH3A1/COL1A1/TNFRSF11B/IGFBP2/CXCL10/POSTN	7	BP
	GO:0051962	positive regulation of nervous system development	12/178	519/17910	0.00580656	0.0483214	0.0358046	ASPM/BMP5/TNFRSF12A/SRPX2/LIF/CLCF1/GSX2/DMRTA2/FEZF1/NKX2-5/SHOX2/OTP	12	BP
	GO:0007162	negative regulation of cell adhesion	8/178	271/17910	0.00580699	0.0483214	0.0358046	ANXA1/PTPN22/ADAMDEC1/COL1A1/SERPINE1/IL2RA/HOXA7/POSTN	8	BP
	GO:0070372	regulation of ERK1 and ERK2 cascade	8/178	271/17910	0.00580699	0.0483214	0.0358046	PTPN22/NPNT/HAND2/SLAMF1/CHRNA9/LIF/CHI3L1/PLA2G2A	8	BP
	GO:0019219	regulation of nucleobase-containing compound metabolic process	53/178	3853/17910	0.00583949	0.0484748	0.0359182	OTX1/VDR/BMP5/NPNT/HAND2/TGFB2/GATA3/DEPDC1/CD40LG/TCF23/COL1A1/SERPINE1/IGF2BP3/MACC1/EN1/DMRT1/CD80/ZNF648/SIX3/LIF/CLCF1/MEOX2/HOXD9/SIX6/GSX2/HOXC6/CER1/DMRTA2/FEZF1/WT1/CXCL10/HOXA10/HOXB5/HMGA2/NKX2-5/HOXB2/HOXA7/HOXA1/SHOX2/HOXB13/VGLL2/HOXC8/LTF/HOXA9/HOXB3/HOXA5/PITX2/HOXD10/OTP/HOXB4/HOXC10/PAX3/HOXD13	53	BP
	GO:0050769	positive regulation of neurogenesis	11/178	455/17910	0.00590575	0.048907	0.0362385	ASPM/BMP5/TNFRSF12A/LIF/CLCF1/GSX2/DMRTA2/FEZF1/NKX2-5/SHOX2/OTP	11	BP
	GO:0003208	cardiac ventricle morphogenesis	4/178	73/17910	0.00602545	0.0490091	0.0363142	HAND2/TGFB2/GATA3/NKX2-5	4	BP
	GO:0021536	diencephalon development	4/178	73/17910	0.00602545	0.0490091	0.0363142	OTX1/SIX3/PITX2/OTP	4	BP
	GO:0072089	stem cell proliferation	5/178	116/17910	0.00605378	0.0490091	0.0363142	ASPM/SIX3/DMRTA2/HMGA2/OTP	5	BP
	GO:0002517	T cell tolerance induction	2/178	12/17910	0.00607188	0.0490091	0.0363142	ICOS/IL2RA	2	BP
	GO:0003207	cardiac chamber formation	2/178	12/17910	0.00607188	0.0490091	0.0363142	HAND2/NKX2-5	2	BP
	GO:0021520	spinal cord motor neuron cell fate specification	2/178	12/17910	0.00607188	0.0490091	0.0363142	HOXD10/HOXC10	2	BP
	GO:0042118	endothelial cell activation	2/178	12/17910	0.00607188	0.0490091	0.0363142	CXCL10/HOXA9	2	BP
	GO:0060442	branching involved in prostate gland morphogenesis	2/178	12/17910	0.00607188	0.0490091	0.0363142	HOXB13/HOXD13	2	BP
	GO:0070493	thrombin-activated receptor signaling pathway	2/178	12/17910	0.00607188	0.0490091	0.0363142	IQGAP2/F2RL2	2	BP
	GO:1902337	regulation of apoptotic process involved in morphogenesis	2/178	12/17910	0.00607188	0.0490091	0.0363142	VDR/TGFB2	2	BP
	GO:0051960	regulation of nervous system development	17/178	870/17910	0.00607457	0.0490091	0.0363142	ASPM/BMP5/TNFRSF12A/GATA3/SIX3/SRPX2/LIF/CLCF1/STAP1/GSX2/DMRTA2/FEZF1/HOXA2/NKX2-5/SHOX2/HOXB3/OTP	17	BP
	GO:1902533	positive regulation of intracellular signal transduction	19/178	1019/17910	0.00619738	0.0498831	0.0369617	PTPN22/NPNT/HAND2/TGFB2/GATA3/ICOS/CD40LG/SLAMF1/CD80/LIF/TRAT1/CLCF1/WNT16/TNFSF14/GDF15/LTF/CHI3L1/PLA2G2A/SAA1	19	BP
	GO:0032350	regulation of hormone metabolic process	3/178	38/17910	0.00630783	0.0506437	0.0375253	VDR/BMP5/GATA3	3	BP
	GO:0021675	nerve development	4/178	74/17910	0.00632127	0.0506437	0.0375253	HOXB2/HOXA1/HOXA3/HOXB3	4	BP
	GO:0040007	growth	18/178	948/17910	0.00640188	0.0511705	0.0379156	ASPM/PAPPA2/PHLDA2/TGFB2/TNFRSF12A/GATA3/EN1/IGFBP2/CER1/WT1/HMGA2/CHRNA1/NKX2-5/GDF15/HOXB13/HOXA5/POSTN/HOXD13	18	BP
	GO:0002526	acute inflammatory response	7/178	220/17910	0.00652518	0.0520353	0.0385564	SERPINA3/GATA3/C6/HP/SAA2/CD163/SAA1	7	BP
	GO:0010556	regulation of macromolecule biosynthetic process	53/178	3877/17910	0.0066396	0.0528254	0.0391419	OTX1/VDR/BMP5/NPNT/HAND2/TGFB2/GATA3/DEPDC1/CD40LG/TCF23/COL1A1/SERPINE1/IGF2BP3/MACC1/EN1/FCER2/DMRT1/CD80/ZNF648/SIX3/LIF/MEOX2/HOXD9/SIX6/GSX2/HOXC6/CER1/DMRTA2/FEZF1/WT1/CXCL10/HOXA10/HOXB5/HMGA2/NKX2-5/HOXB2/HOXA7/HOXA1/SHOX2/HOXB13/VGLL2/HOXC8/LTF/HOXA9/HOXB3/HOXA5/PITX2/HOXD10/OTP/HOXB4/HOXC10/PAX3/HOXD13	53	BP
	GO:0009611	response to wounding	14/178	665/17910	0.00670103	0.0531913	0.039413	ANXA1/TGFB2/VAV3/TNFRSF12A/GATA3/CD40LG/COL1A1/SERPINE1/PDPN/F2RL2/TIMP1/HOXB13/SAA1/POSTN	14	BP
	GO:0051928	positive regulation of calcium ion transport	5/178	119/17910	0.00673218	0.0533157	0.0395052	NPSR1/CXCL9/STAC/CXCL11/CXCL10	5	BP
	GO:0017145	stem cell division	3/178	39/17910	0.00678421	0.0536046	0.0397193	ASPM/TGFB2/HOXB4	3	BP
	GO:0001649	osteoblast differentiation	7/178	222/17910	0.00684493	0.0539606	0.0399831	NPNT/HAND2/COL1A1/CTHRC1/HOXA2/SHOX2/LTF	7	BP
	GO:0042221	response to chemical	60/178	4520/17910	0.00686581	0.0540017	0.0400134	ANXA1/VDR/OAS1/ALDH3A1/PTPN22/GBP5/NPNT/TGFB2/VAV3/TNFRSF12A/MX2/CCR4/GATA3/CD40LG/OR51E1/COL1A1/GALNT3/TNFRSF11B/SERPINE1/MX1/FMOD/FCER2/CD80/SLC18A3/DPEP1/LIF/OASL/CXCL9/CLCF1/IL5RA/IGFBP2/IL13RA2/GPX8/CXCL11/HP/TIMP1/STAP1/CER1/MMP9/WNT16/FEZF1/TNFSF14/WT1/CXCL10/ISG15/SAA2/HOXA2/HMGA2/IL2RA/NKX2-5/CA3/DSG2/GDF15/HOXB13/NNMT/LTF/CHI3L1/SAA1/POSTN/HOXD13	60	BP
	GO:0051101	regulation of DNA binding	5/178	120/17910	0.00696967	0.0546936	0.0405262	HAND2/GATA3/LIF/MMP9/HMGA2	5	BP
	GO:0010466	negative regulation of peptidase activity	7/178	223/17910	0.00700911	0.0548782	0.0406629	CST6/SERPINE1/DPEP1/TIMP1/MMP9/TNFSF14/LTF	7	BP
	GO:0051447	negative regulation of meiotic cell cycle	2/178	13/17910	0.00712921	0.0552324	0.0409254	DMRT1/LIF	2	BP
	GO:0060712	spongiotrophoblast layer development	2/178	13/17910	0.00712921	0.0552324	0.0409254	PHLDA2/LIF	2	BP
	GO:0072182	regulation of nephron tubule epithelial cell differentiation	2/178	13/17910	0.00712921	0.0552324	0.0409254	GATA3/LIF	2	BP
	GO:1902713	regulation of interferon-gamma secretion	2/178	13/17910	0.00712921	0.0552324	0.0409254	PTPN22/CD2	2	BP
	GO:0050776	regulation of immune response	19/178	1033/17910	0.00713452	0.0552324	0.0409254	ANXA1/PTPN22/CD3G/GBP5/TGFB2/VAV3/PDCD1/GATA3/CD40LG/COL1A1/FCER2/CD80/C6/TRAT1/CLCF1/IL13RA2/STAP1/IL2RA/LTF	19	BP
	GO:1903706	regulation of hemopoiesis	11/178	468/17910	0.00723675	0.0558751	0.0414016	ANXA1/GATA3/CD2/CD80/LIF/ISG15/IL2RA/HOXA7/LTF/HOXA9/HOXA5	11	BP
	GO:0060411	cardiac septum morphogenesis	4/178	77/17910	0.0072662	0.0558751	0.0414016	BMP5/TGFB2/DNAH11/NKX2-5	4	BP
	GO:0072088	nephron epithelium morphogenesis	4/178	77/17910	0.0072662	0.0558751	0.0414016	NPNT/GATA3/LIF/WT1	4	BP
	GO:0044706	multi-multicellular organism process	7/178	225/17910	0.00734623	0.0563647	0.0417644	VDR/TCF23/LIF/IGFBP2/TIMP1/MMP9/DSG2	7	BP
	GO:0051279	regulation of release of sequestered calcium ion into cytosol	4/178	78/17910	0.00760074	0.0581879	0.0431153	NPSR1/CXCL9/CXCL11/CXCL10	4	BP
	GO:0051897	positive regulation of protein kinase B signaling	6/178	173/17910	0.00772024	0.0589585	0.0436863	GATA3/ICOS/CD80/TRAT1/GDF15/CHI3L1	6	BP
	GO:0031401	positive regulation of protein modification process	20/178	1117/17910	0.00773563	0.0589585	0.0436863	PTPN22/BMP5/NPNT/HAND2/TGFB2/GATA3/CD40LG/SLAMF1/CD80/LIF/CLCF1/STAP1/MMP9/WNT16/HMGA2/GDF15/LTF/CHI3L1/PLA2G2A/SAA1	20	BP
	GO:0051445	regulation of meiotic cell cycle	3/178	41/17910	0.00779968	0.0591162	0.0438032	ASPM/DMRT1/LIF	3	BP
	GO:0090184	positive regulation of kidney development	3/178	41/17910	0.00779968	0.0591162	0.0438032	GATA3/LIF/WT1	3	BP
	GO:0018130	heterocycle biosynthetic process	55/178	4089/17910	0.0078078	0.0591162	0.0438032	OTX1/VDR/BMP5/NPNT/HAND2/TGFB2/SPOCD1/GATA3/DEPDC1/CD40LG/TCF23/COL1A1/SERPINE1/MACC1/EN1/DMRT1/CD80/ZNF648/SIX3/LIF/MEOX2/HOXD9/SIX6/GSX2/HOXC6/CER1/DMRTA2/FEZF1/WT1/CXCL10/ISG15/HOXA10/HOXB5/HMGA2/NKX2-5/HOXB2/HOXA7/HOXA1/SHOX2/HOXB13/NNMT/HDC/VGLL2/HOXC8/LTF/HOXA9/HOXB3/HOXA5/PITX2/HOXD10/OTP/HOXB4/HOXC10/PAX3/HOXD13	55	BP
	GO:0007167	enzyme linked receptor protein signaling pathway	18/178	968/17910	0.00787308	0.0594798	0.0440726	ESM1/BMP5/NPNT/TGFB2/VAV3/GATA3/GALNT3/AFP/FMOD/DMRT1/LIF/TRAT1/IGFBP2/STAP1/CER1/MMP9/NKX2-5/GDF15	18	BP
	GO:0001708	cell fate specification	4/178	79/17910	0.00794527	0.059763	0.0442824	GSX2/DMRTA2/HOXD10/HOXC10	4	BP
	GO:0072028	nephron morphogenesis	4/178	79/17910	0.00794527	0.059763	0.0442824	NPNT/GATA3/LIF/WT1	4	BP
	GO:0006950	response to stress	52/178	3822/17910	0.00798212	0.0599094	0.0443909	ANXA1/OAS1/ALDH3A1/SERPINA3/PTPN22/PAPPA2/GBP5/HAND2/TGFB2/VAV3/TNFRSF12A/MX2/CCR4/GATA3/SPATA18/CD40LG/EYA4/COL1A1/SLAMF1/SERPINE1/MX1/PDPN/DPEP1/C6/JCHAIN/OASL/TRAT1/CXCL9/IL5RA/STAC/GPX8/F2RL2/HP/TIMP1/STAP1/MMP9/WNT16/CXCL10/ISG15/SAA2/HMGA2/MAP1LC3C/CD163/IL2RA/CA3/TRPM8/HOXB13/LTF/CHI3L1/PLA2G2A/SAA1/POSTN	52	BP
	GO:0019438	aromatic compound biosynthetic process	55/178	4099/17910	0.0082138	0.0610888	0.0452648	OTX1/VDR/BMP5/NPNT/HAND2/TGFB2/SPOCD1/GATA3/DEPDC1/CD40LG/TCF23/COL1A1/SERPINE1/MACC1/EN1/DMRT1/CD80/ZNF648/SIX3/LIF/MEOX2/HOXD9/SIX6/GSX2/HOXC6/CER1/DMRTA2/FEZF1/WT1/CXCL10/ISG15/HOXA10/HOXB5/HMGA2/NKX2-5/HOXB2/HOXA7/HOXA1/SHOX2/HOXB13/NNMT/HDC/VGLL2/HOXC8/LTF/HOXA9/HOXB3/HOXA5/PITX2/HOXD10/OTP/HOXB4/HOXC10/PAX3/HOXD13	55	BP
	GO:0045064	T-helper 2 cell differentiation	2/178	14/17910	0.00826339	0.0610888	0.0452648	ANXA1/GATA3	2	BP
	GO:0060911	cardiac cell fate commitment	2/178	14/17910	0.00826339	0.0610888	0.0452648	WT1/NKX2-5	2	BP
	GO:0072216	positive regulation of metanephros development	2/178	14/17910	0.00826339	0.0610888	0.0452648	LIF/WT1	2	BP
	GO:0090399	replicative senescence	2/178	14/17910	0.00826339	0.0610888	0.0452648	SERPINE1/WNT16	2	BP
	GO:1901722	regulation of cell proliferation involved in kidney development	2/178	14/17910	0.00826339	0.0610888	0.0452648	GATA3/WT1	2	BP
	GO:1904748	regulation of apoptotic process involved in development	2/178	14/17910	0.00826339	0.0610888	0.0452648	VDR/TGFB2	2	BP
	GO:0003151	outflow tract morphogenesis	4/178	80/17910	0.00829991	0.0610966	0.0452705	HAND2/TGFB2/NKX2-5/PITX2	4	BP
	GO:0009798	axis specification	4/178	80/17910	0.00829991	0.0610966	0.0452705	SIX3/CER1/WT1/PITX2	4	BP
	GO:0001953	negative regulation of cell-matrix adhesion	3/178	42/17910	0.00833918	0.0611244	0.0452912	SERPINE1/HOXA7/POSTN	3	BP
	GO:0021983	pituitary gland development	3/178	42/17910	0.00833918	0.0611244	0.0452912	SIX3/PITX2/OTP	3	BP
	GO:0070371	ERK1 and ERK2 cascade	8/178	289/17910	0.00842281	0.0616064	0.0456483	PTPN22/NPNT/HAND2/SLAMF1/CHRNA9/LIF/CHI3L1/PLA2G2A	8	BP
	GO:0061138	morphogenesis of a branching epithelium	6/178	178/17910	0.00881991	0.0643741	0.0476991	VDR/NPNT/WT1/HOXB13/HOXA5/HOXD13	6	BP
	GO:0048644	muscle organ morphogenesis	4/178	82/17910	0.00903996	0.0658407	0.0487858	TGFB2/LIF/NKX2-5/SHOX2	4	BP
	GO:0045667	regulation of osteoblast differentiation	5/178	128/17910	0.00908429	0.066024	0.0489216	NPNT/HAND2/CTHRC1/HOXA2/LTF	5	BP
	GO:0034654	nucleobase-containing compound biosynthetic process	54/178	4029/17910	0.00912283	0.0661645	0.0490257	OTX1/VDR/BMP5/NPNT/HAND2/TGFB2/SPOCD1/GATA3/DEPDC1/CD40LG/TCF23/COL1A1/SERPINE1/MACC1/EN1/DMRT1/CD80/ZNF648/SIX3/LIF/MEOX2/HOXD9/SIX6/GSX2/HOXC6/CER1/DMRTA2/FEZF1/WT1/CXCL10/ISG15/HOXA10/HOXB5/HMGA2/NKX2-5/HOXB2/HOXA7/HOXA1/SHOX2/HOXB13/NNMT/VGLL2/HOXC8/LTF/HOXA9/HOXB3/HOXA5/PITX2/HOXD10/OTP/HOXB4/HOXC10/PAX3/HOXD13	54	BP
	GO:0045582	positive regulation of T cell differentiation	4/178	83/17910	0.0094256	0.0674951	0.0500117	ANXA1/GATA3/CD80/IL2RA	4	BP
	GO:0002460	adaptive immune response based on somatic recombination of immune receptors built from immunoglobulin superfamily domains	8/178	295/17910	0.00946592	0.0674951	0.0500117	ANXA1/GATA3/CD40LG/FCER2/CD80/C6/CLCF1/IL13RA2	8	BP
	GO:0007512	adult heart development	2/178	15/17910	0.0094728	0.0674951	0.0500117	HAND2/NKX2-5	2	BP
	GO:0010819	regulation of T cell chemotaxis	2/178	15/17910	0.0094728	0.0674951	0.0500117	TNFSF14/CXCL10	2	BP
	GO:0033599	regulation of mammary gland epithelial cell proliferation	2/178	15/17910	0.0094728	0.0674951	0.0500117	GATA3/HOXA5	2	BP
	GO:0072160	nephron tubule epithelial cell differentiation	2/178	15/17910	0.0094728	0.0674951	0.0500117	GATA3/LIF	2	BP
	GO:0002437	inflammatory response to antigenic stimulus	3/178	44/17910	0.00948262	0.0674951	0.0500117	GATA3/IL5RA/IL2RA	3	BP
	GO:0002548	monocyte chemotaxis	3/178	44/17910	0.00948262	0.0674951	0.0500117	ANXA1/SERPINE1/CXCL10	3	BP
	GO:0048483	autonomic nervous system development	3/178	44/17910	0.00948262	0.0674951	0.0500117	HAND2/GATA3/HOXB2	3	BP
	GO:0051099	positive regulation of binding	6/178	181/17910	0.00953122	0.0677012	0.0501643	HAND2/GATA3/CTHRC1/MMP9/HMGA2/HOXA3	6	BP
	GO:0007507	heart development	12/178	556/17910	0.00977227	0.0692705	0.0513271	DRC1/BMP5/HAND2/TGFB2/GATA3/DNAH11/WNT16/WT1/NKX2-5/DSG2/SHOX2/PITX2	12	BP
	GO:0071621	granulocyte chemotaxis	4/178	84/17910	0.00982179	0.0694786	0.0514814	ANXA1/TGFB2/VAV3/SAA1	4	BP
	GO:0030199	collagen fibril organization	3/178	45/17910	0.0100869	0.0709171	0.0525473	TGFB2/COL1A1/FMOD	3	BP
	GO:0035987	endodermal cell differentiation	3/178	45/17910	0.0100869	0.0709171	0.0525473	MMP9/COL8A1/HMGA2	3	BP
	GO:0071675	regulation of mononuclear cell migration	3/178	45/17910	0.0100869	0.0709171	0.0525473	BMP5/SERPINE1/CXCL10	3	BP
	GO:0065009	regulation of molecular function	43/178	3065/17910	0.0101288	0.0710669	0.0526583	VDR/KCNE5/PTPN22/SH2D4A/PHLDA2/BMP5/NPNT/HAND2/TGFB2/VAV3/IQGAP2/CST6/SPOCD1/GATA3/DEPDC1/CD40LG/TNFRSF11B/SERPINE1/MACC1/CTHRC1/FCER2/NTS/DPEP1/LIF/VSTM1/CXCL9/CLCF1/STAC/CXCL11/HP/TIMP1/STAP1/CER1/MMP9/TNFSF14/CXCL10/HMGA2/TTR/GDF15/HOXA3/LTF/CHI3L1/SAA1	43	BP
	GO:0042475	odontogenesis of dentin-containing tooth	4/178	85/17910	0.0102287	0.0716214	0.0530691	HAND2/TNFRSF11B/SERPINE1/WDR72	4	BP
	GO:0050715	positive regulation of cytokine secretion	5/178	132/17910	0.0102918	0.0719175	0.0532885	PTPN22/GATA3/CD2/SAA1/POSTN	5	BP
	GO:1901362	organic cyclic compound biosynthetic process	56/178	4239/17910	0.0104519	0.0728881	0.0540077	OTX1/VDR/ABCB11/BMP5/NPNT/HAND2/TGFB2/SPOCD1/GATA3/DEPDC1/CD40LG/TCF23/COL1A1/SERPINE1/MACC1/EN1/DMRT1/CD80/ZNF648/SIX3/LIF/MEOX2/HOXD9/SIX6/GSX2/HOXC6/CER1/DMRTA2/FEZF1/WT1/CXCL10/ISG15/HOXA10/HOXB5/HMGA2/NKX2-5/HOXB2/HOXA7/HOXA1/SHOX2/HOXB13/NNMT/HDC/VGLL2/HOXC8/LTF/HOXA9/HOXB3/HOXA5/PITX2/HOXD10/OTP/HOXB4/HOXC10/PAX3/HOXD13	56	BP
	GO:1901617	organic hydroxy compound biosynthetic process	7/178	241/17910	0.0104911	0.0730138	0.0541008	VDR/ABCB11/BMP5/HAND2/TGFB2/GATA3/HDC	7	BP
	GO:0048839	inner ear development	6/178	185/17910	0.0105422	0.0730739	0.0541453	OTX1/TGFB2/GATA3/CTHRC1/CHRNA9/HOXA1	6	BP
	GO:0051147	regulation of muscle cell differentiation	6/178	185/17910	0.0105422	0.0730739	0.0541453	CXCL9/TNFSF14/CXCL10/NKX2-5/GDF15/SHOX2	6	BP
	GO:2000177	regulation of neural precursor cell proliferation	4/178	86/17910	0.0106463	0.0736475	0.0545704	ASPM/SIX3/DMRTA2/OTP	4	BP
	GO:0045687	positive regulation of glial cell differentiation	3/178	46/17910	0.0107131	0.0736658	0.0545839	LIF/CLCF1/GSX2	3	BP
	GO:0048538	thymus development	3/178	46/17910	0.0107131	0.0736658	0.0545839	HAND2/GATA3/HOXA3	3	BP
	GO:0048806	genitalia development	3/178	46/17910	0.0107131	0.0736658	0.0545839	BMP5/WT1/HOXD13	3	BP
	GO:0003222	ventricular trabecula myocardium morphogenesis	2/178	16/17910	0.0107559	0.0736658	0.0545839	TGFB2/NKX2-5	2	BP
	GO:0060413	atrial septum morphogenesis	2/178	16/17910	0.0107559	0.0736658	0.0545839	TGFB2/NKX2-5	2	BP
	GO:0070374	positive regulation of ERK1 and ERK2 cascade	6/178	186/17910	0.0108063	0.0738647	0.0547313	PTPN22/NPNT/HAND2/SLAMF1/CHI3L1/PLA2G2A	6	BP
	GO:2000117	negative regulation of cysteine-type endopeptidase activity	4/178	87/17910	0.0110748	0.0755497	0.0559799	DPEP1/MMP9/TNFSF14/LTF	4	BP
	GO:0002822	regulation of adaptive immune response based on somatic recombination of immune receptors built from immunoglobulin superfamily domains	5/178	135/17910	0.0112667	0.0767068	0.0568372	ANXA1/GATA3/FCER2/CD80/CLCF1	5	BP
	GO:0043370	regulation of CD4-positive, alpha-beta T cell differentiation	3/178	47/17910	0.0113614	0.0771989	0.0572019	ANXA1/GATA3/CD80	3	BP
	GO:0048468	cell development	30/178	1971/17910	0.0116231	0.0788217	0.0584043	ASPM/BMP5/HAND2/TGFB2/TNFRSF12A/GATA3/CTHRC1/EN1/DMRT1/PDPN/SIX3/LIF/CLCF1/HOXD9/STAP1/GSX2/DMRTA2/FEZF1/WT1/HOXA2/NKX2-5/SHOX2/HOXB13/LTF/HOXB3/HOXA5/PITX2/HOXD10/OTP/POSTN	30	BP
	GO:0040017	positive regulation of locomotion	12/178	570/17910	0.0117297	0.0793888	0.0588245	ANXA1/TGFB2/CCR4/GATA3/COL1A1/SERPINE1/PDPN/SRPX2/MMP9/TNFSF14/CXCL10/POSTN	12	BP
	GO:0007417	central nervous system development	17/178	935/17910	0.0119519	0.080734	0.0598212	OTX1/ASPM/BMP5/EN1/SIX3/LIF/CLCF1/GSX2/DMRTA2/FEZF1/HOXA2/HOXB2/HOXB3/PITX2/HOXD10/OTP/HOXC10	17	BP
	GO:0002686	negative regulation of leukocyte migration	3/178	48/17910	0.0120318	0.0808572	0.0599125	BMP5/STAP1/HOXA7	3	BP
	GO:0002643	regulation of tolerance induction	2/178	17/17910	0.012111	0.0808572	0.0599125	PDCD1/IL2RA	2	BP
	GO:0007379	segment specification	2/178	17/17910	0.012111	0.0808572	0.0599125	MEOX2/HOXA2	2	BP
	GO:0035988	chondrocyte proliferation	2/178	17/17910	0.012111	0.0808572	0.0599125	HMGA2/LTF	2	BP
	GO:0048711	positive regulation of astrocyte differentiation	2/178	17/17910	0.012111	0.0808572	0.0599125	LIF/CLCF1	2	BP
	GO:0061323	cell proliferation involved in heart morphogenesis	2/178	17/17910	0.012111	0.0808572	0.0599125	HAND2/PITX2	2	BP
	GO:1901343	negative regulation of vasculature development	6/178	191/17910	0.012198	0.0812808	0.0602264	TGFB2/SERPINE1/MEOX2/WT1/CXCL10/HOXA5	6	BP
	GO:0002700	regulation of production of molecular mediator of immune response	5/178	138/17910	0.0123027	0.0816624	0.0605091	TGFB2/GATA3/CD40LG/CLCF1/IL13RA2	5	BP
	GO:0030879	mammary gland development	5/178	138/17910	0.0123027	0.0816624	0.0605091	VDR/GATA3/HOXD9/HOXA9/HOXA5	5	BP
	GO:0042102	positive regulation of T cell proliferation	4/178	90/17910	0.0124265	0.0823255	0.0610005	ANXA1/CD40LG/IGFBP2/IL2RA	4	BP
	GO:0007605	sensory perception of sound	5/178	139/17910	0.0126619	0.0835638	0.0619181	EYA4/COL1A1/CHRNA9/HOXA1/PAX3	5	BP
	GO:0045580	regulation of T cell differentiation	5/178	139/17910	0.0126619	0.0835638	0.0619181	ANXA1/GATA3/CD2/CD80/IL2RA	5	BP
	GO:0060395	SMAD protein signal transduction	3/178	49/17910	0.0127245	0.0836563	0.0619866	TGFB2/AFP/GDF15	3	BP
	GO:0090102	cochlea development	3/178	49/17910	0.0127245	0.0836563	0.0619866	GATA3/CTHRC1/HOXA1	3	BP
	GO:0010717	regulation of epithelial to mesenchymal transition	4/178	91/17910	0.0128994	0.0846449	0.0627191	BMP5/TGFB2/COL1A1/PDPN	4	BP
	GO:0002697	regulation of immune effector process	10/178	441/17910	0.0129341	0.0847112	0.0627682	ANXA1/TGFB2/GATA3/CD40LG/FCER2/CD80/C6/CLCF1/IL13RA2/IL2RA	10	BP
	GO:0072073	kidney epithelium development	5/178	140/17910	0.0130282	0.0851654	0.0631047	NPNT/GATA3/LIF/CER1/WT1	5	BP
	GO:0045638	negative regulation of myeloid cell differentiation	4/178	92/17910	0.0133838	0.0870291	0.0644857	HOXA7/LTF/HOXA9/HOXA5	4	BP
	GO:0001706	endoderm formation	3/178	50/17910	0.0134396	0.0870291	0.0644857	MMP9/COL8A1/HMGA2	3	BP
	GO:0010718	positive regulation of epithelial to mesenchymal transition	3/178	50/17910	0.0134396	0.0870291	0.0644857	TGFB2/COL1A1/PDPN	3	BP
	GO:0045661	regulation of myoblast differentiation	3/178	50/17910	0.0134396	0.0870291	0.0644857	CXCL9/TNFSF14/CXCL10	3	BP
	GO:2000179	positive regulation of neural precursor cell proliferation	3/178	50/17910	0.0134396	0.0870291	0.0644857	ASPM/DMRTA2/OTP	3	BP
	GO:0002274	myeloid leukocyte activation	13/178	652/17910	0.0134867	0.0871659	0.064587	CLEC12A/SERPINA3/ABCA13/IQGAP2/CD2/SLAMF1/IL13RA2/HP/STAP1/MMP9/TTR/LTF/CHI3L1	13	BP
	GO:0010832	negative regulation of myotube differentiation	2/178	18/17910	0.0135366	0.0871659	0.064587	CXCL10/NKX2-5	2	BP
	GO:0090026	positive regulation of monocyte chemotaxis	2/178	18/17910	0.0135366	0.0871659	0.064587	SERPINE1/CXCL10	2	BP
	GO:0032649	regulation of interferon-gamma production	4/178	93/17910	0.0138795	0.0885956	0.0656464	PTPN22/GATA3/CD2/ISG15	4	BP
	GO:0045621	positive regulation of lymphocyte differentiation	4/178	93/17910	0.0138795	0.0885956	0.0656464	ANXA1/GATA3/CD80/IL2RA	4	BP
	GO:0072080	nephron tubule development	4/178	93/17910	0.0138795	0.0885956	0.0656464	NPNT/GATA3/LIF/WT1	4	BP
	GO:0001667	ameboidal-type cell migration	10/178	446/17910	0.0138992	0.0885956	0.0656464	ANXA1/HAND2/TGFB2/GATA3/SRPX2/MEOX2/TIMP1/CER1/MMP9/PITX2	10	BP
	GO:0001819	positive regulation of cytokine production	10/178	446/17910	0.0138992	0.0885956	0.0656464	ANXA1/PTPN22/GBP5/GATA3/CD40LG/CD2/SERPINE1/CD80/SAA1/POSTN	10	BP
	GO:0065008	regulation of biological quality	49/178	3661/17910	0.013913	0.0885956	0.0656464	ANXA1/VDR/ASPM/KCNE5/OAS1/NPSR1/SERPINA3/BMP5/GPR174/VAV3/IQGAP2/TNFRSF12A/SIT1/CCR4/G0S2/GATA3/CHAT/CD40LG/COL1A1/TNFRSF11B/SERPINE1/IGF2BP3/AFP/SLC18A3/NTS/PDPN/CHRNA9/SRPX2/JCHAIN/LIF/CXCL9/F2RL2/CXCL11/CER1/TNFSF14/CXCL10/ISG15/CHRNA1/IL2RA/TTR/DSG2/TRPM8/HDC/LTF/SCNN1B/HOXA5/HOXC10/SAA1/POSTN	49	BP
	GO:0050777	negative regulation of immune response	5/178	143/17910	0.0141699	0.0896158	0.0664023	ANXA1/TGFB2/PDCD1/IL13RA2/IL2RA	5	BP
	GO:1902107	positive regulation of leukocyte differentiation	5/178	143/17910	0.0141699	0.0896158	0.0664023	ANXA1/GATA3/CD80/LIF/IL2RA	5	BP
	GO:0021515	cell differentiation in spinal cord	3/178	51/17910	0.0141772	0.0896158	0.0664023	GSX2/HOXD10/HOXC10	3	BP
	GO:0070098	chemokine-mediated signaling pathway	3/178	51/17910	0.0141772	0.0896158	0.0664023	CCR4/CXCL11/CXCL10	3	BP
	GO:0030335	positive regulation of cell migration	11/178	516/17910	0.014279	0.0900935	0.0667563	ANXA1/TGFB2/GATA3/COL1A1/SERPINE1/PDPN/SRPX2/MMP9/TNFSF14/CXCL10/POSTN	11	BP
	GO:0035148	tube formation	5/178	144/17910	0.0145649	0.0915016	0.0677997	BMP5/TGFB2/GATA3/CTHRC1/HOXA1	5	BP
	GO:1903169	regulation of calcium ion transmembrane transport	5/178	144/17910	0.0145649	0.0915016	0.0677997	NPSR1/CXCL9/STAC/CXCL11/CXCL10	5	BP
	GO:0031324	negative regulation of cellular metabolic process	35/178	2432/17910	0.0145818	0.0915016	0.0677997	VDR/PTPN22/SH2D4A/BMP5/TGFB2/CST6/SPOCD1/GATA3/DEPDC1/SERPINE1/IGF2BP3/EN1/DMRT1/DPEP1/SIX3/CHRNA9/LIF/TRAT1/HOXD9/HP/TIMP1/STAP1/HOXC6/MMP9/FEZF1/TNFSF14/WT1/ISG15/HMGA2/NKX2-5/HOXA7/HOXB13/HOXC8/LTF/HOXB4	35	BP
	GO:0051130	positive regulation of cellular component organization	20/178	1189/17910	0.0146479	0.0916169	0.0678851	ANXA1/GBP5/BMP5/TGFB2/IQGAP2/TNFRSF12A/GATA3/SERPINE1/DMRT1/PDPN/SRPX2/JCHAIN/LIF/CXCL9/STAP1/MMP9/TNFSF14/NKX2-5/GDF15/SHOX2	20	BP
	GO:0009617	response to bacterium	12/178	588/17910	0.014676	0.0916169	0.0678851	PTPN22/GBP5/CCR4/SERPINE1/JCHAIN/HP/STAP1/CXCL10/ISG15/CA3/LTF/PLA2G2A	12	BP
	GO:0034764	positive regulation of transmembrane transport	6/178	199/17910	0.01468	0.0916169	0.0678851	KCNE5/NPSR1/CXCL9/STAC/CXCL11/CXCL10	6	BP
	GO:0033273	response to vitamin	4/178	95/17910	0.0149056	0.0916511	0.0679105	VDR/COL1A1/CXCL10/POSTN	4	BP
	GO:0060993	kidney morphogenesis	4/178	95/17910	0.0149056	0.0916511	0.0679105	NPNT/GATA3/LIF/WT1	4	BP
	GO:0061326	renal tubule development	4/178	95/17910	0.0149056	0.0916511	0.0679105	NPNT/GATA3/LIF/WT1	4	BP
	GO:0007566	embryo implantation	3/178	52/17910	0.0149374	0.0916511	0.0679105	LIF/TIMP1/MMP9	3	BP
	GO:0060350	endochondral bone morphogenesis	3/178	52/17910	0.0149374	0.0916511	0.0679105	COL1A1/CER1/SHOX2	3	BP
	GO:0033993	response to lipid	16/178	883/17910	0.0150108	0.0916511	0.0679105	ANXA1/VDR/ALDH3A1/PTPN22/TGFB2/COL1A1/SERPINE1/IGFBP2/STAP1/CXCL10/HOXA2/DSG2/HOXB13/LTF/POSTN/HOXD13	16	BP
	GO:0002827	positive regulation of T-helper 1 type immune response	2/178	19/17910	0.0150313	0.0916511	0.0679105	ANXA1/CD80	2	BP
	GO:0002922	positive regulation of humoral immune response	2/178	19/17910	0.0150313	0.0916511	0.0679105	FCER2/C6	2	BP
	GO:0042693	muscle cell fate commitment	2/178	19/17910	0.0150313	0.0916511	0.0679105	WT1/NKX2-5	2	BP
	GO:0045063	T-helper 1 cell differentiation	2/178	19/17910	0.0150313	0.0916511	0.0679105	ANXA1/CD80	2	BP
	GO:0045663	positive regulation of myoblast differentiation	2/178	19/17910	0.0150313	0.0916511	0.0679105	CXCL9/TNFSF14	2	BP
	GO:0060973	cell migration involved in heart development	2/178	19/17910	0.0150313	0.0916511	0.0679105	HAND2/PITX2	2	BP
	GO:1905939	regulation of gonad development	2/178	19/17910	0.0150313	0.0916511	0.0679105	DMRT1/WT1	2	BP
	GO:0050707	regulation of cytokine secretion	6/178	201/17910	0.0153516	0.0933194	0.0691466	ANXA1/PTPN22/GATA3/CD2/SAA1/POSTN	6	BP
	GO:0016331	morphogenesis of embryonic epithelium	5/178	146/17910	0.015377	0.0933194	0.0691466	BMP5/TGFB2/GATA3/CTHRC1/WNT16	5	BP
	GO:0031589	cell-substrate adhesion	8/178	322/17910	0.0153862	0.0933194	0.0691466	NPNT/TNFRSF12A/COL1A1/SERPINE1/PDPN/COL8A1/HOXA7/POSTN	8	BP
	GO:0018958	phenol-containing compound metabolic process	4/178	96/17910	0.0154362	0.0934581	0.0692494	HAND2/TGFB2/GATA3/HDC	4	BP
	GO:0060322	head development	14/178	738/17910	0.0156495	0.0945831	0.070083	OTX1/ASPM/BMP5/COL1A1/EN1/SIX3/GSX2/DMRTA2/FEZF1/HOXA2/HOXB2/HOXB3/PITX2/OTP	14	BP
	GO:0050853	B cell receptor signaling pathway	3/178	53/17910	0.0157203	0.0948449	0.070277	PTPN22/VAV3/STAP1	3	BP
	GO:0002443	leukocyte mediated immunity	15/178	814/17910	0.0159463	0.0960403	0.0711627	CLEC12A/SERPINA3/ABCA13/IQGAP2/GATA3/CD40LG/FCER2/C6/CLCF1/IL13RA2/HP/MMP9/TTR/LTF/CHI3L1	15	BP
	GO:0045766	positive regulation of angiogenesis	6/178	203/17910	0.0160442	0.0964611	0.0714745	ANXA1/SERPINE1/C6/SRPX2/HMGA2/CHI3L1	6	BP
	GO:0030098	lymphocyte differentiation	8/178	325/17910	0.0161796	0.0971058	0.0719522	ANXA1/PTPN22/GATA3/CD40LG/CD2/CD80/CLCF1/IL2RA	8	BP
	GO:0051146	striated muscle cell differentiation	7/178	263/17910	0.0162818	0.0975493	0.0722808	CXCL9/TNFSF14/WT1/CXCL10/NKX2-5/GDF15/SHOX2	7	BP
	GO:0050792	regulation of viral process	6/178	204/17910	0.0163985	0.0980526	0.0726537	OAS1/MX1/OASL/ISG15/HMGA2/LTF	6	BP
	GO:0032663	regulation of interleukin-2 production	3/178	54/17910	0.0165259	0.0980526	0.0726537	ANXA1/GATA3/CD80	3	BP
	GO:0001657	ureteric bud development	4/178	98/17910	0.0165327	0.0980526	0.0726537	NPNT/GATA3/CER1/WT1	4	BP
	GO:0010522	regulation of calcium ion transport into cytosol	4/178	98/17910	0.0165327	0.0980526	0.0726537	NPSR1/CXCL9/CXCL11/CXCL10	4	BP
	GO:0010002	cardioblast differentiation	2/178	20/17910	0.0165935	0.0980526	0.0726537	TGFB2/NKX2-5	2	BP
	GO:0034143	regulation of toll-like receptor 4 signaling pathway	2/178	20/17910	0.0165935	0.0980526	0.0726537	PTPN22/LTF	2	BP
	GO:0034505	tooth mineralization	2/178	20/17910	0.0165935	0.0980526	0.0726537	COL1A1/WDR72	2	BP
	GO:0060972	left/right pattern formation	2/178	20/17910	0.0165935	0.0980526	0.0726537	NKX2-5/PITX2	2	BP
	GO:0010720	positive regulation of cell development	11/178	528/17910	0.0166593	0.0982727	0.0728168	ASPM/BMP5/TNFRSF12A/LIF/CLCF1/GSX2/DMRTA2/FEZF1/NKX2-5/SHOX2/OTP	11	BP
