# Supplementary material for: Deciphering the impact of intra-tumoral bacterial infiltration on multi-omics profiles in low-grade gliomas
Source: Front Oncol. 2025 Jun 18;15:1582068. doi: 10.3389/fonc.2025.1582068 (PMC12213438; doi:10.3389/fonc.2025.1582068)
Supplement: Supplementary file 1 [file DataSheet1.zip › suppl.images and tables/Table S5.xlsx]

## Sheet: go_all
	ONTOLOGY	ID	Description	GeneRatio	BgRatio	pvalue	p.adjust	qvalue	geneID	Count
GO:0048568	BP	GO:0048568	embryonic organ development	45890	453/18870	1.6043873928776e-08	1.73594715909356e-05	8.64680363319295e-06	HOXA2/HOXA3/SHOX2/OTX1/BMP5/TGFB2/HOXA1/GLI1	8
GO:0043583	BP	GO:0043583	ear development	45829	221/18870	1.1297277303688e-07	6.11182702129519e-05	3.04431893657276e-05	HOXA2/OTX1/BMP5/TGFB2/EYA4/HOXA1	6
GO:0048562	BP	GO:0048562	embryonic organ morphogenesis	45829	295/18870	6.17969847930753e-07	0.000222881125153692	0.000111017741101946	HOXA2/HOXA3/SHOX2/OTX1/HOXA1/GLI1	6
GO:0048704	BP	GO:0048704	embryonic skeletal system morphogenesis	45768	94/18870	3.23855043216299e-06	0.00087602789190009	0.000436352058228277	HOXA2/HOXA3/SHOX2/HOXA1	4
GO:0060037	BP	GO:0060037	pharyngeal system development	45737	29/18870	4.26032632066749e-06	0.000921934615792445	0.000459218331827738	HOXA2/BMP5/TGFB2	3
GO:0060537	BP	GO:0060537	muscle tissue development	45829	433/18870	5.71143749501866e-06	0.00101933959428777	0.000507736036847297	SHOX2/DMRTA2/CHRNA1/BMP5/TGFB2/GLI1	6
GO:0001503	BP	GO:0001503	ossification	45829	444/18870	6.59461844733305e-06	0.00101933959428777	0.000507736036847297	HOXA2/NPNT/SHOX2/CYP27B1/BMP5/GLI1	6
GO:0007389	BP	GO:0007389	pattern specification process	45829	475/18870	9.69855037483504e-06	0.00131172893819644	0.000653376025252045	HOXA2/HOXA3/DMRTA2/OTX1/BMP5/GLI1	6
GO:0048706	BP	GO:0048706	embryonic skeletal system development	45768	128/18870	1.1054550263772e-05	0.00132900259837792	0.000661980085970908	HOXA2/HOXA3/SHOX2/HOXA1	4
GO:0035270	BP	GO:0035270	endocrine system development	45768	139/18870	1.53090806039708e-05	0.00165644252134964	0.000825078870445584	HOXA3/OTP/BMP5/GLI1	4
GO:0030902	BP	GO:0030902	hindbrain development	45768	157/18870	2.47186144401993e-05	0.00243141280220869	0.00121109383668728	HOXA2/OTX1/BMP5/GLI1	4
GO:2000179	BP	GO:2000179	positive regulation of neural precursor cell proliferation	45737	63/18870	4.51874987968401e-05	0.00407440614151509	0.00202947363017387	DMRTA2/OTP/GLI1	3
GO:0032353	BP	GO:0032353	negative regulation of hormone biosynthetic process	45709	10/18870	5.27968675406103e-05	0.00436843446381265	0.00217592999851355	CYP27B1/BMP5	2
GO:0048839	BP	GO:0048839	inner ear development	45768	194/18870	5.65231816020122e-05	0.00436843446381265	0.00217592999851355	OTX1/TGFB2/EYA4/HOXA1	4
GO:1904888	BP	GO:1904888	cranial skeletal system development	45737	72/18870	6.74292568486347e-05	0.00486389706068152	0.00242272136887726	HOXA2/TGFB2/HOXA1	3
GO:0032351	BP	GO:0032351	negative regulation of hormone metabolic process	45709	12/18870	7.73315102478224e-05	0.00522954338050899	0.0026048508715056	CYP27B1/BMP5	2
GO:0021536	BP	GO:0021536	diencephalon development	45737	79/18870	8.89604095912394e-05	0.00543115718746711	0.00270527529913723	OTP/OTX1/GLI1	3
GO:0003002	BP	GO:0003002	regionalization	45798	430/18870	9.03519679985285e-05	0.00543115718746711	0.00270527529913723	HOXA2/HOXA3/DMRTA2/OTX1/GLI1	5
GO:0048705	BP	GO:0048705	skeletal system morphogenesis	45768	230/18870	0.000109332983597693	0.0062262256975107	0.0031013012521894	HOXA2/HOXA3/SHOX2/HOXA1	4
GO:0048738	BP	GO:0048738	cardiac muscle tissue development	45768	247/18870	0.000143904559548604	0.00778523667157948	0.00387784918362554	SHOX2/BMP5/TGFB2/GLI1	4
GO:0001649	BP	GO:0001649	osteoblast differentiation	45768	257/18870	0.000167606758326765	0.00863573869093144	0.00430148672999017	HOXA2/NPNT/SHOX2/GLI1	4
GO:2000177	BP	GO:2000177	regulation of neural precursor cell proliferation	45737	100/18870	0.000179192907489022	0.00874069132580784	0.00435376394475495	DMRTA2/OTP/GLI1	3
GO:0014706	BP	GO:0014706	striated muscle tissue development	45768	264/18870	0.000185800277720499	0.00874069132580784	0.00435376394475495	SHOX2/BMP5/TGFB2/GLI1	4
GO:1902931	BP	GO:1902931	negative regulation of alcohol biosynthetic process	45709	19/18870	0.000199419798567266	0.00899050925207423	0.00447819898537018	CYP27B1/BMP5	2
GO:0046885	BP	GO:0046885	regulation of hormone biosynthetic process	45709	24/18870	0.000320792503920177	0.0138838995696653	0.00691561103187919	CYP27B1/BMP5	2
GO:0043567	BP	GO:0043567	regulation of insulin-like growth factor receptor signaling pathway	45709	25/18870	0.00034845364874743	0.0140031380792864	0.00697500408268765	BMP5/IGFBP2	2
GO:0042471	BP	GO:0042471	ear morphogenesis	45737	126/18870	0.000354066414299092	0.0140031380792864	0.00697500408268765	HOXA2/OTX1/HOXA1	3
GO:0003206	BP	GO:0003206	cardiac chamber morphogenesis	45737	127/18870	0.000362373258983382	0.0140031380792864	0.00697500408268765	SHOX2/BMP5/TGFB2	3
GO:0048565	BP	GO:0048565	digestive tract development	45737	134/18870	0.000424060584577169	0.0158032912217199	0.007871665634323	SHOX2/TGFB2/GLI1	3
GO:0003272	BP	GO:0003272	endocardial cushion formation	45709	28/18870	0.000438168887848058	0.0158032912217199	0.007871665634323	BMP5/TGFB2	2
GO:0003209	BP	GO:0003209	cardiac atrium morphogenesis	45709	29/18870	0.000470310262776013	0.0164153453007628	0.00817653156337244	SHOX2/TGFB2	2
GO:0010894	BP	GO:0010894	negative regulation of steroid biosynthetic process	45709	30/18870	0.00050356597374056	0.0165108601087056	0.00822410776890484	CYP27B1/BMP5	2
GO:0021602	BP	GO:0021602	cranial nerve morphogenesis	45709	30/18870	0.00050356597374056	0.0165108601087056	0.00822410776890484	HOXA3/HOXA1	2
GO:0055123	BP	GO:0055123	digestive system development	45737	146/18870	0.000544820860708813	0.0169234876252505	0.00842963874319315	SHOX2/TGFB2/GLI1	3
GO:0007517	BP	GO:0007517	muscle organ development	45768	354/18870	0.000566076547046551	0.0169234876252505	0.00842963874319315	SHOX2/DMRTA2/CHRNA1/TGFB2	4
GO:0061384	BP	GO:0061384	heart trabecula morphogenesis	45709	32/18870	0.000573411279036343	0.0169234876252505	0.00842963874319315	BMP5/TGFB2	2
GO:0045667	BP	GO:0045667	regulation of osteoblast differentiation	45737	150/18870	0.000589477600794668	0.0169234876252505	0.00842963874319315	HOXA2/NPNT/GLI1	3
GO:0035148	BP	GO:0035148	tube formation	45737	151/18870	0.000600996532821162	0.0169234876252505	0.00842963874319315	BMP5/TGFB2/HOXA1	3
GO:0048566	BP	GO:0048566	embryonic digestive tract development	45709	33/18870	0.000609996319209582	0.0169234876252505	0.00842963874319315	SHOX2/TGFB2	2
GO:0045939	BP	GO:0045939	negative regulation of steroid metabolic process	45709	34/18870	0.000647686587095492	0.0175199221809331	0.00872672454191821	CYP27B1/BMP5	2
GO:0050905	BP	GO:0050905	neuromuscular process	45737	163/18870	0.000750618557704854	0.0186150622314831	0.00927221700799627	CHRNA1/HOXA1/STAC	3
GO:0002052	BP	GO:0002052	positive regulation of neuroblast proliferation	45709	37/18870	0.000767366084548368	0.0186150622314831	0.00927221700799627	DMRTA2/OTP	2
GO:0003230	BP	GO:0003230	cardiac atrium development	45709	37/18870	0.000767366084548368	0.0186150622314831	0.00927221700799627	SHOX2/TGFB2	2
GO:0045880	BP	GO:0045880	positive regulation of smoothened signaling pathway	45709	37/18870	0.000767366084548368	0.0186150622314831	0.00927221700799627	SHOX2/GLI1	2
GO:0007519	BP	GO:0007519	skeletal muscle tissue development	45737	166/18870	0.000791398209471557	0.0186150622314831	0.00927221700799627	SHOX2/DMRTA2/CHRNA1	3
GO:0061351	BP	GO:0061351	neural precursor cell proliferation	45737	166/18870	0.000791398209471557	0.0186150622314831	0.00927221700799627	DMRTA2/OTP/GLI1	3
GO:0003205	BP	GO:0003205	cardiac chamber development	45737	168/18870	0.000819354713280359	0.0188625914844542	0.00939551205374118	SHOX2/BMP5/TGFB2	3
GO:0032350	BP	GO:0032350	regulation of hormone metabolic process	45709	39/18870	0.00085263704570844	0.0192198600720111	0.00957346858339302	CYP27B1/BMP5	2
GO:0003203	BP	GO:0003203	endocardial cushion morphogenesis	45709	41/18870	0.000942274663726597	0.01981112641327	0.00986798007937957	BMP5/TGFB2	2
GO:0030900	BP	GO:0030900	forebrain development	45768	407/18870	0.00095395225991721	0.01981112641327	0.00986798007937957	DMRTA2/OTP/OTX1/GLI1	4
GO:0050678	BP	GO:0050678	regulation of epithelial cell proliferation	45768	407/18870	0.00095395225991721	0.01981112641327	0.00986798007937957	CDK4/BMP5/TGFB2/GLI1	4
GO:0060538	BP	GO:0060538	skeletal muscle organ development	45737	178/18870	0.000968587495230521	0.01981112641327	0.00986798007937957	SHOX2/DMRTA2/CHRNA1	3
GO:0021983	BP	GO:0021983	pituitary gland development	45709	42/18870	0.00098872534779721	0.01981112641327	0.00986798007937957	OTP/GLI1	2
GO:0071542	BP	GO:0071542	dopaminergic neuron differentiation	45709	42/18870	0.00098872534779721	0.01981112641327	0.00986798007937957	DMRTA2/OTP	2
GO:0010719	BP	GO:0010719	negative regulation of epithelial to mesenchymal transition	45709	43/18870	0.001036260957062	0.020386079191656	0.0101543657419281	BMP5/TGFB2	2
GO:0006769	BP	GO:0006769	nicotinamide metabolic process	45678	1/18870	0.00111287758346534	0.0207609231949914	0.0103410766376453	NNMT	1
GO:0060032	BP	GO:0060032	notochord regression	45678	1/18870	0.00111287758346534	0.0207609231949914	0.0103410766376453	GLI1	1
GO:1905006	BP	GO:1905006	negative regulation of epithelial to mesenchymal transition involved in endocardial cushion formation	45678	1/18870	0.00111287758346534	0.0207609231949914	0.0103410766376453	TGFB2	1
GO:0048701	BP	GO:0048701	embryonic cranial skeleton morphogenesis	45709	45/18870	0.00113457799607177	0.0208070066398247	0.010364030936463	HOXA2/HOXA1	2
GO:0003009	BP	GO:0003009	skeletal muscle contraction	45709	46/18870	0.00118535495635116	0.0213759010461993	0.0106473989061718	CHRNA1/STAC	2
GO:0061383	BP	GO:0061383	trabecula morphogenesis	45709	47/18870	0.0012372079028857	0.0219452287036447	0.0109309826795078	BMP5/TGFB2	2
GO:0048732	BP	GO:0048732	gland development	45768	443/18870	0.00130603081533106	0.022792344228842	0.0113529334032174	HOXA3/OTP/TGFB2/GLI1	4
GO:0048546	BP	GO:0048546	digestive tract morphogenesis	45709	49/18870	0.00134413285128112	0.0230849483347012	0.0114986803651785	SHOX2/GLI1	2
GO:0003012	BP	GO:0003012	muscle system process	45768	452/18870	0.00140661715569686	0.0237806212885	0.0118451971006051	SLN/NPNT/CHRNA1/STAC	4
GO:0051216	BP	GO:0051216	cartilage development	45737	207/18870	0.00149561799135904	0.0244263051739988	0.0121668141347285	HOXA3/SHOX2/BMP5	3
GO:0003197	BP	GO:0003197	endocardial cushion development	45709	52/18870	0.00151253460874115	0.0244263051739988	0.0121668141347285	BMP5/TGFB2	2
GO:0048009	BP	GO:0048009	insulin-like growth factor receptor signaling pathway	45709	52/18870	0.00151253460874115	0.0244263051739988	0.0121668141347285	BMP5/IGFBP2	2
GO:1902692	BP	GO:1902692	regulation of neuroblast proliferation	45709	53/18870	0.00157079682541512	0.0249941494867524	0.0124496590497297	DMRTA2/OTP	2
GO:1902930	BP	GO:1902930	regulation of alcohol biosynthetic process	45709	55/18870	0.00169050045582435	0.0256062849128871	0.0127545654980039	CYP27B1/BMP5	2
GO:2000648	BP	GO:2000648	positive regulation of stem cell proliferation	45709	55/18870	0.00169050045582435	0.0256062849128871	0.0127545654980039	HOXA3/SHOX2	2
GO:0050673	BP	GO:0050673	epithelial cell proliferation	45768	480/18870	0.00175430972304808	0.0256062849128871	0.0127545654980039	CDK4/BMP5/TGFB2/GLI1	4
GO:0009952	BP	GO:0009952	anterior/posterior pattern specification	45737	219/18870	0.00175737549749425	0.0256062849128871	0.0127545654980039	HOXA2/HOXA3/OTX1	3
GO:0072132	BP	GO:0072132	mesenchyme morphogenesis	45709	57/18870	0.00181442833690811	0.0256062849128871	0.0127545654980039	BMP5/TGFB2	2
GO:0050881	BP	GO:0050881	musculoskeletal movement	45709	59/18870	0.00194256289881486	0.0256062849128871	0.0127545654980039	CHRNA1/STAC	2
GO:0060038	BP	GO:0060038	cardiac muscle cell proliferation	45709	59/18870	0.00194256289881486	0.0256062849128871	0.0127545654980039	TGFB2/GLI1	2
GO:0097191	BP	GO:0097191	extrinsic apoptotic signaling pathway	45737	229/18870	0.00199616533132587	0.0256062849128871	0.0127545654980039	BMP5/TGFB2/EYA4	3
GO:0050879	BP	GO:0050879	multicellular organismal movement	45709	60/18870	0.00200820220842035	0.0256062849128871	0.0127545654980039	CHRNA1/STAC	2
GO:0021545	BP	GO:0021545	cranial nerve development	45709	63/18870	0.00221138204008176	0.0256062849128871	0.0127545654980039	HOXA3/HOXA1	2
GO:0003172	BP	GO:0003172	sinoatrial valve development	45678	2/18870	0.00222457558392919	0.0256062849128871	0.0127545654980039	SHOX2	1
GO:0007634	BP	GO:0007634	optokinetic behavior	45678	2/18870	0.00222457558392919	0.0256062849128871	0.0127545654980039	HOXA1	1
GO:0010693	BP	GO:0010693	negative regulation of alkaline phosphatase activity	45678	2/18870	0.00222457558392919	0.0256062849128871	0.0127545654980039	TGFB2	1
GO:0021560	BP	GO:0021560	abducens nerve development	45678	2/18870	0.00222457558392919	0.0256062849128871	0.0127545654980039	HOXA1	1
GO:0021568	BP	GO:0021568	rhombomere 2 development	45678	2/18870	0.00222457558392919	0.0256062849128871	0.0127545654980039	HOXA2	1
GO:0021598	BP	GO:0021598	abducens nerve morphogenesis	45678	2/18870	0.00222457558392919	0.0256062849128871	0.0127545654980039	HOXA1	1
GO:0021599	BP	GO:0021599	abducens nerve formation	45678	2/18870	0.00222457558392919	0.0256062849128871	0.0127545654980039	HOXA1	1
GO:0021658	BP	GO:0021658	rhombomere 3 morphogenesis	45678	2/18870	0.00222457558392919	0.0256062849128871	0.0127545654980039	HOXA2	1
GO:0021985	BP	GO:0021985	neurohypophysis development	45678	2/18870	0.00222457558392919	0.0256062849128871	0.0127545654980039	OTP	1
GO:0042704	BP	GO:0042704	uterine wall breakdown	45678	2/18870	0.00222457558392919	0.0256062849128871	0.0127545654980039	TGFB2	1
GO:0060876	BP	GO:0060876	semicircular canal formation	45678	2/18870	0.00222457558392919	0.0256062849128871	0.0127545654980039	HOXA1	1
GO:0062044	BP	GO:0062044	negative regulation of cardiac epithelial to mesenchymal transition	45678	2/18870	0.00222457558392919	0.0256062849128871	0.0127545654980039	TGFB2	1
GO:0106004	BP	GO:0106004	tRNA (guanine-N7)-methylation	45678	2/18870	0.00222457558392919	0.0256062849128871	0.0127545654980039	METTL1	1
GO:1901876	BP	GO:1901876	regulation of calcium ion binding	45678	2/18870	0.00222457558392919	0.0256062849128871	0.0127545654980039	SLN	1
GO:1901877	BP	GO:1901877	negative regulation of calcium ion binding	45678	2/18870	0.00222457558392919	0.0256062849128871	0.0127545654980039	SLN	1
GO:1903701	BP	GO:1903701	substantia propria of cornea development	45678	2/18870	0.00222457558392919	0.0256062849128871	0.0127545654980039	TGFB2	1
GO:0031100	BP	GO:0031100	animal organ regeneration	45709	64/18870	0.00228118868901594	0.0259815385422658	0.0129414804296528	NNMT/GLI1	2
GO:0050769	BP	GO:0050769	positive regulation of neurogenesis	45737	242/18870	0.00233565825958917	0.026324814967453	0.013112467422255	SHOX2/DMRTA2/OTP	3
GO:0042446	BP	GO:0042446	hormone biosynthetic process	45709	66/18870	0.0024239090050196	0.0270378303446517	0.0134676224695609	CYP27B1/BMP5	2
GO:0051055	BP	GO:0051055	negative regulation of lipid biosynthetic process	45709	68/18870	0.00257075756565923	0.0281919765214226	0.0140425060598972	CYP27B1/BMP5	2
GO:1901617	BP	GO:1901617	organic hydroxy compound biosynthetic process	45737	251/18870	0.00259051291360323	0.0281919765214226	0.0140425060598972	CYP27B1/BMP5/TGFB2	3
GO:0043627	BP	GO:0043627	response to estrogen	45709	69/18870	0.00264572453218922	0.0281919765214226	0.0140425060598972	CYP27B1/IGFBP2	2
GO:0060411	BP	GO:0060411	cardiac septum morphogenesis	45709	72/18870	0.00287677030544477	0.0281919765214226	0.0140425060598972	BMP5/TGFB2	2
GO:0003170	BP	GO:0003170	heart valve development	45709	73/18870	0.00295582668625782	0.0281919765214226	0.0140425060598972	SHOX2/TGFB2	2
GO:0003007	BP	GO:0003007	heart morphogenesis	45737	264/18870	0.00298813191564522	0.0281919765214226	0.0140425060598972	SHOX2/BMP5/TGFB2	3
GO:0060415	BP	GO:0060415	muscle tissue morphogenesis	45709	74/18870	0.00303590005233887	0.0281919765214226	0.0140425060598972	SHOX2/TGFB2	2
GO:0003213	BP	GO:0003213	cardiac right atrium morphogenesis	45678	3/18870	0.00333509518922559	0.0281919765214226	0.0140425060598972	SHOX2	1
GO:0003275	BP	GO:0003275	apoptotic process involved in outflow tract morphogenesis	45678	3/18870	0.00333509518922559	0.0281919765214226	0.0140425060598972	TGFB2	1
GO:0010159	BP	GO:0010159	specification of animal organ position	45678	3/18870	0.00333509518922559	0.0281919765214226	0.0140425060598972	HOXA3	1
GO:0010956	BP	GO:0010956	negative regulation of calcidiol 1-monooxygenase activity	45678	3/18870	0.00333509518922559	0.0281919765214226	0.0140425060598972	CYP27B1	1
GO:0010979	BP	GO:0010979	regulation of vitamin D 24-hydroxylase activity	45678	3/18870	0.00333509518922559	0.0281919765214226	0.0140425060598972	CYP27B1	1
GO:0010980	BP	GO:0010980	positive regulation of vitamin D 24-hydroxylase activity	45678	3/18870	0.00333509518922559	0.0281919765214226	0.0140425060598972	CYP27B1	1
GO:0021502	BP	GO:0021502	neural fold elevation formation	45678	3/18870	0.00333509518922559	0.0281919765214226	0.0140425060598972	BMP5	1
GO:0021569	BP	GO:0021569	rhombomere 3 development	45678	3/18870	0.00333509518922559	0.0281919765214226	0.0140425060598972	HOXA2	1
GO:0021593	BP	GO:0021593	rhombomere morphogenesis	45678	3/18870	0.00333509518922559	0.0281919765214226	0.0140425060598972	HOXA2	1
GO:0021938	BP	GO:0021938	smoothened signaling pathway involved in regulation of cerebellar granule cell precursor cell proliferation	45678	3/18870	0.00333509518922559	0.0281919765214226	0.0140425060598972	GLI1	1
GO:0035284	BP	GO:0035284	brain segmentation	45678	3/18870	0.00333509518922559	0.0281919765214226	0.0140425060598972	HOXA2	1
GO:0036415	BP	GO:0036415	regulation of tRNA stability	45678	3/18870	0.00333509518922559	0.0281919765214226	0.0140425060598972	METTL1	1
GO:0036416	BP	GO:0036416	tRNA stabilization	45678	3/18870	0.00333509518922559	0.0281919765214226	0.0140425060598972	METTL1	1
GO:0045726	BP	GO:0045726	positive regulation of integrin biosynthetic process	45678	3/18870	0.00333509518922559	0.0281919765214226	0.0140425060598972	TGFB2	1
GO:0048852	BP	GO:0048852	diencephalon morphogenesis	45678	3/18870	0.00333509518922559	0.0281919765214226	0.0140425060598972	OTX1	1
GO:0051795	BP	GO:0051795	positive regulation of timing of catagen	45678	3/18870	0.00333509518922559	0.0281919765214226	0.0140425060598972	TGFB2	1
GO:0097195	BP	GO:0097195	pilomotor reflex	45678	3/18870	0.00333509518922559	0.0281919765214226	0.0140425060598972	NPNT	1
GO:1901895	BP	GO:1901895	negative regulation of ATPase-coupled calcium transmembrane transporter activity	45678	3/18870	0.00333509518922559	0.0281919765214226	0.0140425060598972	SLN	1
GO:1902256	BP	GO:1902256	regulation of apoptotic process involved in outflow tract morphogenesis	45678	3/18870	0.00333509518922559	0.0281919765214226	0.0140425060598972	TGFB2	1
GO:1902370	BP	GO:1902370	regulation of tRNA catabolic process	45678	3/18870	0.00333509518922559	0.0281919765214226	0.0140425060598972	METTL1	1
GO:1902371	BP	GO:1902371	negative regulation of tRNA catabolic process	45678	3/18870	0.00333509518922559	0.0281919765214226	0.0140425060598972	METTL1	1
GO:1903327	BP	GO:1903327	negative regulation of tRNA metabolic process	45678	3/18870	0.00333509518922559	0.0281919765214226	0.0140425060598972	METTL1	1
GO:1904636	BP	GO:1904636	response to ionomycin	45678	3/18870	0.00333509518922559	0.0281919765214226	0.0140425060598972	CDK4	1
GO:1904637	BP	GO:1904637	cellular response to ionomycin	45678	3/18870	0.00333509518922559	0.0281919765214226	0.0140425060598972	CDK4	1
GO:0090596	BP	GO:0090596	sensory organ morphogenesis	45737	277/18870	0.00342158189395076	0.0286988496841451	0.0142949810665262	HOXA2/OTX1/HOXA1	3
GO:0048844	BP	GO:0048844	artery morphogenesis	45709	80/18870	0.00353757725720232	0.0292681786817588	0.0145785655074039	TGFB2/HOXA1	2
GO:0007405	BP	GO:0007405	neuroblast proliferation	45709	81/18870	0.00362470974432133	0.0292681786817588	0.0145785655074039	DMRTA2/OTP	2
GO:0048644	BP	GO:0048644	muscle organ morphogenesis	45709	81/18870	0.00362470974432133	0.0292681786817588	0.0145785655074039	SHOX2/TGFB2	2
GO:0050810	BP	GO:0050810	regulation of steroid biosynthetic process	45709	81/18870	0.00362470974432133	0.0292681786817588	0.0145785655074039	CYP27B1/BMP5	2
GO:1901019	BP	GO:1901019	regulation of calcium ion transmembrane transporter activity	45709	81/18870	0.00362470974432133	0.0292681786817588	0.0145785655074039	SLN/STAC	2
GO:0061448	BP	GO:0061448	connective tissue development	45737	285/18870	0.00370657828348715	0.0297075385387636	0.0147974119387557	HOXA3/SHOX2/BMP5	3
GO:0014855	BP	GO:0014855	striated muscle cell proliferation	45709	83/18870	0.00380197243346743	0.0301467157531966	0.0150161673953076	TGFB2/GLI1	2
GO:0007548	BP	GO:0007548	sex differentiation	45737	288/18870	0.00381709802050641	0.0301467157531966	0.0150161673953076	DMRTA2/BMP5/TGFB2	3
GO:0051962	BP	GO:0051962	positive regulation of nervous system development	45737	290/18870	0.00389189224142504	0.0302967660099441	0.0150909078675858	SHOX2/DMRTA2/OTP	3
GO:0060395	BP	GO:0060395	SMAD protein signal transduction	45709	84/18870	0.0038920984060834	0.0302967660099441	0.0150909078675858	BMP5/TGFB2	2
GO:0008589	BP	GO:0008589	regulation of smoothened signaling pathway	45709	86/18870	0.00407532905699838	0.0304359586589538	0.0151602401336554	SHOX2/GLI1	2
GO:0033627	BP	GO:0033627	cell adhesion mediated by integrin	45709	88/18870	0.00426251728418924	0.0304359586589538	0.0151602401336554	NPNT/TGFB2	2
GO:0055017	BP	GO:0055017	cardiac muscle tissue growth	45709	89/18870	0.00435759023866762	0.0304359586589538	0.0151602401336554	TGFB2/GLI1	2
GO:0010692	BP	GO:0010692	regulation of alkaline phosphatase activity	45678	4/18870	0.00444443758605795	0.0304359586589538	0.0151602401336554	TGFB2	1
GO:0021615	BP	GO:0021615	glossopharyngeal nerve morphogenesis	45678	4/18870	0.00444443758605795	0.0304359586589538	0.0151602401336554	HOXA3	1
GO:0032345	BP	GO:0032345	negative regulation of aldosterone metabolic process	45678	4/18870	0.00444443758605795	0.0304359586589538	0.0151602401336554	BMP5	1
GO:0032348	BP	GO:0032348	negative regulation of aldosterone biosynthetic process	45678	4/18870	0.00444443758605795	0.0304359586589538	0.0151602401336554	BMP5	1
GO:0035283	BP	GO:0035283	central nervous system segmentation	45678	4/18870	0.00444443758605795	0.0304359586589538	0.0151602401336554	HOXA2	1
GO:0035910	BP	GO:0035910	ascending aorta morphogenesis	45678	4/18870	0.00444443758605795	0.0304359586589538	0.0151602401336554	TGFB2	1
GO:0036378	BP	GO:0036378	calcitriol biosynthetic process from calciol	45678	4/18870	0.00444443758605795	0.0304359586589538	0.0151602401336554	CYP27B1	1
GO:0042369	BP	GO:0042369	vitamin D catabolic process	45678	4/18870	0.00444443758605795	0.0304359586589538	0.0151602401336554	CYP27B1	1
GO:0042637	BP	GO:0042637	catagen	45678	4/18870	0.00444443758605795	0.0304359586589538	0.0151602401336554	TGFB2	1
GO:0051794	BP	GO:0051794	regulation of timing of catagen	45678	4/18870	0.00444443758605795	0.0304359586589538	0.0151602401336554	TGFB2	1
GO:0051891	BP	GO:0051891	positive regulation of cardioblast differentiation	45678	4/18870	0.00444443758605795	0.0304359586589538	0.0151602401336554	TGFB2	1
GO:1903326	BP	GO:1903326	regulation of tRNA metabolic process	45678	4/18870	0.00444443758605795	0.0304359586589538	0.0151602401336554	METTL1	1
GO:1905005	BP	GO:1905005	regulation of epithelial to mesenchymal transition involved in endocardial cushion formation	45678	4/18870	0.00444443758605795	0.0304359586589538	0.0151602401336554	TGFB2	1
GO:1905007	BP	GO:1905007	positive regulation of epithelial to mesenchymal transition involved in endocardial cushion formation	45678	4/18870	0.00444443758605795	0.0304359586589538	0.0151602401336554	TGFB2	1
GO:1905069	BP	GO:1905069	allantois development	45678	4/18870	0.00444443758605795	0.0304359586589538	0.0151602401336554	BMP5	1
GO:2000065	BP	GO:2000065	negative regulation of cortisol biosynthetic process	45678	4/18870	0.00444443758605795	0.0304359586589538	0.0151602401336554	BMP5	1
GO:0048608	BP	GO:0048608	reproductive structure development	45737	305/18870	0.0044816278289121	0.0304976183074395	0.0151909529851241	BMP5/TGFB2/GLI1	3
GO:0061458	BP	GO:0061458	reproductive system development	45737	309/18870	0.00464757804638972	0.0314292465387105	0.0156549997352075	BMP5/TGFB2/GLI1	3
GO:0072091	BP	GO:0072091	regulation of stem cell proliferation	45709	95/18870	0.00494859996290271	0.0332570506823648	0.0165654343315213	HOXA3/SHOX2	2
GO:0009953	BP	GO:0009953	dorsal/ventral pattern formation	45709	97/18870	0.00515339015717231	0.0335637848308025	0.0167182195090679	HOXA2/GLI1	2
GO:0014020	BP	GO:0014020	primary neural tube formation	45709	97/18870	0.00515339015717231	0.0335637848308025	0.0167182195090679	BMP5/TGFB2	2
GO:0021675	BP	GO:0021675	nerve development	45709	97/18870	0.00515339015717231	0.0335637848308025	0.0167182195090679	HOXA3/HOXA1	2
GO:0060419	BP	GO:0060419	heart growth	45709	97/18870	0.00515339015717231	0.0335637848308025	0.0167182195090679	TGFB2/GLI1	2
GO:2001237	BP	GO:2001237	negative regulation of extrinsic apoptotic signaling pathway	45709	99/18870	0.005362046162495	0.0335637848308025	0.0167182195090679	BMP5/EYA4	2
GO:0003274	BP	GO:0003274	endocardial cushion fusion	45678	5/18870	0.00555260395999413	0.0335637848308025	0.0167182195090679	TGFB2	1
GO:0003284	BP	GO:0003284	septum primum development	45678	5/18870	0.00555260395999413	0.0335637848308025	0.0167182195090679	TGFB2	1
GO:0003289	BP	GO:0003289	atrial septum primum morphogenesis	45678	5/18870	0.00555260395999413	0.0335637848308025	0.0167182195090679	TGFB2	1
GO:0010957	BP	GO:0010957	negative regulation of vitamin D biosynthetic process	45678	5/18870	0.00555260395999413	0.0335637848308025	0.0167182195090679	CYP27B1	1
GO:0021563	BP	GO:0021563	glossopharyngeal nerve development	45678	5/18870	0.00555260395999413	0.0335637848308025	0.0167182195090679	HOXA3	1
GO:0021937	BP	GO:0021937	cerebellar Purkinje cell-granule cell precursor cell signaling involved in regulation of granule cell precursor cell proliferation	45678	5/18870	0.00555260395999413	0.0335637848308025	0.0167182195090679	GLI1	1
GO:0031944	BP	GO:0031944	negative regulation of glucocorticoid metabolic process	45678	5/18870	0.00555260395999413	0.0335637848308025	0.0167182195090679	BMP5	1
GO:0031947	BP	GO:0031947	negative regulation of glucocorticoid biosynthetic process	45678	5/18870	0.00555260395999413	0.0335637848308025	0.0167182195090679	BMP5	1
GO:0035905	BP	GO:0035905	ascending aorta development	45678	5/18870	0.00555260395999413	0.0335637848308025	0.0167182195090679	TGFB2	1
GO:0045113	BP	GO:0045113	regulation of integrin biosynthetic process	45678	5/18870	0.00555260395999413	0.0335637848308025	0.0167182195090679	TGFB2	1
GO:0048818	BP	GO:0048818	positive regulation of hair follicle maturation	45678	5/18870	0.00555260395999413	0.0335637848308025	0.0167182195090679	TGFB2	1
GO:0051890	BP	GO:0051890	regulation of cardioblast differentiation	45678	5/18870	0.00555260395999413	0.0335637848308025	0.0167182195090679	TGFB2	1
GO:0060931	BP	GO:0060931	sinoatrial node cell development	45678	5/18870	0.00555260395999413	0.0335637848308025	0.0167182195090679	SHOX2	1
GO:0045787	BP	GO:0045787	positive regulation of cell cycle	45737	334/18870	0.00576972571687815	0.0344908465506197	0.017179991666424	CDK4/TGFB2/GLI1	3
GO:0060562	BP	GO:0060562	epithelial tube morphogenesis	45737	334/18870	0.00576972571687815	0.0344908465506197	0.017179991666424	NPNT/BMP5/TGFB2	3
GO:0001841	BP	GO:0001841	neural tube formation	45709	104/18870	0.00590049076351486	0.0345912061024952	0.0172299810530962	BMP5/TGFB2	2
GO:0019218	BP	GO:0019218	regulation of steroid metabolic process	45709	104/18870	0.00590049076351486	0.0345912061024952	0.0172299810530962	CYP27B1/BMP5	2
GO:0090100	BP	GO:0090100	positive regulation of transmembrane receptor protein serine/threonine kinase signaling pathway	45709	104/18870	0.00590049076351486	0.0345912061024952	0.0172299810530962	NPNT/BMP5	2
GO:0062012	BP	GO:0062012	regulation of small molecule metabolic process	45737	337/18870	0.00591439291031572	0.0345912061024952	0.0172299810530962	CYP27B1/BMP5/NNMT	3
GO:0042472	BP	GO:0042472	inner ear morphogenesis	45709	105/18870	0.00601104402228384	0.0349674711403823	0.0174173997702848	OTX1/HOXA1	2
GO:0032526	BP	GO:0032526	response to retinoic acid	45709	106/18870	0.00612254727907982	0.0354256478928576	0.0176456189523719	HOXA2/IGFBP2	2
GO:0003279	BP	GO:0003279	cardiac septum development	45709	108/18870	0.00634839561693411	0.0355057351985365	0.0176855106738503	BMP5/TGFB2	2
GO:0006766	BP	GO:0006766	vitamin metabolic process	45709	109/18870	0.00646273662057295	0.0355057351985365	0.0176855106738503	CYP27B1/NNMT	2
GO:0006936	BP	GO:0006936	muscle contraction	45737	351/18870	0.00661844917520942	0.0355057351985365	0.0176855106738503	NPNT/CHRNA1/STAC	3
GO:0003278	BP	GO:0003278	apoptotic process involved in heart morphogenesis	45678	6/18870	0.00665959549547501	0.0355057351985365	0.0176855106738503	TGFB2	1
GO:0007418	BP	GO:0007418	ventral midline development	45678	6/18870	0.00665959549547501	0.0355057351985365	0.0176855106738503	GLI1	1
GO:0036335	BP	GO:0036335	intestinal stem cell homeostasis	45678	6/18870	0.00665959549547501	0.0355057351985365	0.0176855106738503	PLA2G2A	1
GO:0045112	BP	GO:0045112	integrin biosynthetic process	45678	6/18870	0.00665959549547501	0.0355057351985365	0.0176855106738503	TGFB2	1
GO:0048866	BP	GO:0048866	stem cell fate specification	45678	6/18870	0.00665959549547501	0.0355057351985365	0.0176855106738503	DMRTA2	1
GO:0060921	BP	GO:0060921	sinoatrial node cell differentiation	45678	6/18870	0.00665959549547501	0.0355057351985365	0.0176855106738503	SHOX2	1
GO:0061343	BP	GO:0061343	cell adhesion involved in heart morphogenesis	45678	6/18870	0.00665959549547501	0.0355057351985365	0.0176855106738503	TGFB2	1
GO:0070564	BP	GO:0070564	positive regulation of vitamin D receptor signaling pathway	45678	6/18870	0.00665959549547501	0.0355057351985365	0.0176855106738503	CYP27B1	1
GO:0070640	BP	GO:0070640	vitamin D3 metabolic process	45678	6/18870	0.00665959549547501	0.0355057351985365	0.0176855106738503	CYP27B1	1
GO:0071362	BP	GO:0071362	cellular response to ether	45678	6/18870	0.00665959549547501	0.0355057351985365	0.0176855106738503	CDK4	1
GO:0090032	BP	GO:0090032	negative regulation of steroid hormone biosynthetic process	45678	6/18870	0.00665959549547501	0.0355057351985365	0.0176855106738503	BMP5	1
GO:2000172	BP	GO:2000172	regulation of branching morphogenesis of a nerve	45678	6/18870	0.00665959549547501	0.0355057351985365	0.0176855106738503	SHOX2	1
GO:0010717	BP	GO:0010717	regulation of epithelial to mesenchymal transition	45709	111/18870	0.00669424212615661	0.0355057351985365	0.0176855106738503	BMP5/TGFB2	2
GO:0060840	BP	GO:0060840	artery development	45709	111/18870	0.00669424212615661	0.0355057351985365	0.0176855106738503	TGFB2/HOXA1	2
GO:0045833	BP	GO:0045833	negative regulation of lipid metabolic process	45709	112/18870	0.0068114025686116	0.035950915020672	0.0179072560468762	CYP27B1/BMP5	2
GO:0022037	BP	GO:0022037	metencephalon development	45709	114/18870	0.00704852870647258	0.0370218837883657	0.0184407087261827	OTX1/GLI1	2
GO:0062014	BP	GO:0062014	negative regulation of small molecule metabolic process	45709	115/18870	0.00716849036025285	0.037470080047312	0.0186639565952172	CYP27B1/BMP5	2
GO:1901989	BP	GO:1901989	positive regulation of cell cycle phase transition	45709	119/18870	0.00765761386055767	0.0375908242542304	0.0187240996382586	CDK4/GLI1	2
GO:0001842	BP	GO:0001842	neural fold formation	45678	7/18870	0.00776541337580738	0.0375908242542304	0.0187240996382586	BMP5	1
GO:0009820	BP	GO:0009820	alkaloid metabolic process	45678	7/18870	0.00776541337580738	0.0375908242542304	0.0187240996382586	NNMT	1
GO:0021796	BP	GO:0021796	cerebral cortex regionalization	45678	7/18870	0.00776541337580738	0.0375908242542304	0.0187240996382586	DMRTA2	1
GO:0036265	BP	GO:0036265	RNA (guanine-N7)-methylation	45678	7/18870	0.00776541337580738	0.0375908242542304	0.0187240996382586	METTL1	1
GO:0046137	BP	GO:0046137	negative regulation of vitamin metabolic process	45678	7/18870	0.00776541337580738	0.0375908242542304	0.0187240996382586	CYP27B1	1
GO:0048752	BP	GO:0048752	semicircular canal morphogenesis	45678	7/18870	0.00776541337580738	0.0375908242542304	0.0187240996382586	HOXA1	1
GO:0060017	BP	GO:0060017	parathyroid gland development	45678	7/18870	0.00776541337580738	0.0375908242542304	0.0187240996382586	HOXA3	1
GO:0060556	BP	GO:0060556	regulation of vitamin D biosynthetic process	45678	7/18870	0.00776541337580738	0.0375908242542304	0.0187240996382586	CYP27B1	1
GO:0060558	BP	GO:0060558	regulation of calcidiol 1-monooxygenase activity	45678	7/18870	0.00776541337580738	0.0375908242542304	0.0187240996382586	CYP27B1	1
GO:0060710	BP	GO:0060710	chorio-allantoic fusion	45678	7/18870	0.00776541337580738	0.0375908242542304	0.0187240996382586	BMP5	1
GO:0097065	BP	GO:0097065	anterior head development	45678	7/18870	0.00776541337580738	0.0375908242542304	0.0187240996382586	BMP5	1
GO:1901387	BP	GO:1901387	positive regulation of voltage-gated calcium channel activity	45678	7/18870	0.00776541337580738	0.0375908242542304	0.0187240996382586	STAC	1
GO:1901894	BP	GO:1901894	regulation of ATPase-coupled calcium transmembrane transporter activity	45678	7/18870	0.00776541337580738	0.0375908242542304	0.0187240996382586	SLN	1
GO:2000064	BP	GO:2000064	regulation of cortisol biosynthetic process	45678	7/18870	0.00776541337580738	0.0375908242542304	0.0187240996382586	BMP5	1
GO:0030326	BP	GO:0030326	embryonic limb morphogenesis	45709	120/18870	0.00778220391215122	0.0375908242542304	0.0187240996382586	SHOX2/TGFB2	2
GO:0035113	BP	GO:0035113	embryonic appendage morphogenesis	45709	120/18870	0.00778220391215122	0.0375908242542304	0.0187240996382586	SHOX2/TGFB2	2
GO:0022612	BP	GO:0022612	gland morphogenesis	45709	122/18870	0.00803414100582218	0.0386352914146649	0.0192443517893846	TGFB2/GLI1	2
GO:0002065	BP	GO:0002065	columnar/cuboidal epithelial cell differentiation	45709	123/18870	0.00816148405359256	0.0390740077256069	0.019462877668558	OTP/BMP5	2
GO:0001838	BP	GO:0001838	embryonic epithelial tube formation	45709	125/18870	0.00841890918728621	0.0399528935993144	0.0199006532958935	BMP5/TGFB2	2
GO:0072089	BP	GO:0072089	stem cell proliferation	45709	125/18870	0.00841890918728621	0.0399528935993144	0.0199006532958935	HOXA3/SHOX2	2
GO:0008544	BP	GO:0008544	epidermis development	45737	385/18870	0.00853115344823434	0.0403087686942775	0.0200779157228039	CYP27B1/TGFB2/GLI1	3
GO:0050767	BP	GO:0050767	regulation of neurogenesis	45737	390/18870	0.00883717571529328	0.0403252252243347	0.020086112768615	SHOX2/DMRTA2/OTP	3
GO:0003149	BP	GO:0003149	membranous septum morphogenesis	45678	8/18870	0.0088700587831716	0.0403252252243347	0.020086112768615	TGFB2	1
GO:0003344	BP	GO:0003344	pericardium morphogenesis	45678	8/18870	0.0088700587831716	0.0403252252243347	0.020086112768615	BMP5	1
GO:0021546	BP	GO:0021546	rhombomere development	45678	8/18870	0.0088700587831716	0.0403252252243347	0.020086112768615	HOXA2	1
GO:0021940	BP	GO:0021940	positive regulation of cerebellar granule cell precursor proliferation	45678	8/18870	0.0088700587831716	0.0403252252243347	0.020086112768615	GLI1	1
GO:0032344	BP	GO:0032344	regulation of aldosterone metabolic process	45678	8/18870	0.0088700587831716	0.0403252252243347	0.020086112768615	BMP5	1
GO:0032347	BP	GO:0032347	regulation of aldosterone biosynthetic process	45678	8/18870	0.0088700587831716	0.0403252252243347	0.020086112768615	BMP5	1
GO:0042473	BP	GO:0042473	outer ear morphogenesis	45678	8/18870	0.0088700587831716	0.0403252252243347	0.020086112768615	HOXA1	1
GO:0048570	BP	GO:0048570	notochord morphogenesis	45678	8/18870	0.0088700587831716	0.0403252252243347	0.020086112768615	GLI1	1
GO:0031946	BP	GO:0031946	regulation of glucocorticoid biosynthetic process	45678	9/18870	0.00997353289861824	0.0431654503852198	0.0215008372382844	BMP5	1
GO:0032906	BP	GO:0032906	transforming growth factor beta2 production	45678	9/18870	0.00997353289861824	0.0431654503852198	0.0215008372382844	TGFB2	1
GO:0032909	BP	GO:0032909	regulation of transforming growth factor beta2 production	45678	9/18870	0.00997353289861824	0.0431654503852198	0.0215008372382844	TGFB2	1
GO:0043569	BP	GO:0043569	negative regulation of insulin-like growth factor receptor signaling pathway	45678	9/18870	0.00997353289861824	0.0431654503852198	0.0215008372382844	BMP5	1
GO:0044851	BP	GO:0044851	hair cycle phase	45678	9/18870	0.00997353289861824	0.0431654503852198	0.0215008372382844	TGFB2	1
GO:0048702	BP	GO:0048702	embryonic neurocranium morphogenesis	45678	9/18870	0.00997353289861824	0.0431654503852198	0.0215008372382844	HOXA1	1
GO:0048743	BP	GO:0048743	positive regulation of skeletal muscle fiber development	45678	9/18870	0.00997353289861824	0.0431654503852198	0.0215008372382844	SHOX2	1
GO:0048819	BP	GO:0048819	regulation of hair follicle maturation	45678	9/18870	0.00997353289861824	0.0431654503852198	0.0215008372382844	TGFB2	1
GO:0060872	BP	GO:0060872	semicircular canal development	45678	9/18870	0.00997353289861824	0.0431654503852198	0.0215008372382844	HOXA1	1
GO:0060926	BP	GO:0060926	cardiac pacemaker cell development	45678	9/18870	0.00997353289861824	0.0431654503852198	0.0215008372382844	SHOX2	1
GO:0061626	BP	GO:0061626	pharyngeal arch artery morphogenesis	45678	9/18870	0.00997353289861824	0.0431654503852198	0.0215008372382844	TGFB2	1
GO:0062043	BP	GO:0062043	positive regulation of cardiac epithelial to mesenchymal transition	45678	9/18870	0.00997353289861824	0.0431654503852198	0.0215008372382844	TGFB2	1
GO:0072175	BP	GO:0072175	epithelial tube formation	45709	137/18870	0.0100393213305443	0.0432770744209121	0.0215564374973314	BMP5/TGFB2	2
GO:0007178	BP	GO:0007178	transmembrane receptor protein serine/threonine kinase signaling pathway	45737	410/18870	0.0101259988426951	0.0434775029674448	0.0216562715432744	NPNT/BMP5/TGFB2	3
GO:0090090	BP	GO:0090090	negative regulation of canonical Wnt signaling pathway	45709	140/18870	0.0104644935511033	0.0447532886256673	0.0222917441155187	GLI1/IGFBP2	2
GO:0034356	BP	GO:0034356	NAD biosynthesis via nicotinamide riboside salvage pathway	45678	10/18870	0.0110758369020713	0.0452228510492117	0.022525634533706	NNMT	1
GO:0034651	BP	GO:0034651	cortisol biosynthetic process	45678	10/18870	0.0110758369020713	0.0452228510492117	0.022525634533706	BMP5	1
GO:0042368	BP	GO:0042368	vitamin D biosynthetic process	45678	10/18870	0.0110758369020713	0.0452228510492117	0.022525634533706	CYP27B1	1
GO:0048630	BP	GO:0048630	skeletal muscle tissue growth	45678	10/18870	0.0110758369020713	0.0452228510492117	0.022525634533706	CHRNA1	1
GO:0048703	BP	GO:0048703	embryonic viscerocranium morphogenesis	45678	10/18870	0.0110758369020713	0.0452228510492117	0.022525634533706	HOXA2	1
GO:0048865	BP	GO:0048865	stem cell fate commitment	45678	10/18870	0.0110758369020713	0.0452228510492117	0.022525634533706	DMRTA2	1
GO:0062042	BP	GO:0062042	regulation of cardiac epithelial to mesenchymal transition	45678	10/18870	0.0110758369020713	0.0452228510492117	0.022525634533706	TGFB2	1
GO:0070562	BP	GO:0070562	regulation of vitamin D receptor signaling pathway	45678	10/18870	0.0110758369020713	0.0452228510492117	0.022525634533706	CYP27B1	1
GO:0090281	BP	GO:0090281	negative regulation of calcium ion import	45678	10/18870	0.0110758369020713	0.0452228510492117	0.022525634533706	SLN	1
GO:1902645	BP	GO:1902645	tertiary alcohol biosynthetic process	45678	10/18870	0.0110758369020713	0.0452228510492117	0.022525634533706	BMP5	1
GO:1904627	BP	GO:1904627	response to phorbol 13-acetate 12-myristate	45678	10/18870	0.0110758369020713	0.0452228510492117	0.022525634533706	CDK4	1
GO:1904628	BP	GO:1904628	cellular response to phorbol 13-acetate 12-myristate	45678	10/18870	0.0110758369020713	0.0452228510492117	0.022525634533706	CDK4	1
GO:0046165	BP	GO:0046165	alcohol biosynthetic process	45709	145/18870	0.0111906930255182	0.0455200370436492	0.0226736637477852	CYP27B1/BMP5	2
GO:0035107	BP	GO:0035107	appendage morphogenesis	45709	146/18870	0.0113385523611405	0.045777289756545	0.0228018020773918	SHOX2/TGFB2	2
GO:0035108	BP	GO:0035108	limb morphogenesis	45709	146/18870	0.0113385523611405	0.045777289756545	0.0228018020773918	SHOX2/TGFB2	2
GO:0007224	BP	GO:0007224	smoothened signaling pathway	45709	148/18870	0.0116368750469926	0.0468070587392046	0.0233147330231275	SHOX2/GLI1	2
GO:0009410	BP	GO:0009410	response to xenobiotic stimulus	45737	434/18870	0.0118112911948102	0.0468878422564388	0.0233549715296202	CDK4/NNMT/IGFBP2	3
GO:0001890	BP	GO:0001890	placenta development	45709	151/18870	0.0120908403060274	0.0468878422564388	0.0233549715296202	CYP27B1/BMP5	2
GO:0021603	BP	GO:0021603	cranial nerve formation	45678	11/18870	0.0121769719723284	0.0468878422564388	0.0233549715296202	HOXA1	1
GO:0021936	BP	GO:0021936	regulation of cerebellar granule cell precursor proliferation	45678	11/18870	0.0121769719723284	0.0468878422564388	0.0233549715296202	GLI1	1
GO:0031943	BP	GO:0031943	regulation of glucocorticoid metabolic process	45678	11/18870	0.0121769719723284	0.0468878422564388	0.0233549715296202	BMP5	1
GO:0032342	BP	GO:0032342	aldosterone biosynthetic process	45678	11/18870	0.0121769719723284	0.0468878422564388	0.0233549715296202	BMP5	1
GO:0042363	BP	GO:0042363	fat-soluble vitamin catabolic process	45678	11/18870	0.0121769719723284	0.0468878422564388	0.0233549715296202	CYP27B1	1
GO:0044848	BP	GO:0044848	biological phase	45678	11/18870	0.0121769719723284	0.0468878422564388	0.0233549715296202	TGFB2	1
GO:0048103	BP	GO:0048103	somatic stem cell division	45678	11/18870	0.0121769719723284	0.0468878422564388	0.0233549715296202	TGFB2	1
GO:0048742	BP	GO:0048742	regulation of skeletal muscle fiber development	45678	11/18870	0.0121769719723284	0.0468878422564388	0.0233549715296202	SHOX2	1
GO:0060272	BP	GO:0060272	embryonic skeletal joint morphogenesis	45678	11/18870	0.0121769719723284	0.0468878422564388	0.0233549715296202	SHOX2	1
GO:0060920	BP	GO:0060920	cardiac pacemaker cell differentiation	45678	11/18870	0.0121769719723284	0.0468878422564388	0.0233549715296202	SHOX2	1
GO:0016331	BP	GO:0016331	morphogenesis of embryonic epithelium	45709	152/18870	0.0122438827253582	0.0469783018043885	0.0234000296953467	BMP5/TGFB2	2
GO:0010720	BP	GO:0010720	positive regulation of cell development	45737	444/18870	0.0125587918261787	0.0480162994909022	0.0239170593825683	SHOX2/DMRTA2/OTP	3
GO:0006816	BP	GO:0006816	calcium ion transport	45737	445/18870	0.0126350193913295	0.0481376443007694	0.0239775015876972	SLN/CYP27B1/STAC	3
GO:0007584	BP	GO:0007584	response to nutrient	45709	155/18870	0.0127081452556084	0.0482068735188007	0.0240119848639225	CYP27B1/IGFBP2	2
GO:2001236	BP	GO:2001236	regulation of extrinsic apoptotic signaling pathway	45709	158/18870	0.013180070752795	0.0482068735188007	0.0240119848639225	BMP5/EYA4	2
GO:0003163	BP	GO:0003163	sinoatrial node development	45678	12/18870	0.0132769392870634	0.0482068735188007	0.0240119848639225	SHOX2	1
GO:0006705	BP	GO:0006705	mineralocorticoid biosynthetic process	45678	12/18870	0.0132769392870634	0.0482068735188007	0.0240119848639225	BMP5	1
GO:0010936	BP	GO:0010936	negative regulation of macrophage cytokine production	45678	12/18870	0.0132769392870634	0.0482068735188007	0.0240119848639225	TGFB2	1
GO:0030656	BP	GO:0030656	regulation of vitamin metabolic process	45678	12/18870	0.0132769392870634	0.0482068735188007	0.0240119848639225	CYP27B1	1
GO:0034650	BP	GO:0034650	cortisol metabolic process	45678	12/18870	0.0132769392870634	0.0482068735188007	0.0240119848639225	BMP5	1
GO:0042416	BP	GO:0042416	dopamine biosynthetic process	45678	12/18870	0.0132769392870634	0.0482068735188007	0.0240119848639225	TGFB2	1
GO:0045472	BP	GO:0045472	response to ether	45678	12/18870	0.0132769392870634	0.0482068735188007	0.0240119848639225	CDK4	1
GO:0048755	BP	GO:0048755	branching morphogenesis of a nerve	45678	12/18870	0.0132769392870634	0.0482068735188007	0.0240119848639225	SHOX2	1
GO:0051798	BP	GO:0051798	positive regulation of hair follicle development	45678	12/18870	0.0132769392870634	0.0482068735188007	0.0240119848639225	TGFB2	1
GO:0070561	BP	GO:0070561	vitamin D receptor signaling pathway	45678	12/18870	0.0132769392870634	0.0482068735188007	0.0240119848639225	CYP27B1	1
GO:0090312	BP	GO:0090312	positive regulation of protein deacetylation	45678	12/18870	0.0132769392870634	0.0482068735188007	0.0240119848639225	NNMT	1
GO:1902337	BP	GO:1902337	regulation of apoptotic process involved in morphogenesis	45678	12/18870	0.0132769392870634	0.0482068735188007	0.0240119848639225	TGFB2	1
GO:0021915	BP	GO:0021915	neural tube development	45709	162/18870	0.0138211365230493	0.0500149488894293	0.0249125925006205	BMP5/TGFB2	2
GO:0051960	BP	GO:0051960	regulation of nervous system development	45737	466/18870	0.0142982675582141	0.0503383517951311	0.0250736804349714	SHOX2/DMRTA2/OTP	3
GO:0035051	BP	GO:0035051	cardiocyte differentiation	45709	165/18870	0.0143107437034118	0.0503383517951311	0.0250736804349714	SHOX2/TGFB2	2
GO:0009111	BP	GO:0009111	vitamin catabolic process	45678	13/18870	0.0143757400228239	0.0503383517951311	0.0250736804349714	CYP27B1	1
GO:0021978	BP	GO:0021978	telencephalon regionalization	45678	13/18870	0.0143757400228239	0.0503383517951311	0.0250736804349714	DMRTA2	1
GO:0021979	BP	GO:0021979	hypothalamus cell differentiation	45678	13/18870	0.0143757400228239	0.0503383517951311	0.0250736804349714	OTP	1
GO:0032341	BP	GO:0032341	aldosterone metabolic process	45678	13/18870	0.0143757400228239	0.0503383517951311	0.0250736804349714	BMP5	1
GO:0042362	BP	GO:0042362	fat-soluble vitamin biosynthetic process	45678	13/18870	0.0143757400228239	0.0503383517951311	0.0250736804349714	CYP27B1	1
GO:0048853	BP	GO:0048853	forebrain morphogenesis	45678	13/18870	0.0143757400228239	0.0503383517951311	0.0250736804349714	OTX1	1
GO:1903867	BP	GO:1903867	extraembryonic membrane development	45678	13/18870	0.0143757400228239	0.0503383517951311	0.0250736804349714	BMP5	1
GO:1904748	BP	GO:1904748	regulation of apoptotic process involved in development	45678	13/18870	0.0143757400228239	0.0503383517951311	0.0250736804349714	TGFB2	1
GO:0043410	BP	GO:0043410	positive regulation of MAPK cascade	45737	474/18870	0.0149634348062007	0.0522272143880941	0.0260145284236834	NPNT/PLA2G2A/TGFB2	3
GO:0003222	BP	GO:0003222	ventricular trabecula myocardium morphogenesis	45678	14/18870	0.0154733753550363	0.0529830842738366	0.0263910294271858	TGFB2	1
GO:0008212	BP	GO:0008212	mineralocorticoid metabolic process	45678	14/18870	0.0154733753550363	0.0529830842738366	0.0263910294271858	BMP5	1
GO:0034309	BP	GO:0034309	primary alcohol biosynthetic process	45678	14/18870	0.0154733753550363	0.0529830842738366	0.0263910294271858	BMP5	1
GO:0061469	BP	GO:0061469	regulation of type B pancreatic cell proliferation	45678	14/18870	0.0154733753550363	0.0529830842738366	0.0263910294271858	CDK4	1
GO:1901077	BP	GO:1901077	regulation of relaxation of muscle	45678	14/18870	0.0154733753550363	0.0529830842738366	0.0263910294271858	SLN	1
GO:0043086	BP	GO:0043086	negative regulation of catalytic activity	45737	480/18870	0.0154738028008617	0.0529830842738366	0.0263910294271858	SLN/CYP27B1/TGFB2	3
GO:0045785	BP	GO:0045785	positive regulation of cell adhesion	45737	482/18870	0.0156461200692014	0.0532591022598838	0.0265285147942996	NPNT/TGFB2/IGFBP2	3
GO:0030178	BP	GO:0030178	negative regulation of Wnt signaling pathway	45709	173/18870	0.0156528599987459	0.0532591022598838	0.0265285147942996	GLI1/IGFBP2	2
GO:0046661	BP	GO:0046661	male sex differentiation	45709	174/18870	0.0158243236939729	0.0535059944902458	0.0266514925372175	BMP5/TGFB2	2
GO:1903169	BP	GO:1903169	regulation of calcium ion transmembrane transport	45709	174/18870	0.0158243236939729	0.0535059944902458	0.0266514925372175	SLN/STAC	2
GO:0035265	BP	GO:0035265	organ growth	45709	177/18870	0.0163436025673828	0.0544941454941013	0.0271436934458409	TGFB2/GLI1	2
GO:0001837	BP	GO:0001837	epithelial to mesenchymal transition	45709	178/18870	0.0165183186477482	0.0544941454941013	0.0271436934458409	BMP5/TGFB2	2
GO:0003198	BP	GO:0003198	epithelial to mesenchymal transition involved in endocardial cushion formation	45678	15/18870	0.0165698464580031	0.0544941454941013	0.0271436934458409	TGFB2	1
GO:0032769	BP	GO:0032769	negative regulation of monooxygenase activity	45678	15/18870	0.0165698464580031	0.0544941454941013	0.0271436934458409	CYP27B1	1
GO:0048820	BP	GO:0048820	hair follicle maturation	45678	15/18870	0.0165698464580031	0.0544941454941013	0.0271436934458409	TGFB2	1
GO:0060413	BP	GO:0060413	atrial septum morphogenesis	45678	15/18870	0.0165698464580031	0.0544941454941013	0.0271436934458409	TGFB2	1
GO:0072498	BP	GO:0072498	embryonic skeletal joint development	45678	15/18870	0.0165698464580031	0.0544941454941013	0.0271436934458409	SHOX2	1
GO:0090030	BP	GO:0090030	regulation of steroid hormone biosynthetic process	45678	15/18870	0.0165698464580031	0.0544941454941013	0.0271436934458409	BMP5	1
GO:1902563	BP	GO:1902563	regulation of neutrophil activation	45678	15/18870	0.0165698464580031	0.0544941454941013	0.0271436934458409	PLA2G2A	1
GO:0042129	BP	GO:0042129	regulation of T cell proliferation	45709	182/18870	0.0172252496267891	0.0555630731811327	0.0276761294568926	PLA2G2A/IGFBP2	2
GO:0048736	BP	GO:0048736	appendage development	45709	182/18870	0.0172252496267891	0.0555630731811327	0.0276761294568926	SHOX2/TGFB2	2
GO:0060173	BP	GO:0060173	limb development	45709	182/18870	0.0172252496267891	0.0555630731811327	0.0276761294568926	SHOX2/TGFB2	2
GO:0006694	BP	GO:0006694	steroid biosynthetic process	45709	184/18870	0.0175835295052822	0.0555630731811327	0.0276761294568926	CYP27B1/BMP5	2
GO:0006704	BP	GO:0006704	glucocorticoid biosynthetic process	45678	16/18870	0.0176651545049072	0.0555630731811327	0.0276761294568926	BMP5	1
GO:0016078	BP	GO:0016078	tRNA catabolic process	45678	16/18870	0.0176651545049072	0.0555630731811327	0.0276761294568926	METTL1	1
GO:0021534	BP	GO:0021534	cell proliferation in hindbrain	45678	16/18870	0.0176651545049072	0.0555630731811327	0.0276761294568926	GLI1	1
GO:0021924	BP	GO:0021924	cell proliferation in external granule layer	45678	16/18870	0.0176651545049072	0.0555630731811327	0.0276761294568926	GLI1	1
GO:0021930	BP	GO:0021930	cerebellar granule cell precursor proliferation	45678	16/18870	0.0176651545049072	0.0555630731811327	0.0276761294568926	GLI1	1
GO:0034374	BP	GO:0034374	low-density lipoprotein particle remodeling	45678	16/18870	0.0176651545049072	0.0555630731811327	0.0276761294568926	PLA2G2A	1
GO:0046184	BP	GO:0046184	aldehyde biosynthetic process	45678	16/18870	0.0176651545049072	0.0555630731811327	0.0276761294568926	BMP5	1
GO:0060033	BP	GO:0060033	anatomical structure regression	45678	16/18870	0.0176651545049072	0.0555630731811327	0.0276761294568926	GLI1	1
GO:0061101	BP	GO:0061101	neuroendocrine cell differentiation	45678	16/18870	0.0176651545049072	0.0555630731811327	0.0276761294568926	OTP	1
GO:1900006	BP	GO:1900006	positive regulation of dendrite development	45678	16/18870	0.0176651545049072	0.0555630731811327	0.0276761294568926	BMP5	1
GO:2000345	BP	GO:2000345	regulation of hepatocyte proliferation	45678	16/18870	0.0176651545049072	0.0555630731811327	0.0276761294568926	GLI1	1
GO:0006941	BP	GO:0006941	striated muscle contraction	45709	186/18870	0.0179449995329941	0.0561170216609815	0.0279520528168329	CHRNA1/STAC	2
GO:0007565	BP	GO:0007565	female pregnancy	45709	186/18870	0.0179449995329941	0.0561170216609815	0.0279520528168329	CYP27B1/IGFBP2	2
GO:0030308	BP	GO:0030308	negative regulation of cell growth	45709	189/18870	0.0184931543360834	0.0574988304357534	0.028640335813898	CYP27B1/TGFB2	2
GO:0046890	BP	GO:0046890	regulation of lipid biosynthetic process	45709	189/18870	0.0184931543360834	0.0574988304357534	0.028640335813898	CYP27B1/BMP5	2
GO:0002076	BP	GO:0002076	osteoblast development	45678	17/18870	0.0187593006678114	0.0575001793840565	0.0286410077289979	HOXA2	1
GO:0007379	BP	GO:0007379	segment specification	45678	17/18870	0.0187593006678114	0.0575001793840565	0.0286410077289979	HOXA2	1
GO:0032780	BP	GO:0032780	negative regulation of ATP-dependent activity	45678	17/18870	0.0187593006678114	0.0575001793840565	0.0286410077289979	SLN	1
GO:0033631	BP	GO:0033631	cell-cell adhesion mediated by integrin	45678	17/18870	0.0187593006678114	0.0575001793840565	0.0286410077289979	NPNT	1
GO:0048557	BP	GO:0048557	embryonic digestive tract morphogenesis	45678	17/18870	0.0187593006678114	0.0575001793840565	0.0286410077289979	SHOX2	1
GO:0031099	BP	GO:0031099	regeneration	45709	191/18870	0.0188625362716011	0.057653288830148	0.0287172719924465	NNMT/GLI1	2
GO:0010002	BP	GO:0010002	cardioblast differentiation	45678	18/18870	0.0198522861176593	0.0603375662340095	0.0300543184276806	TGFB2	1
GO:1905209	BP	GO:1905209	positive regulation of cardiocyte differentiation	45678	18/18870	0.0198522861176593	0.0603375662340095	0.0300543184276806	TGFB2	1
GO:0003184	BP	GO:0003184	pulmonary valve morphogenesis	45678	19/18870	0.0209441120242754	0.0622569483798515	0.031010368295052	TGFB2	1
GO:0010744	BP	GO:0010744	positive regulation of macrophage derived foam cell differentiation	45678	19/18870	0.0209441120242754	0.0622569483798515	0.031010368295052	PLA2G2A	1
GO:0030903	BP	GO:0030903	notochord development	45678	19/18870	0.0209441120242754	0.0622569483798515	0.031010368295052	GLI1	1
GO:0045618	BP	GO:0045618	positive regulation of keratinocyte differentiation	45678	19/18870	0.0209441120242754	0.0622569483798515	0.031010368295052	CYP27B1	1
GO:0051797	BP	GO:0051797	regulation of hair follicle development	45678	19/18870	0.0209441120242754	0.0622569483798515	0.031010368295052	TGFB2	1
GO:0060039	BP	GO:0060039	pericardium development	45678	19/18870	0.0209441120242754	0.0622569483798515	0.031010368295052	BMP5	1
GO:0070314	BP	GO:0070314	G1 to G0 transition	45678	19/18870	0.0209441120242754	0.0622569483798515	0.031010368295052	CYP27B1	1
GO:1901881	BP	GO:1901881	positive regulation of protein depolymerization	45678	19/18870	0.0209441120242754	0.0622569483798515	0.031010368295052	SLN	1
GO:0001763	BP	GO:0001763	morphogenesis of a branching structure	45709	203/18870	0.0211442555269231	0.0626796835072075	0.0312209338998835	NPNT/SHOX2	2
GO:0044703	BP	GO:0044703	multi-organism reproductive process	45709	206/18870	0.0217319832757606	0.0641878242432	0.0319721432167705	CYP27B1/IGFBP2	2
GO:0003215	BP	GO:0003215	cardiac right ventricle morphogenesis	45678	20/18870	0.0220347795563682	0.0641878242432	0.0319721432167705	TGFB2	1
GO:0006700	BP	GO:0006700	C21-steroid hormone biosynthetic process	45678	20/18870	0.0220347795563682	0.0641878242432	0.0319721432167705	BMP5	1
GO:0042359	BP	GO:0042359	vitamin D metabolic process	45678	20/18870	0.0220347795563682	0.0641878242432	0.0319721432167705	CYP27B1	1
GO:0042474	BP	GO:0042474	middle ear morphogenesis	45678	20/18870	0.0220347795563682	0.0641878242432	0.0319721432167705	HOXA2	1
GO:0048643	BP	GO:0048643	positive regulation of skeletal muscle tissue development	45678	20/18870	0.0220347795563682	0.0641878242432	0.0319721432167705	SHOX2	1
GO:0008016	BP	GO:0008016	regulation of heart contraction	45709	208/18870	0.0221275956032473	0.0641878242432	0.0319721432167705	SHOX2/TGFB2	2
GO:1901654	BP	GO:1901654	response to ketone	45709	208/18870	0.0221275956032473	0.0641878242432	0.0319721432167705	CDK4/TGFB2	2
GO:0010566	BP	GO:0010566	regulation of ketone biosynthetic process	45678	21/18870	0.0231242898815311	0.0662075296445607	0.0329781643914925	BMP5	1
GO:0045722	BP	GO:0045722	positive regulation of gluconeogenesis	45678	21/18870	0.0231242898815311	0.0662075296445607	0.0329781643914925	NNMT	1
GO:0060004	BP	GO:0060004	reflex	45678	21/18870	0.0231242898815311	0.0662075296445607	0.0329781643914925	NPNT	1
GO:2000738	BP	GO:2000738	positive regulation of stem cell differentiation	45678	21/18870	0.0231242898815311	0.0662075296445607	0.0329781643914925	TGFB2	1
GO:0042098	BP	GO:0042098	T cell proliferation	45709	213/18870	0.0231298024081737	0.0662075296445607	0.0329781643914925	PLA2G2A/IGFBP2	2
GO:0044706	BP	GO:0044706	multi-multicellular organism process	45709	216/18870	0.023740091570465	0.0676952997102641	0.033719227017857	CYP27B1/IGFBP2	2
GO:0070374	BP	GO:0070374	positive regulation of ERK1 and ERK2 cascade	45709	218/18870	0.0241506574754675	0.0676952997102641	0.033719227017857	NPNT/PLA2G2A	2
GO:0003228	BP	GO:0003228	atrial cardiac muscle tissue development	45678	22/18870	0.0242126441662405	0.0676952997102641	0.033719227017857	SHOX2	1
GO:0009713	BP	GO:0009713	catechol-containing compound biosynthetic process	45678	22/18870	0.0242126441662405	0.0676952997102641	0.033719227017857	TGFB2	1
GO:0033630	BP	GO:0033630	positive regulation of cell adhesion mediated by integrin	45678	22/18870	0.0242126441662405	0.0676952997102641	0.033719227017857	TGFB2	1
GO:0042423	BP	GO:0042423	catecholamine biosynthetic process	45678	22/18870	0.0242126441662405	0.0676952997102641	0.033719227017857	TGFB2	1
GO:0060713	BP	GO:0060713	labyrinthine layer morphogenesis	45678	22/18870	0.0242126441662405	0.0676952997102641	0.033719227017857	BMP5	1
GO:0071305	BP	GO:0071305	cellular response to vitamin D	45678	22/18870	0.0242126441662405	0.0676952997102641	0.033719227017857	CYP27B1	1
GO:1902644	BP	GO:1902644	tertiary alcohol metabolic process	45678	22/18870	0.0242126441662405	0.0676952997102641	0.033719227017857	BMP5	1
GO:0003177	BP	GO:0003177	pulmonary valve development	45678	23/18870	0.0252998435758606	0.069832731502758	0.0347838880527406	TGFB2	1
GO:0003283	BP	GO:0003283	atrial septum development	45678	23/18870	0.0252998435758606	0.069832731502758	0.0347838880527406	TGFB2	1
GO:0060065	BP	GO:0060065	uterus development	45678	23/18870	0.0252998435758606	0.069832731502758	0.0347838880527406	TGFB2	1
GO:0072574	BP	GO:0072574	hepatocyte proliferation	45678	23/18870	0.0252998435758606	0.069832731502758	0.0347838880527406	GLI1	1
GO:0072575	BP	GO:0072575	epithelial cell proliferation involved in liver morphogenesis	45678	23/18870	0.0252998435758606	0.069832731502758	0.0347838880527406	GLI1	1
GO:0003148	BP	GO:0003148	outflow tract septum morphogenesis	45678	24/18870	0.0263858892746403	0.0711958408856877	0.0354628568279717	TGFB2	1
GO:0003323	BP	GO:0003323	type B pancreatic cell development	45678	24/18870	0.0263858892746403	0.0711958408856877	0.0354628568279717	BMP5	1
GO:0010923	BP	GO:0010923	negative regulation of phosphatase activity	45678	24/18870	0.0263858892746403	0.0711958408856877	0.0354628568279717	TGFB2	1
GO:0021871	BP	GO:0021871	forebrain regionalization	45678	24/18870	0.0263858892746403	0.0711958408856877	0.0354628568279717	DMRTA2	1
GO:0030539	BP	GO:0030539	male genitalia development	45678	24/18870	0.0263858892746403	0.0711958408856877	0.0354628568279717	BMP5	1
GO:0046716	BP	GO:0046716	muscle cell cellular homeostasis	45678	24/18870	0.0263858892746403	0.0711958408856877	0.0354628568279717	CHRNA1	1
GO:0060571	BP	GO:0060571	morphogenesis of an epithelial fold	45678	24/18870	0.0263858892746403	0.0711958408856877	0.0354628568279717	BMP5	1
GO:0090103	BP	GO:0090103	cochlea morphogenesis	45678	24/18870	0.0263858892746403	0.0711958408856877	0.0354628568279717	HOXA1	1
GO:1901863	BP	GO:1901863	positive regulation of muscle tissue development	45678	24/18870	0.0263858892746403	0.0711958408856877	0.0354628568279717	SHOX2	1
GO:0007179	BP	GO:0007179	transforming growth factor beta receptor signaling pathway	45709	229/18870	0.0264611144113172	0.071221208440411	0.0354754924812632	NPNT/TGFB2	2
GO:0032412	BP	GO:0032412	regulation of monoatomic ion transmembrane transporter activity	45709	231/18870	0.0268906032715826	0.0721975998507502	0.0359618359019205	SLN/STAC	2
GO:0002053	BP	GO:0002053	positive regulation of mesenchymal cell proliferation	45678	25/18870	0.0274707824257188	0.0723196753883886	0.036022642084692	SHOX2	1
GO:0006706	BP	GO:0006706	steroid catabolic process	45678	25/18870	0.0274707824257188	0.0723196753883886	0.036022642084692	CYP27B1	1
GO:0008045	BP	GO:0008045	motor neuron axon guidance	45678	25/18870	0.0274707824257188	0.0723196753883886	0.036022642084692	HOXA2	1
GO:0008211	BP	GO:0008211	glucocorticoid metabolic process	45678	25/18870	0.0274707824257188	0.0723196753883886	0.036022642084692	BMP5	1
GO:0009110	BP	GO:0009110	vitamin biosynthetic process	45678	25/18870	0.0274707824257188	0.0723196753883886	0.036022642084692	CYP27B1	1
GO:0046697	BP	GO:0046697	decidualization	45678	25/18870	0.0274707824257188	0.0723196753883886	0.036022642084692	CYP27B1	1
GO:0071676	BP	GO:0071676	negative regulation of mononuclear cell migration	45678	25/18870	0.0274707824257188	0.0723196753883886	0.036022642084692	BMP5	1
GO:0072576	BP	GO:0072576	liver morphogenesis	45678	25/18870	0.0274707824257188	0.0723196753883886	0.036022642084692	GLI1	1
GO:0050670	BP	GO:0050670	regulation of lymphocyte proliferation	45709	238/18870	0.0284162483126248	0.0739138640545372	0.036816712127564	PLA2G2A/IGFBP2	2
GO:0003181	BP	GO:0003181	atrioventricular valve morphogenesis	45678	26/18870	0.0285545241911244	0.0739138640545372	0.036816712127564	TGFB2	1
GO:0009435	BP	GO:0009435	NAD biosynthetic process	45678	26/18870	0.0285545241911244	0.0739138640545372	0.036816712127564	NNMT	1
GO:0048641	BP	GO:0048641	regulation of skeletal muscle tissue development	45678	26/18870	0.0285545241911244	0.0739138640545372	0.036816712127564	SHOX2	1
GO:0060391	BP	GO:0060391	positive regulation of SMAD protein signal transduction	45678	26/18870	0.0285545241911244	0.0739138640545372	0.036816712127564	BMP5	1
GO:0060561	BP	GO:0060561	apoptotic process involved in morphogenesis	45678	26/18870	0.0285545241911244	0.0739138640545372	0.036816712127564	TGFB2	1
GO:0062009	BP	GO:0062009	secondary palate development	45678	26/18870	0.0285545241911244	0.0739138640545372	0.036816712127564	TGFB2	1
GO:0022898	BP	GO:0022898	regulation of transmembrane transporter activity	45709	239/18870	0.0286370238894372	0.0739505008314345	0.0368349610134201	SLN/STAC	2
GO:0042445	BP	GO:0042445	hormone metabolic process	45709	241/18870	0.0290806779732675	0.0749173656358939	0.0373165592037919	CYP27B1/BMP5	2
GO:0032944	BP	GO:0032944	regulation of mononuclear cell proliferation	45709	242/18870	0.0293035531375482	0.0750992019245403	0.0374071323916379	PLA2G2A/IGFBP2	2
GO:0060047	BP	GO:0060047	heart contraction	45709	243/18870	0.0295271248258129	0.0750992019245403	0.0374071323916379	SHOX2/TGFB2	2
GO:2001234	BP	GO:2001234	negative regulation of apoptotic signaling pathway	45709	243/18870	0.0295271248258129	0.0750992019245403	0.0374071323916379	BMP5/EYA4	2
GO:0007274	BP	GO:0007274	neuromuscular synaptic transmission	45678	27/18870	0.0296371157317733	0.0750992019245403	0.0374071323916379	CHRNA1	1
GO:0021854	BP	GO:0021854	hypothalamus development	45678	27/18870	0.0296371157317733	0.0750992019245403	0.0374071323916379	OTP	1
GO:0042104	BP	GO:0042104	positive regulation of activated T cell proliferation	45678	27/18870	0.0296371157317733	0.0750992019245403	0.0374071323916379	IGFBP2	1
GO:0060669	BP	GO:0060669	embryonic placenta morphogenesis	45678	27/18870	0.0296371157317733	0.0750992019245403	0.0374071323916379	BMP5	1
GO:0009913	BP	GO:0009913	epidermal cell differentiation	45709	245/18870	0.0299763511167239	0.0753684353299026	0.0375412383392452	CYP27B1/GLI1	2
GO:0048863	BP	GO:0048863	stem cell differentiation	45709	246/18870	0.0302020023969106	0.0753684353299026	0.0375412383392452	DMRTA2/TGFB2	2
GO:0033002	BP	GO:0033002	muscle cell proliferation	45709	247/18870	0.0304283435561559	0.0753684353299026	0.0375412383392452	TGFB2/GLI1	2
GO:0045926	BP	GO:0045926	negative regulation of growth	45709	247/18870	0.0304283435561559	0.0753684353299026	0.0375412383392452	CYP27B1/TGFB2	2
GO:0090257	BP	GO:0090257	regulation of muscle system process	45709	247/18870	0.0304283435561559	0.0753684353299026	0.0375412383392452	SLN/NPNT	2
GO:0019359	BP	GO:0019359	nicotinamide nucleotide biosynthetic process	45678	28/18870	0.0307185582074742	0.0753684353299026	0.0375412383392452	NNMT	1
GO:0019363	BP	GO:0019363	pyridine nucleotide biosynthetic process	45678	28/18870	0.0307185582074742	0.0753684353299026	0.0375412383392452	NNMT	1
GO:0032104	BP	GO:0032104	regulation of response to extracellular stimulus	45678	28/18870	0.0307185582074742	0.0753684353299026	0.0375412383392452	CYP27B1	1
GO:0032107	BP	GO:0032107	regulation of response to nutrient levels	45678	28/18870	0.0307185582074742	0.0753684353299026	0.0375412383392452	CYP27B1	1
GO:0042634	BP	GO:0042634	regulation of hair cycle	45678	28/18870	0.0307185582074742	0.0753684353299026	0.0375412383392452	TGFB2	1
GO:0044342	BP	GO:0044342	type B pancreatic cell proliferation	45678	28/18870	0.0307185582074742	0.0753684353299026	0.0375412383392452	CDK4	1
GO:0045606	BP	GO:0045606	positive regulation of epidermal cell differentiation	45678	28/18870	0.0307185582074742	0.0753684353299026	0.0375412383392452	CYP27B1	1
GO:0046337	BP	GO:0046337	phosphatidylethanolamine metabolic process	45678	28/18870	0.0307185582074742	0.0753684353299026	0.0375412383392452	PLA2G2A	1
GO:0120255	BP	GO:0120255	olefinic compound biosynthetic process	45678	28/18870	0.0307185582074742	0.0753684353299026	0.0375412383392452	BMP5	1
GO:0051924	BP	GO:0051924	regulation of calcium ion transport	45709	251/18870	0.0313405739231218	0.0767205904633886	0.038214750770751	SLN/STAC	2
GO:0003171	BP	GO:0003171	atrioventricular valve development	45678	29/18870	0.0317988527769278	0.0769717196971721	0.0383398389774804	TGFB2	1
GO:0010971	BP	GO:0010971	positive regulation of G2/M transition of mitotic cell cycle	45678	29/18870	0.0317988527769278	0.0769717196971721	0.0383398389774804	CDK4	1
GO:0032770	BP	GO:0032770	positive regulation of monooxygenase activity	45678	29/18870	0.0317988527769278	0.0769717196971721	0.0383398389774804	CYP27B1	1
GO:0051354	BP	GO:0051354	negative regulation of oxidoreductase activity	45678	29/18870	0.0317988527769278	0.0769717196971721	0.0383398389774804	CYP27B1	1
GO:0097421	BP	GO:0097421	liver regeneration	45678	29/18870	0.0317988527769278	0.0769717196971721	0.0383398389774804	GLI1	1
GO:0003015	BP	GO:0003015	heart process	45709	255/18870	0.032263710414219	0.0779226220271987	0.0388134862125943	SHOX2/TGFB2	2
GO:0045927	BP	GO:0045927	positive regulation of growth	45709	256/18870	0.0324961863152835	0.0783092953076543	0.0390060893058848	TGFB2/GLI1	2
GO:0003309	BP	GO:0003309	type B pancreatic cell differentiation	45678	30/18870	0.0328780005977273	0.0783568208077994	0.039029761896676	BMP5	1
GO:0045987	BP	GO:0045987	positive regulation of smooth muscle contraction	45678	30/18870	0.0328780005977273	0.0783568208077994	0.039029761896676	NPNT	1
GO:0060045	BP	GO:0060045	positive regulation of cardiac muscle cell proliferation	45678	30/18870	0.0328780005977273	0.0783568208077994	0.039029761896676	GLI1	1
GO:0071295	BP	GO:0071295	cellular response to vitamin	45678	30/18870	0.0328780005977273	0.0783568208077994	0.039029761896676	CYP27B1	1
GO:1901021	BP	GO:1901021	positive regulation of calcium ion transmembrane transporter activity	45678	30/18870	0.0328780005977273	0.0783568208077994	0.039029761896676	STAC	1
GO:1903522	BP	GO:1903522	regulation of blood circulation	45709	258/18870	0.0329631568160998	0.0783871113736703	0.0390448497162362	SHOX2/TGFB2	2
GO:0048762	BP	GO:0048762	mesenchymal cell differentiation	45709	262/18870	0.0339051270631363	0.079011602275531	0.03935591046315	BMP5/TGFB2	2
GO:0060828	BP	GO:0060828	regulation of canonical Wnt signaling pathway	45709	262/18870	0.0339051270631363	0.079011602275531	0.03935591046315	GLI1/IGFBP2	2
GO:0090068	BP	GO:0090068	positive regulation of cell cycle process	45709	262/18870	0.0339051270631363	0.079011602275531	0.03935591046315	CDK4/GLI1	2
GO:0007271	BP	GO:0007271	synaptic transmission, cholinergic	45678	31/18870	0.0339560028263604	0.079011602275531	0.03935591046315	CHRNA1	1
GO:0017145	BP	GO:0017145	stem cell division	45678	31/18870	0.0339560028263604	0.079011602275531	0.03935591046315	TGFB2	1
GO:0030878	BP	GO:0030878	thyroid gland development	45678	31/18870	0.0339560028263604	0.079011602275531	0.03935591046315	HOXA3	1
GO:0050482	BP	GO:0050482	arachidonic acid secretion	45678	31/18870	0.0339560028263604	0.079011602275531	0.03935591046315	PLA2G2A	1
GO:0072525	BP	GO:0072525	pyridine-containing compound biosynthetic process	45678	31/18870	0.0339560028263604	0.079011602275531	0.03935591046315	NNMT	1
GO:1902042	BP	GO:1902042	negative regulation of extrinsic apoptotic signaling pathway via death domain receptors	45678	31/18870	0.0339560028263604	0.079011602275531	0.03935591046315	BMP5	1
GO:1903963	BP	GO:1903963	arachidonate transport	45678	31/18870	0.0339560028263604	0.079011602275531	0.03935591046315	PLA2G2A	1
GO:0007435	BP	GO:0007435	salivary gland morphogenesis	45678	32/18870	0.0350328606182096	0.0806274034482835	0.0401607457588492	TGFB2	1
GO:0010464	BP	GO:0010464	regulation of mesenchymal cell proliferation	45678	32/18870	0.0350328606182096	0.0806274034482835	0.0401607457588492	SHOX2	1
GO:0045684	BP	GO:0045684	positive regulation of epidermis development	45678	32/18870	0.0350328606182096	0.0806274034482835	0.0401607457588492	CYP27B1	1
GO:1901020	BP	GO:1901020	negative regulation of calcium ion transmembrane transporter activity	45678	32/18870	0.0350328606182096	0.0806274034482835	0.0401607457588492	SLN	1
GO:1902751	BP	GO:1902751	positive regulation of cell cycle G2/M phase transition	45678	32/18870	0.0350328606182096	0.0806274034482835	0.0401607457588492	CDK4	1
GO:0070663	BP	GO:0070663	regulation of leukocyte proliferation	45709	267/18870	0.0350975111128849	0.0806274034482835	0.0401607457588492	PLA2G2A/IGFBP2	2
GO:0032409	BP	GO:0032409	regulation of transporter activity	45709	271/18870	0.0360632297606268	0.0808891890020963	0.0402911419097902	SLN/STAC	2
GO:0002063	BP	GO:0002063	chondrocyte development	45678	33/18870	0.0361085751275532	0.0808891890020963	0.0402911419097902	SHOX2	1
GO:0010743	BP	GO:0010743	regulation of macrophage derived foam cell differentiation	45678	33/18870	0.0361085751275532	0.0808891890020963	0.0402911419097902	PLA2G2A	1
GO:0019228	BP	GO:0019228	neuronal action potential	45678	33/18870	0.0361085751275532	0.0808891890020963	0.0402911419097902	CHRNA1	1
GO:0030511	BP	GO:0030511	positive regulation of transforming growth factor beta receptor signaling pathway	45678	33/18870	0.0361085751275532	0.0808891890020963	0.0402911419097902	NPNT	1
GO:0031069	BP	GO:0031069	hair follicle morphogenesis	45678	33/18870	0.0361085751275532	0.0808891890020963	0.0402911419097902	TGFB2	1
GO:0034368	BP	GO:0034368	protein-lipid complex remodeling	45678	33/18870	0.0361085751275532	0.0808891890020963	0.0402911419097902	PLA2G2A	1
GO:0034369	BP	GO:0034369	plasma lipoprotein particle remodeling	45678	33/18870	0.0361085751275532	0.0808891890020963	0.0402911419097902	PLA2G2A	1
GO:0035115	BP	GO:0035115	embryonic forelimb morphogenesis	45678	33/18870	0.0361085751275532	0.0808891890020963	0.0402911419097902	SHOX2	1
GO:0090279	BP	GO:0090279	regulation of calcium ion import	45678	33/18870	0.0361085751275532	0.0808891890020963	0.0402911419097902	SLN	1
GO:1903846	BP	GO:1903846	positive regulation of cellular response to transforming growth factor beta stimulus	45678	33/18870	0.0361085751275532	0.0808891890020963	0.0402911419097902	NPNT	1
GO:1905207	BP	GO:1905207	regulation of cardiocyte differentiation	45678	33/18870	0.0361085751275532	0.0808891890020963	0.0402911419097902	TGFB2	1
GO:0007431	BP	GO:0007431	salivary gland development	45678	34/18870	0.0371831475075666	0.0819392374810327	0.0408141741320058	TGFB2	1
GO:0009954	BP	GO:0009954	proximal/distal pattern formation	45678	34/18870	0.0371831475075666	0.0819392374810327	0.0408141741320058	GLI1	1
GO:0048665	BP	GO:0048665	neuron fate specification	45678	34/18870	0.0371831475075666	0.0819392374810327	0.0408141741320058	DMRTA2	1
GO:0060317	BP	GO:0060317	cardiac epithelial to mesenchymal transition	45678	34/18870	0.0371831475075666	0.0819392374810327	0.0408141741320058	TGFB2	1
GO:0060351	BP	GO:0060351	cartilage development involved in endochondral bone morphogenesis	45678	34/18870	0.0371831475075666	0.0819392374810327	0.0408141741320058	SHOX2	1
GO:0071353	BP	GO:0071353	cellular response to interleukin-4	45678	34/18870	0.0371831475075666	0.0819392374810327	0.0408141741320058	CDK4	1
GO:0071398	BP	GO:0071398	cellular response to fatty acid	45678	34/18870	0.0371831475075666	0.0819392374810327	0.0408141741320058	CDK4	1
GO:0090075	BP	GO:0090075	relaxation of muscle	45678	34/18870	0.0371831475075666	0.0819392374810327	0.0408141741320058	SLN	1
GO:0044843	BP	GO:0044843	cell cycle G1/S phase transition	45709	279/18870	0.0380257297137477	0.0827872367619423	0.0412365650570235	CDK4/GLI1	2
GO:0001893	BP	GO:0001893	maternal placenta development	45678	35/18870	0.0382565789103245	0.0827872367619423	0.0412365650570235	CYP27B1	1
GO:0002719	BP	GO:0002719	negative regulation of cytokine production involved in immune response	45678	35/18870	0.0382565789103245	0.0827872367619423	0.0412365650570235	TGFB2	1
GO:0034367	BP	GO:0034367	protein-containing complex remodeling	45678	35/18870	0.0382565789103245	0.0827872367619423	0.0412365650570235	PLA2G2A	1
GO:0035305	BP	GO:0035305	negative regulation of dephosphorylation	45678	35/18870	0.0382565789103245	0.0827872367619423	0.0412365650570235	TGFB2	1
GO:0090311	BP	GO:0090311	regulation of protein deacetylation	45678	35/18870	0.0382565789103245	0.0827872367619423	0.0412365650570235	NNMT	1
GO:1901099	BP	GO:1901099	negative regulation of signal transduction in absence of ligand	45678	35/18870	0.0382565789103245	0.0827872367619423	0.0412365650570235	EYA4	1
GO:1901385	BP	GO:1901385	regulation of voltage-gated calcium channel activity	45678	35/18870	0.0382565789103245	0.0827872367619423	0.0412365650570235	STAC	1
GO:2001240	BP	GO:2001240	negative regulation of extrinsic apoptotic signaling pathway in absence of ligand	45678	35/18870	0.0382565789103245	0.0827872367619423	0.0412365650570235	EYA4	1
GO:0032259	BP	GO:0032259	methylation	45709	282/18870	0.0387722142250847	0.0837356003823187	0.0417089477534266	METTL1/NNMT	2
GO:0002068	BP	GO:0002068	glandular epithelial cell development	45678	36/18870	0.039328870486798	0.084098493807738	0.0418897060312889	BMP5	1
GO:0021696	BP	GO:0021696	cerebellar cortex morphogenesis	45678	36/18870	0.039328870486798	0.084098493807738	0.0418897060312889	GLI1	1
GO:0046473	BP	GO:0046473	phosphatidic acid metabolic process	45678	36/18870	0.039328870486798	0.084098493807738	0.0418897060312889	PLA2G2A	1
GO:0055023	BP	GO:0055023	positive regulation of cardiac muscle tissue growth	45678	36/18870	0.039328870486798	0.084098493807738	0.0418897060312889	GLI1	1
GO:0070670	BP	GO:0070670	response to interleukin-4	45678	36/18870	0.039328870486798	0.084098493807738	0.0418897060312889	CDK4	1
GO:0045165	BP	GO:0045165	cell fate commitment	45709	286/18870	0.0397763657602545	0.0845509193512246	0.0421150605193375	HOXA2/DMRTA2	2
GO:0071560	BP	GO:0071560	cellular response to transforming growth factor beta stimulus	45709	287/18870	0.0400289715854958	0.0845509193512246	0.0421150605193375	NPNT/TGFB2	2
GO:0003161	BP	GO:0003161	cardiac conduction system development	45678	37/18870	0.0404000233868606	0.0845509193512246	0.0421150605193375	SHOX2	1
GO:0008207	BP	GO:0008207	C21-steroid hormone metabolic process	45678	37/18870	0.0404000233868606	0.0845509193512246	0.0421150605193375	BMP5	1
GO:0010934	BP	GO:0010934	macrophage cytokine production	45678	37/18870	0.0404000233868606	0.0845509193512246	0.0421150605193375	TGFB2	1
GO:0010935	BP	GO:0010935	regulation of macrophage cytokine production	45678	37/18870	0.0404000233868606	0.0845509193512246	0.0421150605193375	TGFB2	1
GO:0033280	BP	GO:0033280	response to vitamin D	45678	37/18870	0.0404000233868606	0.0845509193512246	0.0421150605193375	CYP27B1	1
GO:0035883	BP	GO:0035883	enteroendocrine cell differentiation	45678	37/18870	0.0404000233868606	0.0845509193512246	0.0421150605193375	BMP5	1
GO:0043243	BP	GO:0043243	positive regulation of protein-containing complex disassembly	45678	37/18870	0.0404000233868606	0.0845509193512246	0.0421150605193375	SLN	1
GO:0048730	BP	GO:0048730	epidermis morphogenesis	45678	37/18870	0.0404000233868606	0.0845509193512246	0.0421150605193375	TGFB2	1
GO:0048854	BP	GO:0048854	brain morphogenesis	45678	37/18870	0.0404000233868606	0.0845509193512246	0.0421150605193375	OTX1	1
GO:0035909	BP	GO:0035909	aorta morphogenesis	45678	38/18870	0.0414700387592857	0.0859589692290174	0.0428164142866591	TGFB2	1
GO:0042401	BP	GO:0042401	biogenic amine biosynthetic process	45678	38/18870	0.0414700387592857	0.0859589692290174	0.0428164142866591	TGFB2	1
GO:0045740	BP	GO:0045740	positive regulation of DNA replication	45678	38/18870	0.0414700387592857	0.0859589692290174	0.0428164142866591	GLI1	1
GO:0048741	BP	GO:0048741	skeletal muscle fiber development	45678	38/18870	0.0414700387592857	0.0859589692290174	0.0428164142866591	SHOX2	1
GO:0060563	BP	GO:0060563	neuroepithelial cell differentiation	45678	38/18870	0.0414700387592857	0.0859589692290174	0.0428164142866591	OTP	1
GO:0071559	BP	GO:0071559	response to transforming growth factor beta	45709	293/18870	0.0415576574807631	0.0859758802948101	0.0428248377380512	NPNT/TGFB2	2
GO:0009309	BP	GO:0009309	amine biosynthetic process	45678	39/18870	0.0425389177517482	0.0876072309322222	0.0436374182676309	TGFB2	1
GO:0045823	BP	GO:0045823	positive regulation of heart contraction	45678	39/18870	0.0425389177517482	0.0876072309322222	0.0436374182676309	TGFB2	1
GO:0090092	BP	GO:0090092	regulation of transmembrane receptor protein serine/threonine kinase signaling pathway	45709	297/18870	0.0425890974772171	0.0876072309322222	0.0436374182676309	NPNT/BMP5	2
GO:0051054	BP	GO:0051054	positive regulation of DNA metabolic process	45709	298/18870	0.0428484828745737	0.0879735454844188	0.0438198806187591	EYA4/GLI1	2
GO:0010742	BP	GO:0010742	macrophage derived foam cell differentiation	45678	40/18870	0.0436066615108271	0.0886887363810432	0.0441761192986615	PLA2G2A	1
GO:0032570	BP	GO:0032570	response to progesterone	45678	40/18870	0.0436066615108271	0.0886887363810432	0.0441761192986615	TGFB2	1
GO:0045616	BP	GO:0045616	regulation of keratinocyte differentiation	45678	40/18870	0.0436066615108271	0.0886887363810432	0.0441761192986615	CYP27B1	1
GO:0060421	BP	GO:0060421	positive regulation of heart growth	45678	40/18870	0.0436066615108271	0.0886887363810432	0.0441761192986615	GLI1	1
GO:1903524	BP	GO:1903524	positive regulation of blood circulation	45678	40/18870	0.0436066615108271	0.0886887363810432	0.0441761192986615	TGFB2	1
GO:0035136	BP	GO:0035136	forelimb morphogenesis	45678	41/18870	0.0446732711820044	0.0901799989159118	0.0449189215341442	SHOX2	1
GO:0042417	BP	GO:0042417	dopamine metabolic process	45678	41/18870	0.0446732711820044	0.0901799989159118	0.0449189215341442	TGFB2	1
GO:0090077	BP	GO:0090077	foam cell differentiation	45678	41/18870	0.0446732711820044	0.0901799989159118	0.0449189215341442	PLA2G2A	1
GO:1902742	BP	GO:1902742	apoptotic process involved in development	45678	41/18870	0.0446732711820044	0.0901799989159118	0.0449189215341442	TGFB2	1
GO:0046651	BP	GO:0046651	lymphocyte proliferation	45709	307/18870	0.0452100878572491	0.0910936965764312	0.0453740370144302	PLA2G2A/IGFBP2	2
GO:0001709	BP	GO:0001709	cell fate determination	45678	42/18870	0.0457387479096681	0.0913087181517729	0.0454811398907557	HOXA2	1
GO:0014904	BP	GO:0014904	myotube cell development	45678	42/18870	0.0457387479096681	0.0913087181517729	0.0454811398907557	SHOX2	1
GO:0019674	BP	GO:0019674	NAD metabolic process	45678	42/18870	0.0457387479096681	0.0913087181517729	0.0454811398907557	NNMT	1
GO:0042119	BP	GO:0042119	neutrophil activation	45678	42/18870	0.0457387479096681	0.0913087181517729	0.0454811398907557	PLA2G2A	1
GO:0071634	BP	GO:0071634	regulation of transforming growth factor beta production	45678	42/18870	0.0457387479096681	0.0913087181517729	0.0454811398907557	TGFB2	1
GO:0030488	BP	GO:0030488	tRNA methylation	45678	43/18870	0.0468030928371111	0.0927651784926334	0.0462066070514917	METTL1	1
GO:0060412	BP	GO:0060412	ventricular septum morphogenesis	45678	43/18870	0.0468030928371111	0.0927651784926334	0.0462066070514917	TGFB2	1
GO:0070296	BP	GO:0070296	sarcoplasmic reticulum calcium ion transport	45678	43/18870	0.0468030928371111	0.0927651784926334	0.0462066070514917	SLN	1
GO:0070372	BP	GO:0070372	regulation of ERK1 and ERK2 cascade	45709	313/18870	0.0468112638234545	0.0927651784926334	0.0462066070514917	NPNT/PLA2G2A	2
GO:0001822	BP	GO:0001822	kidney development	45709	314/18870	0.0470801806943211	0.0929575830497362	0.0463024443248029	NPNT/TGFB2	2
GO:0032943	BP	GO:0032943	mononuclear cell proliferation	45709	314/18870	0.0470801806943211	0.0929575830497362	0.0463024443248029	PLA2G2A/IGFBP2	2
GO:1904062	BP	GO:1904062	regulation of monoatomic cation transmembrane transport	45709	315/18870	0.0473496804934043	0.0931968302072052	0.0464216140345258	SLN/STAC	2
GO:0060070	BP	GO:0060070	canonical Wnt signaling pathway	45709	316/18870	0.0476197617300924	0.0931968302072052	0.0464216140345258	GLI1/IGFBP2	2
GO:0010463	BP	GO:0010463	mesenchymal cell proliferation	45678	44/18870	0.0478663071065336	0.0931968302072052	0.0464216140345258	SHOX2	1
GO:0021587	BP	GO:0021587	cerebellum morphogenesis	45678	44/18870	0.0478663071065336	0.0931968302072052	0.0464216140345258	GLI1	1
GO:0021879	BP	GO:0021879	forebrain neuron differentiation	45678	44/18870	0.0478663071065336	0.0931968302072052	0.0464216140345258	OTP	1
GO:0046006	BP	GO:0046006	regulation of activated T cell proliferation	45678	44/18870	0.0478663071065336	0.0931968302072052	0.0464216140345258	IGFBP2	1
GO:0120178	BP	GO:0120178	steroid hormone biosynthetic process	45678	44/18870	0.0478663071065336	0.0931968302072052	0.0464216140345258	BMP5	1
GO:0043588	BP	GO:0043588	skin development	45709	317/18870	0.047890422916087	0.0931968302072052	0.0464216140345258	CYP27B1/TGFB2	2
GO:0006775	BP	GO:0006775	fat-soluble vitamin metabolic process	45678	45/18870	0.0489283918590442	0.094634110964866	0.0471375277887065	CYP27B1	1
GO:0010907	BP	GO:0010907	positive regulation of glucose metabolic process	45678	45/18870	0.0489283918590442	0.094634110964866	0.0471375277887065	NNMT	1
GO:0071604	BP	GO:0071604	transforming growth factor beta production	45678	45/18870	0.0489283918590442	0.094634110964866	0.0471375277887065	TGFB2	1
GO:0030198	BP	GO:0030198	extracellular matrix organization	45709	321/18870	0.0489788374679528	0.094634110964866	0.0471375277887065	NPNT/TGFB2	2
GO:0043062	BP	GO:0043062	extracellular structure organization	45709	322/18870	0.0492523761567558	0.0947430701832528	0.0471918006944503	NPNT/TGFB2	2
GO:0045229	BP	GO:0045229	external encapsulating structure organization	45709	323/18870	0.0495264859134862	0.0947430701832528	0.0471918006944503	NPNT/TGFB2	2
GO:0072001	BP	GO:0072001	renal system development	45709	324/18870	0.0498011652659559	0.0947430701832528	0.0471918006944503	NPNT/TGFB2	2
GO:0031018	BP	GO:0031018	endocrine pancreas development	45678	46/18870	0.0499893482346593	0.0947430701832528	0.0471918006944503	BMP5	1
GO:0032309	BP	GO:0032309	icosanoid secretion	45678	46/18870	0.0499893482346593	0.0947430701832528	0.0471918006944503	PLA2G2A	1
GO:0032768	BP	GO:0032768	regulation of monooxygenase activity	45678	46/18870	0.0499893482346593	0.0947430701832528	0.0471918006944503	CYP27B1	1
GO:0035272	BP	GO:0035272	exocrine system development	45678	46/18870	0.0499893482346593	0.0947430701832528	0.0471918006944503	TGFB2	1
GO:0060711	BP	GO:0060711	labyrinthine layer development	45678	46/18870	0.0499893482346593	0.0947430701832528	0.0471918006944503	BMP5	1
GO:1901861	BP	GO:1901861	regulation of muscle tissue development	45678	46/18870	0.0499893482346593	0.0947430701832528	0.0471918006944503	SHOX2	1
GO:2001239	BP	GO:2001239	regulation of extrinsic apoptotic signaling pathway in absence of ligand	45678	46/18870	0.0499893482346593	0.0947430701832528	0.0471918006944503	EYA4	1
GO:0008202	BP	GO:0008202	steroid metabolic process	45709	327/18870	0.0506286062102508	0.0947430701832528	0.0471918006944503	CYP27B1/BMP5	2
GO:0060485	BP	GO:0060485	mesenchyme development	45709	327/18870	0.0506286062102508	0.0947430701832528	0.0471918006944503	BMP5/TGFB2	2
GO:0002701	BP	GO:0002701	negative regulation of production of molecular mediator of immune response	45678	47/18870	0.0510491773723072	0.0947430701832528	0.0471918006944503	TGFB2	1
GO:0010830	BP	GO:0010830	regulation of myotube differentiation	45678	47/18870	0.0510491773723072	0.0947430701832528	0.0471918006944503	SHOX2	1
GO:0021575	BP	GO:0021575	hindbrain morphogenesis	45678	47/18870	0.0510491773723072	0.0947430701832528	0.0471918006944503	GLI1	1
GO:0045933	BP	GO:0045933	positive regulation of muscle contraction	45678	47/18870	0.0510491773723072	0.0947430701832528	0.0471918006944503	NPNT	1
GO:0048806	BP	GO:0048806	genitalia development	45678	47/18870	0.0510491773723072	0.0947430701832528	0.0471918006944503	BMP5	1
GO:0050798	BP	GO:0050798	activated T cell proliferation	45678	47/18870	0.0510491773723072	0.0947430701832528	0.0471918006944503	IGFBP2	1
GO:0051353	BP	GO:0051353	positive regulation of oxidoreductase activity	45678	47/18870	0.0510491773723072	0.0947430701832528	0.0471918006944503	CYP27B1	1
GO:0055010	BP	GO:0055010	ventricular cardiac muscle tissue morphogenesis	45678	47/18870	0.0510491773723072	0.0947430701832528	0.0471918006944503	TGFB2	1
GO:0060043	BP	GO:0060043	regulation of cardiac muscle cell proliferation	45678	47/18870	0.0510491773723072	0.0947430701832528	0.0471918006944503	GLI1	1
GO:0090102	BP	GO:0090102	cochlea development	45678	47/18870	0.0510491773723072	0.0947430701832528	0.0471918006944503	HOXA1	1
GO:1905314	BP	GO:1905314	semi-lunar valve development	45678	47/18870	0.0510491773723072	0.0947430701832528	0.0471918006944503	TGFB2	1
GO:0048545	BP	GO:0048545	response to steroid hormone	45709	330/18870	0.0514611207369278	0.0953440627351984	0.0474911568444611	TGFB2/IGFBP2	2
GO:0031670	BP	GO:0031670	cellular response to nutrient	45678	48/18870	0.0521078804098237	0.0955605535651344	0.0475989915608024	CYP27B1	1
GO:0042181	BP	GO:0042181	ketone biosynthetic process	45678	48/18870	0.0521078804098237	0.0955605535651344	0.0475989915608024	BMP5	1
GO:0045747	BP	GO:0045747	positive regulation of Notch signaling pathway	45678	48/18870	0.0521078804098237	0.0955605535651344	0.0475989915608024	TGFB2	1
GO:0046189	BP	GO:0046189	phenol-containing compound biosynthetic process	45678	48/18870	0.0521078804098237	0.0955605535651344	0.0475989915608024	TGFB2	1
GO:0046580	BP	GO:0046580	negative regulation of Ras protein signal transduction	45678	48/18870	0.0521078804098237	0.0955605535651344	0.0475989915608024	TGFB2	1
GO:0070509	BP	GO:0070509	calcium ion import	45678	48/18870	0.0521078804098237	0.0955605535651344	0.0475989915608024	SLN	1
GO:0016042	BP	GO:0016042	lipid catabolic process	45709	334/18870	0.0525789643084914	0.0962613187509098	0.0479480447518881	CYP27B1/PLA2G2A	2
GO:0070371	BP	GO:0070371	ERK1 and ERK2 cascade	45709	336/18870	0.0531412132038319	0.0963568276040957	0.0479956179913386	NPNT/PLA2G2A	2
GO:0033628	BP	GO:0033628	regulation of cell adhesion mediated by integrin	45678	49/18870	0.0531654584839604	0.0963568276040957	0.0479956179913386	TGFB2	1
GO:0036230	BP	GO:0036230	granulocyte activation	45678	49/18870	0.0531654584839604	0.0963568276040957	0.0479956179913386	PLA2G2A	1
GO:0048538	BP	GO:0048538	thymus development	45678	49/18870	0.0531654584839604	0.0963568276040957	0.0479956179913386	HOXA3	1
GO:1903170	BP	GO:1903170	negative regulation of calcium ion transmembrane transport	45678	49/18870	0.0531654584839604	0.0963568276040957	0.0479956179913386	SLN	1
GO:2001259	BP	GO:2001259	positive regulation of cation channel activity	45678	49/18870	0.0531654584839604	0.0963568276040957	0.0479956179913386	STAC	1
GO:0030111	BP	GO:0030111	regulation of Wnt signaling pathway	45709	338/18870	0.0537056647599297	0.0971731258699731	0.0484022185479388	GLI1/IGFBP2	2
GO:0022602	BP	GO:0022602	ovulation cycle process	45678	50/18870	0.0542219127303781	0.0972937140535143	0.0484622838752791	TGFB2	1
GO:0030850	BP	GO:0030850	prostate gland development	45678	50/18870	0.0542219127303781	0.0972937140535143	0.0484622838752791	GLI1	1
GO:0061082	BP	GO:0061082	myeloid leukocyte cytokine production	45678	50/18870	0.0542219127303781	0.0972937140535143	0.0484622838752791	TGFB2	1
GO:0071827	BP	GO:0071827	plasma lipoprotein particle organization	45678	50/18870	0.0542219127303781	0.0972937140535143	0.0484622838752791	PLA2G2A	1
GO:1902041	BP	GO:1902041	regulation of extrinsic apoptotic signaling pathway via death domain receptors	45678	50/18870	0.0542219127303781	0.0972937140535143	0.0484622838752791	BMP5	1
GO:0019216	BP	GO:0019216	regulation of lipid metabolic process	45709	342/18870	0.0548411298338015	0.0982418915234657	0.0489345738496103	CYP27B1/BMP5	2
GO:0001974	BP	GO:0001974	blood vessel remodeling	45678	51/18870	0.0552772442836551	0.0983716748600573	0.0489992193096112	HOXA3	1
GO:0021695	BP	GO:0021695	cerebellar cortex development	45678	51/18870	0.0552772442836551	0.0983716748600573	0.0489992193096112	GLI1	1
GO:0035094	BP	GO:0035094	response to nicotine	45678	51/18870	0.0552772442836551	0.0983716748600573	0.0489992193096112	CHRNA1	1
GO:0046622	BP	GO:0046622	positive regulation of organ growth	45678	51/18870	0.0552772442836551	0.0983716748600573	0.0489992193096112	GLI1	1
GO:0002066	BP	GO:0002066	columnar/cuboidal epithelial cell development	45678	52/18870	0.0563314542772805	0.099592538444473	0.049607335036064	BMP5	1
GO:0007528	BP	GO:0007528	neuromuscular junction development	45678	52/18870	0.0563314542772805	0.099592538444473	0.049607335036064	CHRNA1	1
GO:0060688	BP	GO:0060688	regulation of morphogenesis of a branching structure	45678	52/18870	0.0563314542772805	0.099592538444473	0.049607335036064	SHOX2	1
GO:1902895	BP	GO:1902895	positive regulation of miRNA transcription	45678	52/18870	0.0563314542772805	0.099592538444473	0.049607335036064	TGFB2	1
GO:0032496	BP	GO:0032496	response to lipopolysaccharide	45709	348/18870	0.0565605607133594	0.0998344644239069	0.0497278390748519	CDK4/CYP27B1	2
GO:0070661	BP	GO:0070661	leukocyte proliferation	45709	350/18870	0.0571379876922247	0.099984020030343	0.0498023331603615	PLA2G2A/IGFBP2	2
GO:0006111	BP	GO:0006111	regulation of gluconeogenesis	45678	53/18870	0.0573845438436626	0.099984020030343	0.0498023331603615	NNMT	1
GO:0021872	BP	GO:0021872	forebrain generation of neurons	45678	53/18870	0.0573845438436626	0.099984020030343	0.0498023331603615	OTP	1
GO:0032330	BP	GO:0032330	regulation of chondrocyte differentiation	45678	53/18870	0.0573845438436626	0.099984020030343	0.0498023331603615	SHOX2	1
GO:0048146	BP	GO:0048146	positive regulation of fibroblast proliferation	45678	53/18870	0.0573845438436626	0.099984020030343	0.0498023331603615	CDK4	1
GO:0051155	BP	GO:0051155	positive regulation of striated muscle cell differentiation	45678	53/18870	0.0573845438436626	0.099984020030343	0.0498023331603615	SHOX2	1
GO:0060390	BP	GO:0060390	regulation of SMAD protein signal transduction	45678	53/18870	0.0573845438436626	0.099984020030343	0.0498023331603615	BMP5	1
GO:0071825	BP	GO:0071825	protein-lipid complex organization	45678	53/18870	0.0573845438436626	0.099984020030343	0.0498023331603615	PLA2G2A	1
GO:0070588	BP	GO:0070588	calcium ion transmembrane transport	45709	352/18870	0.0577175374846785	0.100402533052126	0.0500107957220433	SLN/STAC	2
GO:0031346	BP	GO:0031346	positive regulation of cell projection organization	45709	355/18870	0.058590817817657	0.101758049564534	0.0506859824662337	SHOX2/BMP5	2
GO:0002686	BP	GO:0002686	negative regulation of leukocyte migration	45678	55/18870	0.0594873662189084	0.102820016371979	0.0512149512427797	BMP5	1
GO:0034661	BP	GO:0034661	ncRNA catabolic process	45678	55/18870	0.0594873662189084	0.102820016371979	0.0512149512427797	METTL1	1
GO:0051058	BP	GO:0051058	negative regulation of small GTPase mediated signal transduction	45678	55/18870	0.0594873662189084	0.102820016371979	0.0512149512427797	TGFB2	1
GO:0007281	BP	GO:0007281	germ cell development	45709	359/18870	0.0597625166041821	0.10313085002508	0.0513697783956035	DMRTA2/GLI1	2
GO:0007632	BP	GO:0007632	visual behavior	45678	56/18870	0.0605371012871727	0.103970069194795	0.0517877959215245	HOXA1	1
GO:0043525	BP	GO:0043525	positive regulation of neuron apoptotic process	45678	56/18870	0.0605371012871727	0.103970069194795	0.0517877959215245	TGFB2	1
GO:0070542	BP	GO:0070542	response to fatty acid	45678	56/18870	0.0605371012871727	0.103970069194795	0.0517877959215245	CDK4	1
GO:0006584	BP	GO:0006584	catecholamine metabolic process	45678	57/18870	0.0615857204469986	0.105269746482863	0.0524351689845569	TGFB2	1
GO:0009712	BP	GO:0009712	catechol-containing compound metabolic process	45678	57/18870	0.0615857204469986	0.105269746482863	0.0524351689845569	TGFB2	1
GO:1901616	BP	GO:1901616	organic hydroxy compound catabolic process	45678	57/18870	0.0615857204469986	0.105269746482863	0.0524351689845569	CYP27B1	1
GO:0003229	BP	GO:0003229	ventricular cardiac muscle tissue development	45678	58/18870	0.0626332248253869	0.106716225581319	0.0531556644592232	TGFB2	1
GO:0006476	BP	GO:0006476	protein deacetylation	45678	58/18870	0.0626332248253869	0.106716225581319	0.0531556644592232	NNMT	1
GO:0002237	BP	GO:0002237	response to molecule of bacterial origin	45709	369/18870	0.0627278368481692	0.106716225581319	0.0531556644592232	CDK4/CYP27B1	2
GO:0010718	BP	GO:0010718	positive regulation of epithelial to mesenchymal transition	45678	59/18870	0.0636796155482588	0.107995837026984	0.0537930426673957	TGFB2	1
GO:0060135	BP	GO:0060135	maternal process involved in female pregnancy	45678	59/18870	0.0636796155482588	0.107995837026984	0.0537930426673957	CYP27B1	1
GO:0006066	BP	GO:0006066	alcohol metabolic process	45709	373/18870	0.0639281624900519	0.108247686720244	0.0539184897371	CYP27B1/BMP5	2
GO:0001658	BP	GO:0001658	branching involved in ureteric bud morphogenesis	45678	60/18870	0.0647248937404593	0.108745861843443	0.0541666322247714	NPNT	1
GO:0002011	BP	GO:0002011	morphogenesis of an epithelial sheet	45678	60/18870	0.0647248937404593	0.108745861843443	0.0541666322247714	BMP5	1
GO:0006767	BP	GO:0006767	water-soluble vitamin metabolic process	45678	60/18870	0.0647248937404593	0.108745861843443	0.0541666322247714	NNMT	1
GO:0008347	BP	GO:0008347	glial cell migration	45678	60/18870	0.0647248937404593	0.108745861843443	0.0541666322247714	TGFB2	1
GO:0045604	BP	GO:0045604	regulation of epidermal cell differentiation	45678	60/18870	0.0647248937404593	0.108745861843443	0.0541666322247714	CYP27B1	1
GO:0003179	BP	GO:0003179	heart valve morphogenesis	45678	61/18870	0.0657690605257573	0.109480189982876	0.0545324032213566	TGFB2	1
GO:0006940	BP	GO:0006940	regulation of smooth muscle contraction	45678	61/18870	0.0657690605257573	0.109480189982876	0.0545324032213566	NPNT	1
GO:0010921	BP	GO:0010921	regulation of phosphatase activity	45678	61/18870	0.0657690605257573	0.109480189982876	0.0545324032213566	TGFB2	1
GO:0055008	BP	GO:0055008	cardiac muscle tissue morphogenesis	45678	61/18870	0.0657690605257573	0.109480189982876	0.0545324032213566	TGFB2	1
GO:0060350	BP	GO:0060350	endochondral bone morphogenesis	45678	61/18870	0.0657690605257573	0.109480189982876	0.0545324032213566	SHOX2	1
GO:1903078	BP	GO:1903078	positive regulation of protein localization to plasma membrane	45678	61/18870	0.0657690605257573	0.109480189982876	0.0545324032213566	STAC	1
GO:0050863	BP	GO:0050863	regulation of T cell activation	45709	381/18870	0.0663526717673886	0.110282013598025	0.0549317939120429	PLA2G2A/IGFBP2	2
GO:1903037	BP	GO:1903037	regulation of leukocyte cell-cell adhesion	45709	382/18870	0.0666579457278799	0.110619474352095	0.0550998841018317	PLA2G2A/IGFBP2	2
GO:0046173	BP	GO:0046173	polyol biosynthetic process	45678	63/18870	0.067854064365341	0.11208869869206	0.0558317090478981	CYP27B1	1
GO:0070050	BP	GO:0070050	neuron cellular homeostasis	45678	63/18870	0.067854064365341	0.11208869869206	0.0558317090478981	CHRNA1	1
GO:0071715	BP	GO:0071715	icosanoid transport	45678	63/18870	0.067854064365341	0.11208869869206	0.0558317090478981	PLA2G2A	1
GO:0043462	BP	GO:0043462	regulation of ATP-dependent activity	45678	64/18870	0.0688949036617907	0.113461622164471	0.0565155662498388	SLN	1
GO:2000630	BP	GO:2000630	positive regulation of miRNA metabolic process	45678	64/18870	0.0688949036617907	0.113461622164471	0.0565155662498388	TGFB2	1
GO:0030199	BP	GO:0030199	collagen fibril organization	45678	65/18870	0.0699346360356664	0.114304042583974	0.0569351783276534	TGFB2	1
GO:0035904	BP	GO:0035904	aorta development	45678	65/18870	0.0699346360356664	0.114304042583974	0.0569351783276534	TGFB2	1
GO:0045668	BP	GO:0045668	negative regulation of osteoblast differentiation	45678	65/18870	0.0699346360356664	0.114304042583974	0.0569351783276534	HOXA2	1
GO:0055021	BP	GO:0055021	regulation of cardiac muscle tissue growth	45678	65/18870	0.0699346360356664	0.114304042583974	0.0569351783276534	GLI1	1
GO:1902808	BP	GO:1902808	positive regulation of cell cycle G1/S phase transition	45678	65/18870	0.0699346360356664	0.114304042583974	0.0569351783276534	GLI1	1
GO:0034605	BP	GO:0034605	cellular response to heat	45678	66/18870	0.0709732626053683	0.115430620468537	0.0574963300709125	STAC	1
GO:0045682	BP	GO:0045682	regulation of epidermis development	45678	66/18870	0.0709732626053683	0.115430620468537	0.0574963300709125	CYP27B1	1
GO:0050900	BP	GO:0050900	leukocyte migration	45709	396/18870	0.0709822771617659	0.115430620468537	0.0574963300709125	BMP5/TGFB2	2
GO:0010959	BP	GO:0010959	regulation of metal ion transport	45709	398/18870	0.0716076132391375	0.115430620468537	0.0574963300709125	SLN/STAC	2
GO:2001233	BP	GO:2001233	regulation of apoptotic signaling pathway	45709	398/18870	0.0716076132391375	0.115430620468537	0.0574963300709125	BMP5/EYA4	2
GO:0001655	BP	GO:0001655	urogenital system development	45678	67/18870	0.0720107844882278	0.115430620468537	0.0574963300709125	GLI1	1
GO:0015909	BP	GO:0015909	long-chain fatty acid transport	45678	67/18870	0.0720107844882278	0.115430620468537	0.0574963300709125	PLA2G2A	1
GO:0035601	BP	GO:0035601	protein deacylation	45678	67/18870	0.0720107844882278	0.115430620468537	0.0574963300709125	NNMT	1
GO:0038034	BP	GO:0038034	signal transduction in absence of ligand	45678	67/18870	0.0720107844882278	0.115430620468537	0.0574963300709125	EYA4	1
GO:0048645	BP	GO:0048645	animal organ formation	45678	67/18870	0.0720107844882278	0.115430620468537	0.0574963300709125	HOXA3	1
GO:0060675	BP	GO:0060675	ureteric bud morphogenesis	45678	67/18870	0.0720107844882278	0.115430620468537	0.0574963300709125	NPNT	1
GO:0071300	BP	GO:0071300	cellular response to retinoic acid	45678	67/18870	0.0720107844882278	0.115430620468537	0.0574963300709125	HOXA2	1
GO:0097192	BP	GO:0097192	extrinsic apoptotic signaling pathway in absence of ligand	45678	67/18870	0.0720107844882278	0.115430620468537	0.0574963300709125	EYA4	1
GO:0051926	BP	GO:0051926	negative regulation of calcium ion transport	45678	68/18870	0.0730472028005049	0.116746046425622	0.0581515475920991	SLN	1
GO:0072171	BP	GO:0072171	mesonephric tubule morphogenesis	45678	68/18870	0.0730472028005049	0.116746046425622	0.0581515475920991	NPNT	1
GO:0019226	BP	GO:0019226	transmission of nerve impulse	45678	69/18870	0.0740825186573918	0.118226084347047	0.0588887588147564	CHRNA1	1
GO:0006081	BP	GO:0006081	cellular aldehyde metabolic process	45678	70/18870	0.0751167331730133	0.119348465922467	0.0594478203641437	BMP5	1
GO:0098732	BP	GO:0098732	macromolecule deacylation	45678	70/18870	0.0751167331730133	0.119348465922467	0.0594478203641437	NNMT	1
GO:1902893	BP	GO:1902893	regulation of miRNA transcription	45678	70/18870	0.0751167331730133	0.119348465922467	0.0594478203641437	TGFB2	1
GO:0003208	BP	GO:0003208	cardiac ventricle morphogenesis	45678	71/18870	0.0761498474604263	0.120283408689316	0.0599135180941041	TGFB2	1
GO:0042698	BP	GO:0042698	ovulation cycle	45678	71/18870	0.0761498474604263	0.120283408689316	0.0599135180941041	TGFB2	1
GO:0060420	BP	GO:0060420	regulation of heart growth	45678	71/18870	0.0761498474604263	0.120283408689316	0.0599135180941041	GLI1	1
GO:0061614	BP	GO:0061614	miRNA transcription	45678	71/18870	0.0761498474604263	0.120283408689316	0.0599135180941041	TGFB2	1
GO:0030858	BP	GO:0030858	positive regulation of epithelial cell differentiation	45678	72/18870	0.0771818626316232	0.121205769764029	0.0603729488463694	CYP27B1	1
GO:0042130	BP	GO:0042130	negative regulation of T cell proliferation	45678	72/18870	0.0771818626316232	0.121205769764029	0.0603729488463694	PLA2G2A	1
GO:0060260	BP	GO:0060260	regulation of transcription initiation by RNA polymerase II	45678	72/18870	0.0771818626316232	0.121205769764029	0.0603729488463694	CDK4	1
GO:0061035	BP	GO:0061035	regulation of cartilage development	45678	72/18870	0.0771818626316232	0.121205769764029	0.0603729488463694	SHOX2	1
GO:0001558	BP	GO:0001558	regulation of cell growth	45709	417/18870	0.077639708408636	0.121351539179462	0.0604455570190531	CYP27B1/TGFB2	2
GO:0002067	BP	GO:0002067	glandular epithelial cell differentiation	45678	73/18870	0.0782127797975309	0.121351539179462	0.0604455570190531	BMP5	1
GO:0032413	BP	GO:0032413	negative regulation of ion transmembrane transporter activity	45678	73/18870	0.0782127797975309	0.121351539179462	0.0604455570190531	SLN	1
GO:0035914	BP	GO:0035914	skeletal muscle cell differentiation	45678	73/18870	0.0782127797975309	0.121351539179462	0.0604455570190531	DMRTA2	1
GO:0045665	BP	GO:0045665	negative regulation of neuron differentiation	45678	73/18870	0.0782127797975309	0.121351539179462	0.0604455570190531	HOXA2	1
GO:0048663	BP	GO:0048663	neuron fate commitment	45678	73/18870	0.0782127797975309	0.121351539179462	0.0604455570190531	DMRTA2	1
GO:1904377	BP	GO:1904377	positive regulation of protein localization to cell periphery	45678	73/18870	0.0782127797975309	0.121351539179462	0.0604455570190531	STAC	1
GO:0007159	BP	GO:0007159	leukocyte cell-cell adhesion	45709	419/18870	0.0782840798033869	0.121351539179462	0.0604455570190531	PLA2G2A/IGFBP2	2
GO:0042692	BP	GO:0042692	muscle cell differentiation	45709	419/18870	0.0782840798033869	0.121351539179462	0.0604455570190531	NPNT/SHOX2	2
GO:0003281	BP	GO:0003281	ventricular septum development	45678	74/18870	0.0792426000680133	0.122137454805684	0.0608370238938714	TGFB2	1
GO:0043489	BP	GO:0043489	RNA stabilization	45678	74/18870	0.0792426000680133	0.122137454805684	0.0608370238938714	METTL1	1
GO:0045669	BP	GO:0045669	positive regulation of osteoblast differentiation	45678	74/18870	0.0792426000680133	0.122137454805684	0.0608370238938714	NPNT	1
GO:0050795	BP	GO:0050795	regulation of behavior	45678	74/18870	0.0792426000680133	0.122137454805684	0.0608370238938714	HOXA1	1
GO:0046470	BP	GO:0046470	phosphatidylcholine metabolic process	45678	76/18870	0.0812989543568396	0.124950949735938	0.0622384339573892	PLA2G2A	1
GO:0051145	BP	GO:0051145	smooth muscle cell differentiation	45678	76/18870	0.0812989543568396	0.124950949735938	0.0622384339573892	NPNT	1
GO:0072078	BP	GO:0072078	nephron tubule morphogenesis	45678	77/18870	0.0823254905896011	0.126349192649572	0.0629349028471456	NPNT	1
GO:0050772	BP	GO:0050772	positive regulation of axonogenesis	45678	78/18870	0.08335093435577	0.127561118773611	0.0635385667984132	SHOX2	1
GO:2000736	BP	GO:2000736	regulation of stem cell differentiation	45678	78/18870	0.08335093435577	0.127561118773611	0.0635385667984132	TGFB2	1
GO:0019362	BP	GO:0019362	pyridine nucleotide metabolic process	45678	79/18870	0.0843752867599059	0.128402335125483	0.0639575791266146	NNMT	1
GO:0031016	BP	GO:0031016	pancreas development	45678	79/18870	0.0843752867599059	0.128402335125483	0.0639575791266146	BMP5	1
GO:0046496	BP	GO:0046496	nicotinamide nucleotide metabolic process	45678	79/18870	0.0843752867599059	0.128402335125483	0.0639575791266146	NNMT	1
GO:0072088	BP	GO:0072088	nephron epithelium morphogenesis	45678	79/18870	0.0843752867599059	0.128402335125483	0.0639575791266146	NPNT	1
GO:0003407	BP	GO:0003407	neural retina development	45678	80/18870	0.0853985489055101	0.129413487276978	0.0644612369742315	TGFB2	1
GO:0043242	BP	GO:0043242	negative regulation of protein-containing complex disassembly	45678	80/18870	0.0853985489055101	0.129413487276978	0.0644612369742315	SLN	1
GO:2000142	BP	GO:2000142	regulation of DNA-templated transcription initiation	45678	80/18870	0.0853985489055101	0.129413487276978	0.0644612369742315	CDK4	1
GO:0003151	BP	GO:0003151	outflow tract morphogenesis	45678	81/18870	0.0864207218950253	0.130051767858717	0.064779166401073	TGFB2	1
GO:0030500	BP	GO:0030500	regulation of bone mineralization	45678	81/18870	0.0864207218950253	0.130051767858717	0.064779166401073	CYP27B1	1
GO:0045913	BP	GO:0045913	positive regulation of carbohydrate metabolic process	45678	81/18870	0.0864207218950253	0.130051767858717	0.064779166401073	NNMT	1
GO:0061333	BP	GO:0061333	renal tubule morphogenesis	45678	81/18870	0.0864207218950253	0.130051767858717	0.064779166401073	NPNT	1
GO:0072028	BP	GO:0072028	nephron morphogenesis	45678	81/18870	0.0864207218950253	0.130051767858717	0.064779166401073	NPNT	1
GO:0051341	BP	GO:0051341	regulation of oxidoreductase activity	45678	82/18870	0.0874418068298382	0.131405604152618	0.0654535162235046	CYP27B1	1
GO:0007409	BP	GO:0007409	axonogenesis	45709	448/18870	0.0878195217648656	0.13179018384131	0.065645076492607	HOXA2/SHOX2	2
GO:0051149	BP	GO:0051149	positive regulation of muscle cell differentiation	45678	83/18870	0.0884618048102812	0.132570183940061	0.0660335968258696	SHOX2	1
GO:1904427	BP	GO:1904427	positive regulation of calcium ion transmembrane transport	45678	84/18870	0.0894807169356334	0.133753466990502	0.0666229935783023	STAC	1
GO:0010975	BP	GO:0010975	regulation of neuron projection development	45709	453/18870	0.0894986230139772	0.133753466990502	0.0666229935783023	SHOX2/BMP5	2
GO:0034765	BP	GO:0034765	regulation of monoatomic ion transmembrane transport	45709	454/18870	0.0898356381254875	0.134071945450727	0.0667816286319413	SLN/STAC	2
GO:0032414	BP	GO:0032414	positive regulation of ion transmembrane transporter activity	45678	85/18870	0.0904985443041183	0.134522999493154	0.0670062999712955	STAC	1
GO:0072524	BP	GO:0072524	pyridine-containing compound metabolic process	45678	85/18870	0.0904985443041183	0.134522999493154	0.0670062999712955	NNMT	1
GO:1901987	BP	GO:1901987	regulation of cell cycle phase transition	45709	456/18870	0.0905108536331016	0.134522999493154	0.0670062999712955	CDK4/GLI1	2
GO:0008625	BP	GO:0008625	extrinsic apoptotic signaling pathway via death domain receptors	45678	86/18870	0.0915152880129078	0.134920715601692	0.0672044035295906	BMP5	1
GO:0033273	BP	GO:0033273	response to vitamin	45678	86/18870	0.0915152880129078	0.134920715601692	0.0672044035295906	CYP27B1	1
GO:0055013	BP	GO:0055013	cardiac muscle cell development	45678	86/18870	0.0915152880129078	0.134920715601692	0.0672044035295906	SHOX2	1
GO:1901879	BP	GO:1901879	regulation of protein depolymerization	45678	86/18870	0.0915152880129078	0.134920715601692	0.0672044035295906	SLN	1
GO:2000628	BP	GO:2000628	regulation of miRNA metabolic process	45678	86/18870	0.0915152880129078	0.134920715601692	0.0672044035295906	TGFB2	1
GO:0016055	BP	GO:0016055	Wnt signaling pathway	45709	459/18870	0.0915266222288741	0.134920715601692	0.0672044035295906	GLI1/IGFBP2	2
GO:0198738	BP	GO:0198738	cell-cell signaling by wnt	45709	461/18870	0.0922057509895754	0.135736901456763	0.0676109480940388	GLI1/IGFBP2	2
GO:1902369	BP	GO:1902369	negative regulation of RNA catabolic process	45678	87/18870	0.092530949158123	0.136030552974306	0.0677572167748269	METTL1	1
GO:0001892	BP	GO:0001892	embryonic placenta development	45678	88/18870	0.0935455288348349	0.136963818943561	0.0682220792869959	BMP5	1
GO:0032147	BP	GO:0032147	activation of protein kinase activity	45678	88/18870	0.0935455288348349	0.136963818943561	0.0682220792869959	TGFB2	1
GO:0050672	BP	GO:0050672	negative regulation of lymphocyte proliferation	45678	88/18870	0.0935455288348349	0.136963818943561	0.0682220792869959	PLA2G2A	1
GO:0032945	BP	GO:0032945	negative regulation of mononuclear cell proliferation	45678	89/18870	0.0945590281370645	0.138074046483541	0.0687750868757398	PLA2G2A	1
GO:0048145	BP	GO:0048145	regulation of fibroblast proliferation	45678	89/18870	0.0945590281370645	0.138074046483541	0.0687750868757398	CDK4	1
GO:0006094	BP	GO:0006094	gluconeogenesis	45678	90/18870	0.0955714481577833	0.139253891082017	0.0693627709251801	NNMT	1
GO:0022412	BP	GO:0022412	cellular process involved in reproduction in multicellular organism	45709	471/18870	0.0956244372217547	0.139253891082017	0.0693627709251801	DMRTA2/GLI1	2
GO:0001843	BP	GO:0001843	neural tube closure	45678	91/18870	0.0965827899889168	0.139896357119154	0.0696827851396116	TGFB2	1
GO:0030901	BP	GO:0030901	midbrain development	45678	91/18870	0.0965827899889168	0.139896357119154	0.0696827851396116	OTX1	1
GO:0060021	BP	GO:0060021	roof of mouth development	45678	91/18870	0.0965827899889168	0.139896357119154	0.0696827851396116	TGFB2	1
GO:0097006	BP	GO:0097006	regulation of plasma lipoprotein particle levels	45678	91/18870	0.0965827899889168	0.139896357119154	0.0696827851396116	PLA2G2A	1
GO:1903829	BP	GO:1903829	positive regulation of protein localization	45709	476/18870	0.0973479331833657	0.140233313689898	0.0698506241942091	TGFB2/STAC	2
GO:0031640	BP	GO:0031640	killing of cells of another organism	45678	92/18870	0.0975930547213427	0.140233313689898	0.0698506241942091	PLA2G2A	1
GO:0060606	BP	GO:0060606	tube closure	45678	92/18870	0.0975930547213427	0.140233313689898	0.0698506241942091	TGFB2	1
GO:0140747	BP	GO:0140747	regulation of ncRNA transcription	45678	92/18870	0.0975930547213427	0.140233313689898	0.0698506241942091	TGFB2	1
GO:0141061	BP	GO:0141061	disruption of cell in another organism	45678	92/18870	0.0975930547213427	0.140233313689898	0.0698506241942091	PLA2G2A	1
GO:1904063	BP	GO:1904063	negative regulation of cation transmembrane transport	45678	92/18870	0.0975930547213427	0.140233313689898	0.0698506241942091	SLN	1
GO:0001510	BP	GO:0001510	RNA methylation	45678	93/18870	0.0986022434448951	0.14093477860948	0.0702000259247532	METTL1	1
GO:0001942	BP	GO:0001942	hair follicle development	45678	93/18870	0.0986022434448951	0.14093477860948	0.0702000259247532	TGFB2	1
GO:0019319	BP	GO:0019319	hexose biosynthetic process	45678	93/18870	0.0986022434448951	0.14093477860948	0.0702000259247532	NNMT	1
GO:0055006	BP	GO:0055006	cardiac cell development	45678	93/18870	0.0986022434448951	0.14093477860948	0.0702000259247532	SHOX2	1
GO:0006400	BP	GO:0006400	tRNA modification	45678	94/18870	0.0996103572483593	0.141813692819375	0.0706378156664265	METTL1	1
GO:0032411	BP	GO:0032411	positive regulation of transporter activity	45678	94/18870	0.0996103572483593	0.141813692819375	0.0706378156664265	STAC	1
GO:0051781	BP	GO:0051781	positive regulation of cell division	45678	94/18870	0.0996103572483593	0.141813692819375	0.0706378156664265	TGFB2	1
GO:0022404	BP	GO:0022404	molting cycle process	45678	96/18870	0.101623364444961	0.144110721270574	0.0717819722643584	TGFB2	1
GO:0022405	BP	GO:0022405	hair cycle process	45678	96/18870	0.101623364444961	0.144110721270574	0.0717819722643584	TGFB2	1
GO:0070664	BP	GO:0070664	negative regulation of leukocyte proliferation	45678	96/18870	0.101623364444961	0.144110721270574	0.0717819722643584	PLA2G2A	1
GO:0051153	BP	GO:0051153	regulation of striated muscle cell differentiation	45678	97/18870	0.102628260010459	0.145345258287064	0.0723968987673672	SHOX2	1
GO:0022407	BP	GO:0022407	regulation of cell-cell adhesion	45709	493/18870	0.103276092864617	0.145404513243332	0.0724264138346005	PLA2G2A/IGFBP2	2
GO:0001657	BP	GO:0001657	ureteric bud development	45678	98/18870	0.103632085000593	0.145404513243332	0.0724264138346005	NPNT	1
GO:0008593	BP	GO:0008593	regulation of Notch signaling pathway	45678	98/18870	0.103632085000593	0.145404513243332	0.0724264138346005	TGFB2	1
GO:0032410	BP	GO:0032410	negative regulation of transporter activity	45678	98/18870	0.103632085000593	0.145404513243332	0.0724264138346005	SLN	1
GO:0048534	BP	GO:0048534	hematopoietic or lymphoid organ development	45678	98/18870	0.103632085000593	0.145404513243332	0.0724264138346005	HOXA3	1
GO:0060993	BP	GO:0060993	kidney morphogenesis	45678	98/18870	0.103632085000593	0.145404513243332	0.0724264138346005	NPNT	1
GO:1901992	BP	GO:1901992	positive regulation of mitotic cell cycle phase transition	45678	98/18870	0.103632085000593	0.145404513243332	0.0724264138346005	CDK4	1
GO:0031667	BP	GO:0031667	response to nutrient levels	45709	495/18870	0.103980287280755	0.145404513243332	0.0724264138346005	CYP27B1/IGFBP2	2
GO:0006576	BP	GO:0006576	biogenic amine metabolic process	45678	99/18870	0.104634840498941	0.145404513243332	0.0724264138346005	TGFB2	1
GO:0046620	BP	GO:0046620	regulation of organ growth	45678	99/18870	0.104634840498941	0.145404513243332	0.0724264138346005	GLI1	1
GO:0050773	BP	GO:0050773	regulation of dendrite development	45678	99/18870	0.104634840498941	0.145404513243332	0.0724264138346005	BMP5	1
GO:0072163	BP	GO:0072163	mesonephric epithelium development	45678	99/18870	0.104634840498941	0.145404513243332	0.0724264138346005	NPNT	1
GO:0072164	BP	GO:0072164	mesonephric tubule development	45678	99/18870	0.104634840498941	0.145404513243332	0.0724264138346005	NPNT	1
GO:0141060	BP	GO:0141060	disruption of anatomical structure in another organism	45678	99/18870	0.104634840498941	0.145404513243332	0.0724264138346005	PLA2G2A	1
GO:0016049	BP	GO:0016049	cell growth	45709	497/18870	0.104685874137297	0.145404513243332	0.0724264138346005	CYP27B1/TGFB2	2
GO:0034766	BP	GO:0034766	negative regulation of monoatomic ion transmembrane transport	45678	100/18870	0.105636527588042	0.146162049680642	0.0728037449523189	SLN	1
GO:0060349	BP	GO:0060349	bone morphogenesis	45678	100/18870	0.105636527588042	0.146162049680642	0.0728037449523189	SHOX2	1
GO:0072080	BP	GO:0072080	nephron tubule development	45678	100/18870	0.105636527588042	0.146162049680642	0.0728037449523189	NPNT	1
GO:0120162	BP	GO:0120162	positive regulation of cold-induced thermogenesis	45678	101/18870	0.106637147349398	0.147358101445784	0.0733995018389351	SLN	1
GO:0002027	BP	GO:0002027	regulation of heart rate	45678	102/18870	0.107636700863473	0.148171641646664	0.0738047285952835	SHOX2	1
GO:0046364	BP	GO:0046364	monosaccharide biosynthetic process	45678	102/18870	0.107636700863473	0.148171641646664	0.0738047285952835	NNMT	1
GO:0070167	BP	GO:0070167	regulation of biomineral tissue development	45678	102/18870	0.107636700863473	0.148171641646664	0.0738047285952835	CYP27B1	1
GO:0001823	BP	GO:0001823	mesonephros development	45678	103/18870	0.108635189209693	0.148413225662737	0.0739250623011203	NPNT	1
GO:0009408	BP	GO:0009408	response to heat	45678	103/18870	0.108635189209693	0.148413225662737	0.0739250623011203	STAC	1
GO:0010906	BP	GO:0010906	regulation of glucose metabolic process	45678	103/18870	0.108635189209693	0.148413225662737	0.0739250623011203	NNMT	1
GO:0035282	BP	GO:0035282	segmentation	45678	103/18870	0.108635189209693	0.148413225662737	0.0739250623011203	HOXA2	1
GO:0097306	BP	GO:0097306	cellular response to alcohol	45678	103/18870	0.108635189209693	0.148413225662737	0.0739250623011203	CDK4	1
GO:1901655	BP	GO:1901655	cellular response to ketone	45678	103/18870	0.108635189209693	0.148413225662737	0.0739250623011203	CDK4	1
GO:0010389	BP	GO:0010389	regulation of G2/M transition of mitotic cell cycle	45678	104/18870	0.109632613466452	0.149023225842589	0.0742289051769684	CDK4	1
GO:0021549	BP	GO:0021549	cerebellum development	45678	104/18870	0.109632613466452	0.149023225842589	0.0742289051769684	GLI1	1
GO:0061326	BP	GO:0061326	renal tubule development	45678	104/18870	0.109632613466452	0.149023225842589	0.0742289051769684	NPNT	1
GO:1905477	BP	GO:1905477	positive regulation of protein localization to membrane	45678	104/18870	0.109632613466452	0.149023225842589	0.0742289051769684	STAC	1
GO:0010586	BP	GO:0010586	miRNA metabolic process	45678	105/18870	0.110628974711107	0.149812954489885	0.0746222713287491	TGFB2	1
GO:0042102	BP	GO:0042102	positive regulation of T cell proliferation	45678	105/18870	0.110628974711107	0.149812954489885	0.0746222713287491	IGFBP2	1
GO:0043255	BP	GO:0043255	regulation of carbohydrate biosynthetic process	45678	105/18870	0.110628974711107	0.149812954489885	0.0746222713287491	NNMT	1
GO:0034308	BP	GO:0034308	primary alcohol metabolic process	45678	106/18870	0.111624274019984	0.15078335142275	0.0751056288826227	BMP5	1
GO:0035303	BP	GO:0035303	regulation of dephosphorylation	45678	106/18870	0.111624274019984	0.15078335142275	0.0751056288826227	TGFB2	1
GO:0030593	BP	GO:0030593	neutrophil chemotaxis	45678	107/18870	0.112618512468374	0.151558744391518	0.0754918543909497	TGFB2	1
GO:0048144	BP	GO:0048144	fibroblast proliferation	45678	107/18870	0.112618512468374	0.151558744391518	0.0754918543909497	CDK4	1
GO:0060079	BP	GO:0060079	excitatory postsynaptic potential	45678	107/18870	0.112618512468374	0.151558744391518	0.0754918543909497	CHRNA1	1
GO:1903076	BP	GO:1903076	regulation of protein localization to plasma membrane	45678	108/18870	0.113611691130536	0.152705403482286	0.0760630086418237	STAC	1
GO:0006939	BP	GO:0006939	smooth muscle contraction	45678	109/18870	0.114603811079703	0.153657154384434	0.0765370785531963	NPNT	1
GO:0019751	BP	GO:0019751	polyol metabolic process	45678	109/18870	0.114603811079703	0.153657154384434	0.0765370785531963	CYP27B1	1
GO:0001708	BP	GO:0001708	cell fate specification	45678	110/18870	0.115594873388072	0.154794125007295	0.0771034069498346	DMRTA2	1
GO:0006367	BP	GO:0006367	transcription initiation at RNA polymerase II promoter	45678	112/18870	0.117573829366081	0.157249546815945	0.0783264597429358	CDK4	1
GO:0032355	BP	GO:0032355	response to estradiol	45678	113/18870	0.118561725174979	0.158375045233737	0.0788870738006356	IGFBP2	1
GO:0018958	BP	GO:0018958	phenol-containing compound metabolic process	45678	114/18870	0.119548567621602	0.159496362720806	0.0794456053244993	TGFB2	1
GO:0051261	BP	GO:0051261	protein depolymerization	45678	115/18870	0.120534357773018	0.160415959545395	0.0799036591956824	SLN	1
GO:0099565	BP	GO:0099565	chemical synaptic transmission, postsynaptic	45678	115/18870	0.120534357773018	0.160415959545395	0.0799036591956824	CHRNA1	1
GO:0002062	BP	GO:0002062	chondrocyte differentiation	45678	116/18870	0.121519096695267	0.161131939490537	0.0802602909029625	SHOX2	1
GO:0015908	BP	GO:0015908	fatty acid transport	45678	116/18870	0.121519096695267	0.161131939490537	0.0802602909029625	PLA2G2A	1
GO:1902749	BP	GO:1902749	regulation of cell cycle G2/M phase transition	45678	116/18870	0.121519096695267	0.161131939490537	0.0802602909029625	CDK4	1
GO:0042303	BP	GO:0042303	molting cycle	45678	117/18870	0.122502785453366	0.162039136748829	0.0807121685138635	TGFB2	1
GO:0042633	BP	GO:0042633	hair cycle	45678	117/18870	0.122502785453366	0.162039136748829	0.0807121685138635	TGFB2	1
GO:0050830	BP	GO:0050830	defense response to Gram-positive bacterium	45678	118/18870	0.123485425111313	0.162940524354196	0.0811611523196306	PLA2G2A	1
GO:0051928	BP	GO:0051928	positive regulation of calcium ion transport	45678	118/18870	0.123485425111313	0.162940524354196	0.0811611523196306	STAC	1
GO:0009308	BP	GO:0009308	amine metabolic process	45678	119/18870	0.124467016732082	0.164035702928273	0.0817066639743904	TGFB2	1
GO:0002718	BP	GO:0002718	regulation of cytokine production involved in immune response	45678	120/18870	0.125447561377627	0.164926198554791	0.0821502224535976	TGFB2	1
GO:0072009	BP	GO:0072009	nephron epithelium development	45678	120/18870	0.125447561377627	0.164926198554791	0.0821502224535976	NPNT	1
GO:0030278	BP	GO:0030278	regulation of ossification	45678	121/18870	0.126427060108885	0.165811004894319	0.0825909470822953	CYP27B1	1
GO:0051100	BP	GO:0051100	negative regulation of binding	45678	121/18870	0.126427060108885	0.165811004894319	0.0825909470822953	SLN	1
GO:0002367	BP	GO:0002367	cytokine production involved in immune response	45678	122/18870	0.12740551398577	0.16669016461016	0.0830288591111997	TGFB2	1
GO:0032874	BP	GO:0032874	positive regulation of stress-activated MAPK cascade	45678	122/18870	0.12740551398577	0.16669016461016	0.0830288591111997	TGFB2	1
GO:0010811	BP	GO:0010811	positive regulation of cell-substrate adhesion	45678	123/18870	0.12838292406718	0.166959523846982	0.0831630277358254	NPNT	1
GO:0021761	BP	GO:0021761	limbic system development	45678	123/18870	0.12838292406718	0.166959523846982	0.0831630277358254	OTP	1
GO:0030282	BP	GO:0030282	bone mineralization	45678	123/18870	0.12838292406718	0.166959523846982	0.0831630277358254	CYP27B1	1
GO:0043244	BP	GO:0043244	regulation of protein-containing complex disassembly	45678	123/18870	0.12838292406718	0.166959523846982	0.0831630277358254	SLN	1
GO:2001257	BP	GO:2001257	regulation of cation channel activity	45678	123/18870	0.12838292406718	0.166959523846982	0.0831630277358254	STAC	1
GO:0006275	BP	GO:0006275	regulation of DNA replication	45678	124/18870	0.129359291411001	0.167825843293409	0.0835945439889339	GLI1	1
GO:0070304	BP	GO:0070304	positive regulation of stress-activated protein kinase signaling cascade	45678	124/18870	0.129359291411001	0.167825843293409	0.0835945439889339	TGFB2	1
GO:0002698	BP	GO:0002698	negative regulation of immune effector process	45678	125/18870	0.130334617074095	0.168686669466711	0.0840233240266137	TGFB2	1
GO:0071675	BP	GO:0071675	regulation of mononuclear cell migration	45678	125/18870	0.130334617074095	0.168686669466711	0.0840233240266137	BMP5	1
GO:0003231	BP	GO:0003231	cardiac ventricle development	45678	127/18870	0.132282147580499	0.170595093780811	0.0849739157659063	TGFB2	1
GO:0021987	BP	GO:0021987	cerebral cortex development	45678	127/18870	0.132282147580499	0.170595093780811	0.0849739157659063	DMRTA2	1
GO:0051384	BP	GO:0051384	response to glucocorticoid	45678	127/18870	0.132282147580499	0.170595093780811	0.0849739157659063	IGFBP2	1
GO:0045931	BP	GO:0045931	positive regulation of mitotic cell cycle	45678	128/18870	0.133254354532471	0.171440204047722	0.0853948676645915	CDK4	1
GO:0098773	BP	GO:0098773	skin epidermis development	45678	128/18870	0.133254354532471	0.171440204047722	0.0853948676645915	TGFB2	1
GO:1990266	BP	GO:1990266	neutrophil migration	45678	129/18870	0.134225524021043	0.172484580749132	0.0859150747578125	TGFB2	1
GO:0014902	BP	GO:0014902	myotube differentiation	45678	130/18870	0.135195657098017	0.17311443902965	0.086228809011753	SHOX2	1
GO:0045739	BP	GO:0045739	positive regulation of DNA repair	45678	130/18870	0.135195657098017	0.17311443902965	0.086228809011753	EYA4	1
GO:0071621	BP	GO:0071621	granulocyte chemotaxis	45678	130/18870	0.135195657098017	0.17311443902965	0.086228809011753	TGFB2	1
GO:0055007	BP	GO:0055007	cardiac muscle cell differentiation	45678	131/18870	0.136164754814183	0.174149249064947	0.0867442509205692	SHOX2	1
GO:0042476	BP	GO:0042476	odontogenesis	45678	132/18870	0.137132818219321	0.175180294348649	0.0872578175955913	TGFB2	1
GO:0043271	BP	GO:0043271	negative regulation of monoatomic ion transport	45678	133/18870	0.138099848362207	0.176000042317913	0.0876661364595502	SLN	1
GO:0050868	BP	GO:0050868	negative regulation of T cell activation	45678	133/18870	0.138099848362207	0.176000042317913	0.0876661364595502	PLA2G2A	1
GO:0008033	BP	GO:0008033	tRNA processing	45678	134/18870	0.139065846290605	0.177022641984041	0.0881754963477274	METTL1	1
GO:0098781	BP	GO:0098781	ncRNA transcription	45678	136/18870	0.140994749689968	0.179267120052345	0.0892934774460558	TGFB2	1
GO:1904375	BP	GO:1904375	regulation of protein localization to cell periphery	45678	137/18870	0.141957657251435	0.180279560030578	0.0897977767639419	STAC	1
GO:0000086	BP	GO:0000086	G2/M transition of mitotic cell cycle	45678	140/18870	0.144840215904903	0.183724634946195	0.0915137786676253	CDK4	1
GO:1904064	BP	GO:1904064	positive regulation of cation transmembrane transport	45678	141/18870	0.145799017584881	0.184724282232835	0.0920117059083682	STAC	1
GO:0001889	BP	GO:0001889	liver development	45678	142/18870	0.146756795396334	0.185720295460624	0.0925078230137559	GLI1	1
GO:0034341	BP	GO:0034341	response to type II interferon	45678	143/18870	0.147713550378003	0.186712688678737	0.0930021369817233	CYP27B1	1
GO:0010565	BP	GO:0010565	regulation of cellular ketone metabolic process	45678	144/18870	0.148669283567625	0.187264452642806	0.0932769722279568	BMP5	1
GO:0034763	BP	GO:0034763	negative regulation of transmembrane transport	45678	144/18870	0.148669283567625	0.187264452642806	0.0932769722279568	SLN	1
GO:0050714	BP	GO:0050714	positive regulation of protein secretion	45678	144/18870	0.148669283567625	0.187264452642806	0.0932769722279568	TGFB2	1
GO:0050671	BP	GO:0050671	positive regulation of lymphocyte proliferation	45678	145/18870	0.149623996001945	0.188029226102328	0.0936579081276312	IGFBP2	1
GO:0061008	BP	GO:0061008	hepaticobiliary system development	45678	145/18870	0.149623996001945	0.188029226102328	0.0936579081276312	GLI1	1
GO:0001508	BP	GO:0001508	action potential	45678	146/18870	0.150577688716709	0.189008189317262	0.0941455325716878	CHRNA1	1
GO:0062013	BP	GO:0062013	positive regulation of small molecule metabolic process	45678	147/18870	0.151530362746668	0.189983606595475	0.0946313907742809	NNMT	1
GO:0032946	BP	GO:0032946	positive regulation of mononuclear cell proliferation	45678	148/18870	0.152482019125578	0.190734733750145	0.0950055294095478	IGFBP2	1
GO:0060078	BP	GO:0060078	regulation of postsynaptic membrane potential	45678	148/18870	0.152482019125578	0.190734733750145	0.0950055294095478	CHRNA1	1
GO:0031960	BP	GO:0031960	response to corticosteroid	45678	149/18870	0.153432658886199	0.191702236622249	0.0954874454232819	IGFBP2	1
GO:0008584	BP	GO:0008584	male gonad development	45678	150/18870	0.154382283060303	0.191781435443453	0.0955268945880417	TGFB2	1
GO:0016525	BP	GO:0016525	negative regulation of angiogenesis	45678	150/18870	0.154382283060303	0.191781435443453	0.0955268945880417	TGFB2	1
GO:0072073	BP	GO:0072073	kidney epithelium development	45678	150/18870	0.154382283060303	0.191781435443453	0.0955268945880417	NPNT	1
GO:0120161	BP	GO:0120161	regulation of cold-induced thermogenesis	45678	150/18870	0.154382283060303	0.191781435443453	0.0955268945880417	SLN	1
GO:1902652	BP	GO:1902652	secondary alcohol metabolic process	45678	150/18870	0.154382283060303	0.191781435443453	0.0955268945880417	CYP27B1	1
GO:0046546	BP	GO:0046546	development of primary male sexual characteristics	45678	151/18870	0.155330892678665	0.192517784511243	0.0958936722149591	TGFB2	1
GO:0106106	BP	GO:0106106	cold-induced thermogenesis	45678	151/18870	0.155330892678665	0.192517784511243	0.0958936722149591	SLN	1
GO:0050729	BP	GO:0050729	positive regulation of inflammatory response	45678	152/18870	0.156278488771071	0.19302890964646	0.0961482651415384	PLA2G2A	1
GO:1903038	BP	GO:1903038	negative regulation of leukocyte cell-cell adhesion	45678	152/18870	0.156278488771071	0.19302890964646	0.0961482651415384	PLA2G2A	1
GO:2000181	BP	GO:2000181	negative regulation of blood vessel morphogenesis	45678	152/18870	0.156278488771071	0.19302890964646	0.0961482651415384	TGFB2	1
GO:1901343	BP	GO:1901343	negative regulation of vasculature development	45678	153/18870	0.157225072366316	0.193976657126972	0.0966203409368709	TGFB2	1
GO:0006352	BP	GO:0006352	DNA-templated transcription initiation	45678	154/18870	0.158170644492208	0.19492099924894	0.0970907205131404	CDK4	1
GO:0044839	BP	GO:0044839	cell cycle G2/M phase transition	45678	155/18870	0.159115206175563	0.195861948898702	0.0975594102890701	CDK4	1
GO:0048754	BP	GO:0048754	branching morphogenesis of an epithelial tube	45678	156/18870	0.16005875844221	0.19635326149033	0.0978041345296713	NPNT	1
GO:0072006	BP	GO:0072006	nephron development	45678	156/18870	0.16005875844221	0.19635326149033	0.0978041345296713	NPNT	1
GO:0097530	BP	GO:0097530	granulocyte migration	45678	156/18870	0.16005875844221	0.19635326149033	0.0978041345296713	TGFB2	1
GO:0050770	BP	GO:0050770	regulation of axonogenesis	45678	157/18870	0.161001302316994	0.197285854028299	0.0982686616037446	SHOX2	1
GO:0007605	BP	GO:0007605	sensory perception of sound	45678	158/18870	0.161942838823773	0.197767665471018	0.0985086532942517	HOXA1	1
GO:0010976	BP	GO:0010976	positive regulation of neuron projection development	45678	158/18870	0.161942838823773	0.197767665471018	0.0985086532942517	BMP5	1
GO:0034767	BP	GO:0034767	positive regulation of monoatomic ion transmembrane transport	45678	158/18870	0.161942838823773	0.197767665471018	0.0985086532942517	STAC	1
GO:0060041	BP	GO:0060041	retina development in camera-type eye	45678	159/18870	0.162883368985418	0.198692001400476	0.0989690677274478	TGFB2	1
GO:0017015	BP	GO:0017015	regulation of transforming growth factor beta receptor signaling pathway	45678	160/18870	0.163822893823818	0.19961303053758	0.0994278350376894	NPNT	1
GO:0051147	BP	GO:0051147	regulation of muscle cell differentiation	45678	162/18870	0.165698931613524	0.201445217984082	0.100340452969987	SHOX2	1
GO:0120254	BP	GO:0120254	olefinic compound metabolic process	45678	162/18870	0.165698931613524	0.201445217984082	0.100340452969987	BMP5	1
GO:0030307	BP	GO:0030307	positive regulation of cell growth	45678	163/18870	0.166635446603694	0.202129543974437	0.100681317749695	TGFB2	1
GO:1903844	BP	GO:1903844	regulation of cellular response to transforming growth factor beta stimulus	45678	163/18870	0.166635446603694	0.202129543974437	0.100681317749695	NPNT	1
GO:0070665	BP	GO:0070665	positive regulation of leukocyte proliferation	45678	166/18870	0.169438988168081	0.205300095406342	0.102260578702254	IGFBP2	1
GO:0030509	BP	GO:0030509	BMP signaling pathway	45678	167/18870	0.17037150427418	0.205968678910237	0.102593602103358	BMP5	1
GO:0048639	BP	GO:0048639	positive regulation of developmental growth	45678	167/18870	0.17037150427418	0.205968678910237	0.102593602103358	GLI1	1
GO:1990845	BP	GO:1990845	adaptive thermogenesis	45678	168/18870	0.171303023196825	0.206863695422952	0.103039412449218	SLN	1
GO:0051250	BP	GO:0051250	negative regulation of lymphocyte activation	45678	169/18870	0.172233545949091	0.207755514734578	0.103483630259854	PLA2G2A	1
GO:0006937	BP	GO:0006937	regulation of muscle contraction	45678	170/18870	0.173163073543073	0.20841206404183	0.10381065939237	NPNT	1
GO:0007009	BP	GO:0007009	plasma membrane organization	45678	170/18870	0.173163073543073	0.20841206404183	0.10381065939237	TGFB2	1
GO:0009266	BP	GO:0009266	response to temperature stimulus	45678	171/18870	0.174091606989897	0.208832725901406	0.104020192296449	STAC	1
GO:0030856	BP	GO:0030856	regulation of epithelial cell differentiation	45678	171/18870	0.174091606989897	0.208832725901406	0.104020192296449	CYP27B1	1
GO:0051897	BP	GO:0051897	positive regulation of phosphatidylinositol 3-kinase/protein kinase B signal transduction	45678	171/18870	0.174091606989897	0.208832725901406	0.104020192296449	TGFB2	1
GO:0050680	BP	GO:0050680	negative regulation of epithelial cell proliferation	45678	173/18870	0.175945695481693	0.210823081407743	0.105011594202514	TGFB2	1
GO:0031214	BP	GO:0031214	biomineral tissue development	45678	175/18870	0.177795819494017	0.212804288376688	0.105998439195315	CYP27B1	1
GO:0010634	BP	GO:0010634	positive regulation of epithelial cell migration	45678	176/18870	0.178719397337859	0.213673356817197	0.106431324730426	TGFB2	1
GO:0030216	BP	GO:0030216	keratinocyte differentiation	45678	177/18870	0.179641987080873	0.214539326734552	0.106862666882081	CYP27B1	1
GO:0015718	BP	GO:0015718	monocarboxylic acid transport	45678	179/18870	0.181484206280764	0.216024104725838	0.107602239147416	PLA2G2A	1
GO:0071772	BP	GO:0071772	response to BMP	45678	179/18870	0.181484206280764	0.216024104725838	0.107602239147416	BMP5	1
GO:0071773	BP	GO:0071773	cellular response to BMP stimulus	45678	179/18870	0.181484206280764	0.216024104725838	0.107602239147416	BMP5	1
GO:0009451	BP	GO:0009451	RNA modification	45678	180/18870	0.182403837743399	0.216880167514679	0.108028646529347	METTL1	1
GO:0007219	BP	GO:0007219	Notch signaling pathway	45678	181/18870	0.183322485116721	0.217018521768372	0.108097561188254	TGFB2	1
GO:0021953	BP	GO:0021953	central nervous system neuron differentiation	45678	181/18870	0.183322485116721	0.217018521768372	0.108097561188254	OTP	1
GO:0050954	BP	GO:0050954	sensory perception of mechanical stimulus	45678	181/18870	0.183322485116721	0.217018521768372	0.108097561188254	HOXA1	1
GO:1905475	BP	GO:1905475	regulation of protein localization to membrane	45678	181/18870	0.183322485116721	0.217018521768372	0.108097561188254	STAC	1
GO:0001659	BP	GO:0001659	temperature homeostasis	45678	183/18870	0.185156831596325	0.218711453916183	0.108940815648493	SLN	1
GO:0046578	BP	GO:0046578	regulation of Ras protein signal transduction	45678	183/18870	0.185156831596325	0.218711453916183	0.108940815648493	TGFB2	1
GO:0048771	BP	GO:0048771	tissue remodeling	45678	184/18870	0.186072532700648	0.219553413720939	0.109360198292753	HOXA3	1
GO:0032872	BP	GO:0032872	regulation of stress-activated MAPK cascade	45678	186/18870	0.18790099562622	0.221228375699206	0.11019450175892	TGFB2	1
GO:0051302	BP	GO:0051302	regulation of cell division	45678	186/18870	0.18790099562622	0.221228375699206	0.11019450175892	TGFB2	1
GO:0061138	BP	GO:0061138	morphogenesis of a branching epithelium	45678	187/18870	0.188813759439743	0.222061399688915	0.110609433447538	NPNT	1
GO:0006109	BP	GO:0006109	regulation of carbohydrate metabolic process	45678	188/18870	0.189725546147004	0.222649719014163	0.11090247702622	NNMT	1
GO:0030324	BP	GO:0030324	lung development	45678	188/18870	0.189725546147004	0.222649719014163	0.11090247702622	GLI1	1
GO:0070302	BP	GO:0070302	regulation of stress-activated protein kinase signaling cascade	45678	189/18870	0.190636356741743	0.2234762058446	0.111314152536662	TGFB2	1
GO:0002700	BP	GO:0002700	regulation of production of molecular mediator of immune response	45678	191/18870	0.19245505356382	0.225120397790328	0.112133129359517	TGFB2	1
GO:0021543	BP	GO:0021543	pallium development	45678	191/18870	0.19245505356382	0.225120397790328	0.112133129359517	DMRTA2	1
GO:0030323	BP	GO:0030323	respiratory tube development	45678	192/18870	0.19336294177385	0.225938124189315	0.112540441273402	GLI1	1
GO:0006006	BP	GO:0006006	glucose metabolic process	45678	193/18870	0.194269857836745	0.226752951649793	0.112946309217525	NNMT	1
GO:0055001	BP	GO:0055001	muscle cell development	45678	195/18870	0.196080777476012	0.22862004442785	0.113876313597684	SHOX2	1
GO:0006399	BP	GO:0006399	tRNA metabolic process	45678	197/18870	0.197887820381864	0.230478602425379	0.114802066778669	METTL1	1
GO:0045664	BP	GO:0045664	regulation of neuron differentiation	45678	198/18870	0.198789890524422	0.23128028123379	0.115201385340695	HOXA2	1
GO:0002520	BP	GO:0002520	immune system development	45678	199/18870	0.199690994439321	0.232079114912293	0.115599286735182	HOXA3	1
GO:0002695	BP	GO:0002695	negative regulation of leukocyte activation	45678	202/18870	0.202388518645857	0.234961778084568	0.117035149702597	PLA2G2A	1
GO:0022408	BP	GO:0022408	negative regulation of cell-cell adhesion	45678	205/18870	0.205077382143756	0.237828218091687	0.11846293186394	PLA2G2A	1
GO:0007286	BP	GO:0007286	spermatid development	45678	206/18870	0.205971749943112	0.238609671775639	0.118852176232247	GLI1	1
GO:0071674	BP	GO:0071674	mononuclear cell migration	45678	207/18870	0.206865159354341	0.239388344835719	0.119240035563662	BMP5	1
GO:0031330	BP	GO:0031330	negative regulation of cellular catabolic process	45678	208/18870	0.207757611353139	0.240164247312069	0.119626514859207	METTL1	1
GO:1902806	BP	GO:1902806	regulation of cell cycle G1/S phase transition	45678	209/18870	0.208649106914257	0.240937389200882	0.120011619098017	GLI1	1
GO:0043414	BP	GO:0043414	macromolecule methylation	45678	210/18870	0.209539647011508	0.241707780454639	0.12039535323745	METTL1	1
GO:0009612	BP	GO:0009612	response to mechanical stimulus	45678	213/18870	0.212205544244099	0.243985014313293	0.121529650090871	IGFBP2	1
GO:0002064	BP	GO:0002064	epithelial cell development	45678	214/18870	0.213092272205233	0.243985014313293	0.121529650090871	BMP5	1
GO:0016051	BP	GO:0016051	carbohydrate biosynthetic process	45678	214/18870	0.213092272205233	0.243985014313293	0.121529650090871	NNMT	1
GO:0043270	BP	GO:0043270	positive regulation of monoatomic ion transport	45678	214/18870	0.213092272205233	0.243985014313293	0.121529650090871	STAC	1
GO:0045216	BP	GO:0045216	cell-cell junction organization	45678	214/18870	0.213092272205233	0.243985014313293	0.121529650090871	TGFB2	1
GO:0048515	BP	GO:0048515	spermatid differentiation	45678	214/18870	0.213092272205233	0.243985014313293	0.121529650090871	GLI1	1
GO:0060541	BP	GO:0060541	respiratory system development	45678	214/18870	0.213092272205233	0.243985014313293	0.121529650090871	GLI1	1
GO:0006282	BP	GO:0006282	regulation of DNA repair	45678	215/18870	0.213978049557489	0.244481784182897	0.121777092617612	EYA4	1
GO:0060348	BP	GO:0060348	bone development	45678	215/18870	0.213978049557489	0.244481784182897	0.121777092617612	SHOX2	1
GO:0034764	BP	GO:0034764	positive regulation of transmembrane transport	45678	217/18870	0.21574675630719	0.246242605827405	0.122654163034956	STAC	1
GO:0050679	BP	GO:0050679	positive regulation of epithelial cell proliferation	45678	218/18870	0.216629687638212	0.246729812657417	0.122896842183673	BMP5	1
GO:0051346	BP	GO:0051346	negative regulation of hydrolase activity	45678	218/18870	0.216629687638212	0.246729812657417	0.122896842183673	TGFB2	1
GO:0007601	BP	GO:0007601	visual perception	45678	219/18870	0.217511672227511	0.247473847897126	0.123267448315331	EYA4	1
GO:0010810	BP	GO:0010810	regulation of cell-substrate adhesion	45678	220/18870	0.218392711039543	0.248215245110069	0.123636740438132	NPNT	1
GO:0001906	BP	GO:0001906	cell killing	45678	223/18870	0.221030162442661	0.250423702369591	0.124736779466126	PLA2G2A	1
GO:0050866	BP	GO:0050866	negative regulation of cell activation	45678	223/18870	0.221030162442661	0.250423702369591	0.124736779466126	PLA2G2A	1
GO:0050953	BP	GO:0050953	sensory perception of light stimulus	45678	223/18870	0.221030162442661	0.250423702369591	0.124736779466126	EYA4	1
GO:0042180	BP	GO:0042180	cellular ketone metabolic process	45678	226/18870	0.223659136481585	0.252872712302063	0.125956638484927	BMP5	1
GO:0071222	BP	GO:0071222	cellular response to lipopolysaccharide	45678	226/18870	0.223659136481585	0.252872712302063	0.125956638484927	CDK4	1
GO:0002685	BP	GO:0002685	regulation of leukocyte migration	45678	230/18870	0.227151292926387	0.256285400361158	0.127656508400538	BMP5	1
GO:0051403	BP	GO:0051403	stress-activated MAPK cascade	45678	230/18870	0.227151292926387	0.256285400361158	0.127656508400538	TGFB2	1
GO:0043523	BP	GO:0043523	regulation of neuron apoptotic process	45678	232/18870	0.228891755951591	0.25761757008974	0.128320066043338	TGFB2	1
GO:0007411	BP	GO:0007411	axon guidance	45678	233/18870	0.229760587002402	0.25761757008974	0.128320066043338	HOXA2	1
GO:0008406	BP	GO:0008406	gonad development	45678	233/18870	0.229760587002402	0.25761757008974	0.128320066043338	TGFB2	1
GO:0016358	BP	GO:0016358	dendrite development	45678	233/18870	0.229760587002402	0.25761757008974	0.128320066043338	BMP5	1
GO:0019318	BP	GO:0019318	hexose metabolic process	45678	233/18870	0.229760587002402	0.25761757008974	0.128320066043338	NNMT	1
GO:0097485	BP	GO:0097485	neuron projection guidance	45678	233/18870	0.229760587002402	0.25761757008974	0.128320066043338	HOXA2	1
GO:0031098	BP	GO:0031098	stress-activated protein kinase signaling cascade	45678	238/18870	0.234090775671096	0.261659317434014	0.130333272230971	TGFB2	1
GO:0045137	BP	GO:0045137	development of primary sexual characteristics	45678	238/18870	0.234090775671096	0.261659317434014	0.130333272230971	TGFB2	1
GO:0071356	BP	GO:0071356	cellular response to tumor necrosis factor	45678	238/18870	0.234090775671096	0.261659317434014	0.130333272230971	NPNT	1
GO:0007160	BP	GO:0007160	cell-matrix adhesion	45678	239/18870	0.234954026729002	0.262082739093588	0.130544179799511	NPNT	1
GO:0071219	BP	GO:0071219	cellular response to molecule of bacterial origin	45678	239/18870	0.234954026729002	0.262082739093588	0.130544179799511	CDK4	1
GO:0030595	BP	GO:0030595	leukocyte chemotaxis	45678	240/18870	0.235816351104435	0.262773730066939	0.130888364426766	TGFB2	1
GO:0002274	BP	GO:0002274	myeloid leukocyte activation	45678	241/18870	0.236677749742481	0.26346226874626	0.131231327559184	PLA2G2A	1
GO:0097529	BP	GO:0097529	myeloid leukocyte migration	45678	242/18870	0.237538223587315	0.264148363742523	0.131573073485915	TGFB2	1
GO:0032984	BP	GO:0032984	protein-containing complex disassembly	45678	245/18870	0.240114105790595	0.266738667828978	0.132863311536566	SLN	1
GO:0043487	BP	GO:0043487	regulation of RNA stability	45678	247/18870	0.241826753895551	0.268365689964089	0.133673736026475	METTL1	1
GO:0051896	BP	GO:0051896	regulation of phosphatidylinositol 3-kinase/protein kinase B signal transduction	45678	248/18870	0.242681698757721	0.269038522598212	0.134008875931788	TGFB2	1
GO:0031669	BP	GO:0031669	cellular response to nutrient levels	45678	251/18870	0.245241027833939	0.271319828339798	0.13514520100202	CYP27B1	1
GO:0050870	BP	GO:0050870	positive regulation of T cell activation	45678	251/18870	0.245241027833939	0.271319828339798	0.13514520100202	IGFBP2	1
GO:0000082	BP	GO:0000082	G1/S transition of mitotic cell cycle	45678	252/18870	0.246092305475891	0.271983528626061	0.135475792058122	CDK4	1
GO:0097305	BP	GO:0097305	response to alcohol	45678	254/18870	0.247792118291069	0.273582726521364	0.136272357212704	CDK4	1
GO:0006164	BP	GO:0006164	purine nucleotide biosynthetic process	45678	258/18870	0.25118080014681	0.277041412598215	0.137995138875655	NNMT	1
GO:0034612	BP	GO:0034612	response to tumor necrosis factor	45678	259/18870	0.252025696084749	0.277690227254276	0.138318315355763	NPNT	1
GO:0005996	BP	GO:0005996	monosaccharide metabolic process	45678	261/18870	0.253712765027725	0.278980906260161	0.138961206348091	NNMT	1
GO:0071695	BP	GO:0071695	anatomical structure maturation	45678	261/18870	0.253712765027725	0.278980906260161	0.138961206348091	TGFB2	1
GO:0051098	BP	GO:0051098	regulation of binding	45678	262/18870	0.254554939885827	0.279622786757832	0.1392809289036	SLN	1
GO:0071216	BP	GO:0071216	cellular response to biotic stimulus	45678	265/18870	0.257076037106166	0.282105752686482	0.140517701503531	CDK4	1
GO:0050708	BP	GO:0050708	regulation of protein secretion	45678	266/18870	0.257914596806288	0.282739203388453	0.140833225153116	TGFB2	1
GO:0072522	BP	GO:0072522	purine-containing compound biosynthetic process	45678	267/18870	0.25875225502318	0.283370384549677	0.14114761833781	NNMT	1
GO:1903039	BP	GO:1903039	positive regulation of leukocyte cell-cell adhesion	45678	275/18870	0.265421177661743	0.290379893053595	0.144639075049558	IGFBP2	1
GO:0021537	BP	GO:0021537	telencephalon development	45678	276/18870	0.266250763855295	0.290993259082252	0.144944594464552	DMRTA2	1
GO:0006260	BP	GO:0006260	DNA replication	45678	278/18870	0.267907260206222	0.292213362442673	0.145552331521207	GLI1	1
GO:0051402	BP	GO:0051402	neuron apoptotic process	45678	278/18870	0.267907260206222	0.292213362442673	0.145552331521207	TGFB2	1
GO:0098742	BP	GO:0098742	cell-cell adhesion via plasma-membrane adhesion molecules	45678	279/18870	0.26873417218641	0.292820115111476	0.145854556802292	TGFB2	1
GO:0031668	BP	GO:0031668	cellular response to extracellular stimulus	45678	281/18870	0.27038532830666	0.294322862402219	0.146603079628306	CYP27B1	1
GO:0045860	BP	GO:0045860	positive regulation of protein kinase activity	45678	282/18870	0.271209574264245	0.294923376235089	0.146902197326944	TGFB2	1
GO:1903532	BP	GO:1903532	positive regulation of secretion by cell	45678	288/18870	0.276136457687795	0.299979565480115	0.149420699995932	TGFB2	1
GO:0043491	BP	GO:0043491	phosphatidylinositol 3-kinase/protein kinase B signal transduction	45678	290/18870	0.277771691072653	0.301151272285181	0.150004330586645	TGFB2	1
GO:0072659	BP	GO:0072659	protein localization to plasma membrane	45678	290/18870	0.277771691072653	0.301151272285181	0.150004330586645	STAC	1
GO:0009165	BP	GO:0009165	nucleotide biosynthetic process	45678	295/18870	0.281844396733933	0.304650986279835	0.151747548375597	NNMT	1
GO:0010632	BP	GO:0010632	regulation of epithelial cell migration	45678	295/18870	0.281844396733933	0.304650986279835	0.151747548375597	TGFB2	1
GO:0051056	BP	GO:0051056	regulation of small GTPase mediated signal transduction	45678	295/18870	0.281844396733933	0.304650986279835	0.151747548375597	TGFB2	1
GO:0048511	BP	GO:0048511	rhythmic process	45678	296/18870	0.282656308856064	0.305223678824612	0.152032808209166	TGFB2	1
GO:1901293	BP	GO:1901293	nucleoside phosphate biosynthetic process	45678	297/18870	0.283467346732344	0.305794286305479	0.152317029466296	NNMT	1
GO:0001666	BP	GO:0001666	response to hypoxia	45678	298/18870	0.284277511257117	0.306057977293732	0.152448374719711	TGFB2	1
GO:0006650	BP	GO:0006650	glycerophospholipid metabolic process	45678	298/18870	0.284277511257117	0.306057977293732	0.152448374719711	PLA2G2A	1
GO:0016311	BP	GO:0016311	dephosphorylation	45678	302/18870	0.28750945369773	0.309229849802131	0.15402829370434	TGFB2	1
GO:0051146	BP	GO:0051146	striated muscle cell differentiation	45678	305/18870	0.289924284031516	0.31151745315005	0.155167755630728	SHOX2	1
GO:0051222	BP	GO:0051222	positive regulation of protein transport	45678	308/18870	0.292331318309186	0.313792149216805	0.156300788402572	TGFB2	1
GO:0051047	BP	GO:0051047	positive regulation of secretion	45678	310/18870	0.29393168849772	0.315197311154146	0.157000703678298	TGFB2	1
GO:0007162	BP	GO:0007162	negative regulation of cell adhesion	45678	312/18870	0.295528611470954	0.316595997635221	0.157697393510296	PLA2G2A	1
GO:0002440	BP	GO:0002440	production of molecular mediator of immune response	45678	314/18870	0.297122094283722	0.317988235425309	0.158390871230429	TGFB2	1
GO:0036293	BP	GO:0036293	response to decreased oxygen levels	45678	315/18870	0.297917547830825	0.318524492838886	0.158657982618455	TGFB2	1
GO:0048872	BP	GO:0048872	homeostasis of number of cells	45678	316/18870	0.298712143977176	0.319058775699215	0.158924110475725	PLA2G2A	1
GO:0050890	BP	GO:0050890	cognition	45678	317/18870	0.299505883600787	0.319591090785061	0.159189258178764	HOXA1	1
GO:0009416	BP	GO:0009416	response to light stimulus	45678	318/18870	0.300298767578817	0.320121444847566	0.159453429090334	HOXA1	1
GO:0022409	BP	GO:0022409	positive regulation of cell-cell adhesion	45678	322/18870	0.303461764548532	0.323174831930622	0.160974330137638	IGFBP2	1
GO:1904951	BP	GO:1904951	positive regulation of establishment of protein localization	45678	324/18870	0.305038151903557	0.324534198977039	0.161651434844094	TGFB2	1
GO:0060326	BP	GO:0060326	cell chemotaxis	45678	325/18870	0.30582507085158	0.325051794362877	0.161909250621455	TGFB2	1
GO:0048638	BP	GO:0048638	regulation of developmental growth	45678	328/18870	0.308180739219623	0.327234111713083	0.162996269284073	GLI1	1
GO:0021700	BP	GO:0021700	developmental maturation	45678	330/18870	0.309746953086361	0.327931705713741	0.163343742898565	TGFB2	1
GO:0042742	BP	GO:0042742	defense response to bacterium	45678	330/18870	0.309746953086361	0.327931705713741	0.163343742898565	PLA2G2A	1
GO:0051251	BP	GO:0051251	positive regulation of lymphocyte activation	45678	330/18870	0.309746953086361	0.327931705713741	0.163343742898565	IGFBP2	1
GO:0055074	BP	GO:0055074	calcium ion homeostasis	45678	331/18870	0.310528793107137	0.3284380783401	0.163595968586566	CYP27B1	1
GO:0033674	BP	GO:0033674	positive regulation of kinase activity	45678	337/18870	0.315202150917445	0.333055397746753	0.165895868903918	TGFB2	1
GO:0042063	BP	GO:0042063	gliogenesis	45678	338/18870	0.315978104882304	0.333549570226979	0.166142017663404	TGFB2	1
GO:0007265	BP	GO:0007265	Ras protein signal transduction	45678	341/18870	0.318300945686668	0.335674096718299	0.167200250529983	TGFB2	1
GO:0070482	BP	GO:0070482	response to oxygen levels	45678	343/18870	0.319845330556793	0.336974340469767	0.167847905750093	TGFB2	1
GO:0043010	BP	GO:0043010	camera-type eye development	45678	344/18870	0.320616272860367	0.337457983691554	0.168088809855118	TGFB2	1
GO:0071496	BP	GO:0071496	cellular response to external stimulus	45678	346/18870	0.322155661476798	0.338748713039743	0.168731725923094	CYP27B1	1
GO:0009895	BP	GO:0009895	negative regulation of catabolic process	45678	349/18870	0.324458517216545	0.340508356574492	0.169608209520518	METTL1	1
GO:0045765	BP	GO:0045765	regulation of angiogenesis	45678	349/18870	0.324458517216545	0.340508356574492	0.169608209520518	TGFB2	1
GO:0046942	BP	GO:0046942	carboxylic acid transport	45678	351/18870	0.325989612849701	0.341783683239706	0.170243	PLA2G2A	1
GO:0015849	BP	GO:0015849	organic acid transport	45678	352/18870	0.326753920756723	0.342253380695813	0.170477411145302	PLA2G2A	1
GO:0030522	BP	GO:0030522	intracellular receptor signaling pathway	45678	353/18870	0.327517403188094	0.342390174154123	0.170545548367459	CYP27B1	1
GO:1990778	BP	GO:1990778	protein localization to cell periphery	45678	353/18870	0.327517403188094	0.342390174154123	0.170545548367459	STAC	1
GO:1901342	BP	GO:1901342	regulation of vasculature development	45678	354/18870	0.328280060990818	0.342856202695044	0.170777678548363	TGFB2	1
GO:1901990	BP	GO:1901990	regulation of mitotic cell cycle phase transition	45678	355/18870	0.329041895011081	0.343320472904523	0.171008932899227	CDK4	1
GO:0031589	BP	GO:0031589	cell-substrate adhesion	45678	356/18870	0.329802906094244	0.343782990745638	0.171239314390278	NPNT	1
GO:0090287	BP	GO:0090287	regulation of cellular response to growth factor stimulus	45678	357/18870	0.330563095084847	0.344243762157656	0.171468825979881	NPNT	1
GO:0006401	BP	GO:0006401	RNA catabolic process	45678	367/18870	0.338119955112607	0.351774799453693	0.175220057710177	METTL1	1
GO:0009306	BP	GO:0009306	protein secretion	45678	368/18870	0.338871156590348	0.352217667080457	0.175440651371918	TGFB2	1
GO:0035592	BP	GO:0035592	establishment of protein localization to extracellular region	45678	369/18870	0.339621546046169	0.352658841479803	0.175660401632123	TGFB2	1
GO:0010631	BP	GO:0010631	epithelial cell migration	45678	372/18870	0.341867850617293	0.354651020486971	0.176652711829292	TGFB2	1
GO:0030336	BP	GO:0030336	negative regulation of cell migration	45678	373/18870	0.34261500031656	0.355085661247622	0.176869207664931	BMP5	1
GO:0006644	BP	GO:0006644	phospholipid metabolic process	45678	375/18870	0.34410687696374	0.355609972182203	0.177130368476786	PLA2G2A	1
GO:0044282	BP	GO:0044282	small molecule catabolic process	45678	375/18870	0.34410687696374	0.355609972182203	0.177130368476786	CYP27B1	1
GO:0090132	BP	GO:0090132	epithelium migration	45678	375/18870	0.34410687696374	0.355609972182203	0.177130368476786	TGFB2	1
GO:0045936	BP	GO:0045936	negative regulation of phosphate metabolic process	45678	376/18870	0.344851605570594	0.356039539339106	0.17734433713554	TGFB2	1
GO:0010563	BP	GO:0010563	negative regulation of phosphorus metabolic process	45678	377/18870	0.345595528804238	0.356127963967796	0.177388381702025	TGFB2	1
GO:0071692	BP	GO:0071692	protein localization to extracellular region	45678	377/18870	0.345595528804238	0.356127963967796	0.177388381702025	TGFB2	1
GO:0002696	BP	GO:0002696	positive regulation of leukocyte activation	45678	380/18870	0.347822474536419	0.357741366395822	0.178192022175952	IGFBP2	1
GO:0090130	BP	GO:0090130	tissue migration	45678	380/18870	0.347822474536419	0.357741366395822	0.178192022175952	TGFB2	1
GO:0001818	BP	GO:0001818	negative regulation of cytokine production	45678	381/18870	0.348563184543706	0.358162740433324	0.178401909817941	TGFB2	1
GO:2000146	BP	GO:2000146	negative regulation of cell motility	45678	388/18870	0.353725765819159	0.36312265523371	0.180872457904134	BMP5	1
GO:0002697	BP	GO:0002697	regulation of immune effector process	45678	389/18870	0.354460088885808	0.363531579312269	0.181076144185117	TGFB2	1
GO:0046486	BP	GO:0046486	glycerolipid metabolic process	45678	390/18870	0.355193617273525	0.363938914668517	0.181279039118864	PLA2G2A	1
GO:0001654	BP	GO:0001654	eye development	45678	391/18870	0.35592635179935	0.364344666647963	0.18148114536799	TGFB2	1
GO:0001701	BP	GO:0001701	in utero embryonic development	45678	392/18870	0.356658293279528	0.364748840575094	0.181682465584637	BMP5	1
GO:0150063	BP	GO:0150063	visual system development	45678	395/18870	0.358849367596698	0.366643074352812	0.182625988976203	TGFB2	1
GO:0050867	BP	GO:0050867	positive regulation of cell activation	45678	396/18870	0.359578145040838	0.367041087673761	0.182824240576871	IGFBP2	1
GO:0048880	BP	GO:0048880	sensory system development	45678	401/18870	0.363210213834282	0.370399105908287	0.184496879292775	TGFB2	1
GO:0051347	BP	GO:0051347	positive regulation of transferase activity	45678	414/18870	0.372562007353247	0.379578241013383	0.189069033367888	TGFB2	1
GO:0040013	BP	GO:0040013	negative regulation of locomotion	45678	423/18870	0.378959545279968	0.385370515030945	0.191954182017554	BMP5	1
GO:0042060	BP	GO:0042060	wound healing	45678	423/18870	0.378959545279968	0.385370515030945	0.191954182017554	TGFB2	1
GO:0050727	BP	GO:0050727	regulation of inflammatory response	45678	425/18870	0.380372759272826	0.386444437120373	0.192489105755065	PLA2G2A	1
GO:0009314	BP	GO:0009314	response to radiation	45678	428/18870	0.382486839019609	0.388227729661554	0.193377368991843	HOXA1	1
GO:0034470	BP	GO:0034470	ncRNA processing	45678	439/18870	0.390179844262034	0.395665034200113	0.197081912161162	METTL1	1
GO:0042391	BP	GO:0042391	regulation of membrane potential	45678	440/18870	0.390874664036897	0.395998489220901	0.197248007083473	CHRNA1	1
GO:0015711	BP	GO:0015711	organic anion transport	45678	443/18870	0.392954602413078	0.397733283265622	0.198112113077146	PLA2G2A	1
GO:0006869	BP	GO:0006869	lipid transport	45678	453/18870	0.39983898844816	0.404323164019541	0.201394551977824	PLA2G2A	1
GO:0006163	BP	GO:0006163	purine nucleotide metabolic process	45678	463/18870	0.406648977591849	0.410825577735182	0.204633423290605	NNMT	1
GO:0006935	BP	GO:0006935	chemotaxis	45678	468/18870	0.410026312431114	0.413851184748568	0.206140487003859	TGFB2	1
GO:0051051	BP	GO:0051051	negative regulation of transport	45678	469/18870	0.410699578784713	0.414050815500381	0.206239923665916	SLN	1
GO:0042330	BP	GO:0042330	taxis	45678	470/18870	0.41137211336683	0.414050815500381	0.206239923665916	TGFB2	1
GO:0044772	BP	GO:0044772	mitotic cell cycle phase transition	45678	470/18870	0.41137211336683	0.414050815500381	0.206239923665916	CDK4	1
GO:0031349	BP	GO:0031349	positive regulation of defense response	45678	480/18870	0.418057377630392	0.420388552598591	0.209396769073333	PLA2G2A	1
GO:0050808	BP	GO:0050808	synapse organization	45678	483/18870	0.420048814535585	0.421998901882547	0.210198888767258	CHRNA1	1
GO:0007264	BP	GO:0007264	small GTPase mediated signal transduction	45678	491/18870	0.425327632082525	0.426905842220122	0.212643050118399	TGFB2	1
GO:0072521	BP	GO:0072521	purine-containing compound metabolic process	45678	493/18870	0.426640168467982	0.42782637838958	0.213101571880013	NNMT	1
GO:0034655	BP	GO:0034655	nucleobase-containing compound catabolic process	45678	496/18870	0.428603621097558	0.429256681071268	0.213814009834117	METTL1	1
GO:0001667	BP	GO:0001667	ameboidal-type cell migration	45678	497/18870	0.429256681071268	0.429256681071268	0.213814009834117	TGFB2	1
GO:0022411	BP	GO:0022411	cellular component disassembly	45678	497/18870	0.429256681071268	0.429256681071268	0.213814009834117	SLN	1
GO:0097128	CC	GO:0097128	cyclin D1-CDK4 complex	45679	2/19886	0.00221144354856895	0.0384588022749684	0.0321071670535127	CDK4	1
GO:0097130	CC	GO:0097130	cyclin D3-CDK4 complex	45679	2/19886	0.00221144354856895	0.0384588022749684	0.0321071670535127	CDK4	1
GO:0106143	CC	GO:0106143	tRNA (m7G46) methyltransferase complex	45679	2/19886	0.00221144354856895	0.0384588022749684	0.0321071670535127	METTL1	1
GO:0030485	CC	GO:0030485	smooth muscle contractile fiber	45679	3/19886	0.00331541398922142	0.0384588022749684	0.0321071670535127	NPNT	1
GO:0097129	CC	GO:0097129	cyclin D2-CDK4 complex	45679	3/19886	0.00331541398922142	0.0384588022749684	0.0321071670535127	CDK4	1
GO:1990788	CC	GO:1990788	GLI-SUFU complex	45679	4/19886	0.00441821843986978	0.0427094449187412	0.0356557979357912	GLI1	1
GO:0043527	CC	GO:0043527	tRNA methyltransferase complex	45679	7/19886	0.00771964757528665	0.0639627941952322	0.0533990659343137	METTL1	1
GO:0005892	CC	GO:0005892	acetylcholine-gated channel complex	45679	16/19886	0.0175613504465968	0.127319790737827	0.106292384282033	CHRNA1	1
GO:0005741	CC	GO:0005741	mitochondrial outer membrane	45710	217/19886	0.0237213885901907	0.152871170914562	0.12762384504664	CYP27B1/PLA2G2A	2
GO:0031968	CC	GO:0031968	organelle outer membrane	45710	246/19886	0.0299208681914025	0.160133168535397	0.133686492788172	CYP27B1/PLA2G2A	2
GO:0019867	CC	GO:0019867	outer membrane	45710	248/19886	0.0303700836877478	0.160133168535397	0.133686492788172	CYP27B1/PLA2G2A	2
GO:0033017	CC	GO:0033017	sarcoplasmic reticulum membrane	45679	44/19886	0.0475876250638109	0.210603162677981	0.175821152144957	SLN	1
GO:0097546	CC	GO:0097546	ciliary base	45679	47/19886	0.0507522610884978	0.210603162677981	0.175821152144957	GLI1	1
GO:0097542	CC	GO:0097542	ciliary tip	45679	48/19886	0.0518049074041415	0.210603162677981	0.175821152144957	GLI1	1
GO:0030315	CC	GO:0030315	T-tubule	45679	51/19886	0.0549561650168519	0.210603162677981	0.175821152144957	STAC	1
GO:0000307	CC	GO:0000307	cyclin-dependent protein kinase holoenzyme complex	45679	54/19886	0.0580974241870291	0.210603162677981	0.175821152144957	CDK4	1
GO:0031093	CC	GO:0031093	platelet alpha granule lumen	45679	67/19886	0.0715947450933235	0.223246629776207	0.186376496727868	TGFB2	1
GO:0031234	CC	GO:0031234	extrinsic component of cytoplasmic side of plasma membrane	45679	71/19886	0.0757104871136286	0.223246629776207	0.186376496727868	STAC	1
GO:0016529	CC	GO:0016529	sarcoplasmic reticulum	45679	75/19886	0.0798088093458621	0.223246629776207	0.186376496727868	SLN	1
GO:0062023	CC	GO:0062023	collagen-containing extracellular matrix	45710	429/19886	0.0807904822289383	0.223246629776207	0.186376496727868	NPNT/TGFB2	2
GO:0031594	CC	GO:0031594	neuromuscular junction	45679	76/19886	0.0808306762982819	0.223246629776207	0.186376496727868	CHRNA1	1
GO:0005604	CC	GO:0005604	basement membrane	45679	90/19886	0.0950235684601322	0.23441739581284	0.195702363110538	NPNT	1
GO:0031091	CC	GO:0031091	platelet alpha granule	45679	91/19886	0.0960293010068021	0.23441739581284	0.195702363110538	TGFB2	1
GO:0016528	CC	GO:0016528	sarcoplasm	45679	93/19886	0.0980375663117986	0.23441739581284	0.195702363110538	SLN	1
GO:0034708	CC	GO:0034708	methyltransferase complex	45679	96/19886	0.10104198095381	0.23441739581284	0.195702363110538	METTL1	1
GO:0099634	CC	GO:0099634	postsynaptic specialization membrane	45679	122/19886	0.126683110191655	0.261763835649547	0.218532421776391	CHRNA1	1
GO:0005923	CC	GO:0005923	bicellular tight junction	45679	126/19886	0.130565394934763	0.261763835649547	0.218532421776391	CDK4	1
GO:0019897	CC	GO:0019897	extrinsic component of plasma membrane	45679	126/19886	0.130565394934763	0.261763835649547	0.218532421776391	STAC	1
GO:1902554	CC	GO:1902554	serine/threonine protein kinase complex	45679	128/19886	0.132500354131131	0.261763835649547	0.218532421776391	CDK4	1
GO:0070160	CC	GO:0070160	tight junction	45679	131/19886	0.135395087404938	0.261763835649547	0.218532421776391	CDK4	1
GO:0042383	CC	GO:0042383	sarcolemma	45679	141/19886	0.144977754290869	0.261879214733976	0.218628745512938	STAC	1
GO:1902911	CC	GO:1902911	protein kinase complex	45679	148/19886	0.151625208599287	0.261879214733976	0.218628745512938	CDK4	1
GO:0001650	CC	GO:0001650	fibrillar center	45679	150/19886	0.153515401740607	0.261879214733976	0.218628745512938	OTP	1
GO:0043296	CC	GO:0043296	apical junction complex	45679	150/19886	0.153515401740607	0.261879214733976	0.218628745512938	CDK4	1
GO:0005930	CC	GO:0005930	axoneme	45679	165/19886	0.167564262257274	0.271460776904414	0.226627871825827	GLI1	1
GO:0097014	CC	GO:0097014	ciliary plasm	45679	166/19886	0.168492896009636	0.271460776904414	0.226627871825827	GLI1	1
GO:0009898	CC	GO:0009898	cytoplasmic side of plasma membrane	45679	173/19886	0.174965698891591	0.27427055501925	0.22897360310137	STAC	1
GO:0019898	CC	GO:0019898	extrinsic component of membrane	45679	207/19886	0.205726835225013	0.311226456144556	0.25982607953992	STAC	1
GO:0098562	CC	GO:0098562	cytoplasmic side of membrane	45679	211/19886	0.209272961890305	0.311226456144556	0.25982607953992	STAC	1
GO:0043292	CC	GO:0043292	contractile fiber	45679	245/19886	0.238810905363243	0.346275812776703	0.289086885439716	NPNT	1
GO:0032838	CC	GO:0032838	plasma membrane bounded cell projection cytoplasm	45679	253/19886	0.245606330186908	0.347443101240016	0.290061391234859	GLI1	1
GO:0045211	CC	GO:0045211	postsynaptic membrane	45679	275/19886	0.26399645315588	0.353795931801369	0.295365024734355	CHRNA1	1
GO:0099568	CC	GO:0099568	cytoplasmic region	45679	291/19886	0.277101462808584	0.353795931801369	0.295365024734355	GLI1	1
GO:0034702	CC	GO:0034702	monoatomic ion channel complex	45679	300/19886	0.284374836162614	0.353795931801369	0.295365024734355	CHRNA1	1
GO:0061695	CC	GO:0061695	transferase complex, transferring phosphorus-containing groups	45679	306/19886	0.289184886595113	0.353795931801369	0.295365024734355	CDK4	1
GO:0031965	CC	GO:0031965	nuclear membrane	45679	311/19886	0.29316967233308	0.353795931801369	0.295365024734355	CDK4	1
GO:0098802	CC	GO:0098802	plasma membrane signaling receptor complex	45679	321/19886	0.301075367012966	0.353795931801369	0.295365024734355	CHRNA1	1
GO:0034774	CC	GO:0034774	secretory granule lumen	45679	322/19886	0.301861277665954	0.353795931801369	0.295365024734355	TGFB2	1
GO:0060205	CC	GO:0060205	cytoplasmic vesicle lumen	45679	325/19886	0.304213951494296	0.353795931801369	0.295365024734355	TGFB2	1
GO:0031983	CC	GO:0031983	vesicle lumen	45679	326/19886	0.304996492932215	0.353795931801369	0.295365024734355	TGFB2	1
GO:0099572	CC	GO:0099572	postsynaptic specialization	45679	346/19886	0.32047202741879	0.36445838412333	0.304266527580276	CHRNA1	1
GO:0097060	CC	GO:0097060	synaptic membrane	45679	393/19886	0.355555286018479	0.389666974145794	0.32531181144658	CHRNA1	1
GO:1902495	CC	GO:1902495	transmembrane transporter complex	45679	394/19886	0.356282612941353	0.389666974145794	0.32531181144658	CHRNA1	1
GO:0016324	CC	GO:0016324	apical plasma membrane	45679	403/19886	0.362793389721947	0.389666974145794	0.32531181144658	IGFBP2	1
GO:1990351	CC	GO:1990351	transporter complex	45679	421/19886	0.375626858457458	0.396115596191501	0.33069541605824	CHRNA1	1
GO:0045177	CC	GO:0045177	apical part of cell	45679	469/19886	0.408654414779621	0.423249215307465	0.353347802253056	IGFBP2	1
GO:0043025	CC	GO:0043025	neuronal cell body	45679	489/19886	0.421917793868093	0.425188995043799	0.354967219092827	TGFB2	1
GO:0005635	CC	GO:0005635	nuclear envelope	45679	494/19886	0.425188995043799	0.425188995043799	0.354967219092827	CDK4	1
GO:0004498	MF	GO:0004498	calcidiol 1-monooxygenase activity	45679	1/18496	0.00118944636678198	0.0209342560553628	0.0132717173556726	CYP27B1	1
GO:0008112	MF	GO:0008112	nicotinamide N-methyltransferase activity	45679	1/18496	0.00118944636678198	0.0209342560553628	0.0132717173556726	NNMT	1
GO:0008176	MF	GO:0008176	tRNA (guanine-N7-)-methyltransferase activity	45679	1/18496	0.00118944636678198	0.0209342560553628	0.0132717173556726	METTL1	1
GO:0030760	MF	GO:0030760	pyridine N-methyltransferase activity	45679	1/18496	0.00118944636678198	0.0209342560553628	0.0132717173556726	NNMT	1
GO:0062185	MF	GO:0062185	secalciferol 1-monooxygenase activity	45679	1/18496	0.00118944636678198	0.0209342560553628	0.0132717173556726	CYP27B1	1
GO:0034714	MF	GO:0034714	type III transforming growth factor beta receptor binding	45679	3/18496	0.00356428891874527	0.0522762374749307	0.0331416338058771	TGFB2	1
GO:0031995	MF	GO:0031995	insulin-like growth factor II binding	45679	8/18496	0.00947783729218987	0.0952557991102182	0.0603894420196359	IGFBP2	1
GO:0005114	MF	GO:0005114	type II transforming growth factor beta receptor binding	45679	11/18496	0.013009870421067	0.0952557991102182	0.0603894420196359	TGFB2	1
GO:0042166	MF	GO:0042166	acetylcholine binding	45679	11/18496	0.013009870421067	0.0952557991102182	0.0603894420196359	CHRNA1	1
GO:0070700	MF	GO:0070700	BMP receptor binding	45679	11/18496	0.013009870421067	0.0952557991102182	0.0603894420196359	BMP5	1
GO:0016423	MF	GO:0016423	tRNA (guanine) methyltransferase activity	45679	12/18496	0.014184540848481	0.0952557991102182	0.0603894420196359	METTL1	1
GO:0031994	MF	GO:0031994	insulin-like growth factor I binding	45679	13/18496	0.0153578767120021	0.0952557991102182	0.0603894420196359	IGFBP2	1
GO:0071837	MF	GO:0071837	HMG box domain binding	45679	13/18496	0.0153578767120021	0.0952557991102182	0.0603894420196359	HOXA3	1
GO:0008083	MF	GO:0008083	growth factor activity	45710	162/18496	0.015700343559961	0.0952557991102182	0.0603894420196359	BMP5/TGFB2	2
GO:0001228	MF	GO:0001228	DNA-binding transcription activator activity, RNA polymerase II-specific	45738	471/18496	0.0176345978333188	0.0952557991102182	0.0603894420196359	OTX1/HOXA1/GLI1	3
GO:0001216	MF	GO:0001216	DNA-binding transcription activator activity	45738	475/18496	0.0180333136693717	0.0952557991102182	0.0603894420196359	OTX1/HOXA1/GLI1	3
GO:0042165	MF	GO:0042165	neurotransmitter binding	45679	17/18496	0.0200379033868872	0.0952557991102182	0.0603894420196359	CHRNA1	1
GO:0047498	MF	GO:0047498	calcium-dependent phospholipase A2 activity	45679	17/18496	0.0200379033868872	0.0952557991102182	0.0603894420196359	PLA2G2A	1
GO:0008757	MF	GO:0008757	S-adenosylmethionine-dependent methyltransferase activity	45710	187/18496	0.0205665929897062	0.0952557991102182	0.0603894420196359	METTL1/NNMT	2
GO:0005520	MF	GO:0005520	insulin-like growth factor binding	45679	19/18496	0.0223699468170976	0.0984277659952294	0.0624003779634827	IGFBP2	1
GO:0015464	MF	GO:0015464	acetylcholine receptor activity	45679	22/18496	0.0258580818956247	0.0990665547710052	0.0628053517088909	CHRNA1	1
GO:0008168	MF	GO:0008168	methyltransferase activity	45710	215/18496	0.0266674219884372	0.0990665547710052	0.0628053517088909	METTL1/NNMT	2
GO:0022848	MF	GO:0022848	acetylcholine-gated monoatomic cation-selective channel activity	45679	23/18496	0.0270181513011832	0.0990665547710052	0.0628053517088909	CHRNA1	1
GO:0070696	MF	GO:0070696	transmembrane receptor protein serine/threonine kinase binding	45679	23/18496	0.0270181513011832	0.0990665547710052	0.0628053517088909	BMP5	1
GO:0016741	MF	GO:0016741	transferase activity, transferring one-carbon groups	45710	226/18496	0.0292424572923711	0.0995893761668531	0.0631368054646318	METTL1/NNMT	2
GO:0005160	MF	GO:0005160	transforming growth factor beta receptor binding	45679	26/18496	0.0304904526664718	0.0995893761668531	0.0631368054646318	TGFB2	1
GO:0005125	MF	GO:0005125	cytokine activity	45710	237/18496	0.0319138703368847	0.0995893761668531	0.0631368054646318	BMP5/TGFB2	2
GO:0004693	MF	GO:0004693	cyclin-dependent protein serine/threonine kinase activity	45679	29/18496	0.0339509236932454	0.0995893761668531	0.0631368054646318	CDK4	1
GO:0033612	MF	GO:0033612	receptor serine/threonine kinase binding	45679	29/18496	0.0339509236932454	0.0995893761668531	0.0631368054646318	BMP5	1
GO:0097472	MF	GO:0097472	cyclin-dependent protein kinase activity	45679	29/18496	0.0339509236932454	0.0995893761668531	0.0631368054646318	CDK4	1
GO:0008175	MF	GO:0008175	tRNA methyltransferase activity	45679	33/18496	0.0385465486556157	0.108897408498679	0.0690378307467703	METTL1	1
GO:0030332	MF	GO:0030332	cyclin binding	45679	34/18496	0.0396921899885289	0.108897408498679	0.0690378307467703	CDK4	1
GO:0004623	MF	GO:0004623	phospholipase A2 activity	45679	35/18496	0.0408365281870047	0.108897408498679	0.0690378307467703	PLA2G2A	1
GO:0005231	MF	GO:0005231	excitatory extracellular ligand-gated monoatomic ion channel activity	45679	37/18496	0.0431213008262692	0.111286655759693	0.0705525449194228	CHRNA1	1
GO:0016709	MF	GO:0016709	oxidoreductase activity, acting on paired donors, with incorporation or reduction of molecular oxygen, NAD(P)H as one donor, and incorporation of one atom of oxygen	45679	38/18496	0.0442617380862417	0.111286655759693	0.0705525449194228	CYP27B1	1
GO:0001227	MF	GO:0001227	DNA-binding transcription repressor activity, RNA polymerase II-specific	45710	326/18496	0.0567491752216996	0.137178808775719	0.0869674266161856	HOXA2/OTP	2
GO:0016538	MF	GO:0016538	cyclin-dependent protein serine/threonine kinase regulator activity	45679	50/18496	0.0578461815857488	0.137178808775719	0.0869674266161856	CDK4	1
GO:0001217	MF	GO:0001217	DNA-binding transcription repressor activity	45710	334/18496	0.0592363037895151	0.137178808775719	0.0869674266161856	HOXA2/OTP	2
GO:0050997	MF	GO:0050997	quaternary ammonium group binding	45679	54/18496	0.0623332274013012	0.139593954408977	0.0884985596133466	CHRNA1	1
GO:1904315	MF	GO:1904315	transmitter-gated monoatomic ion channel activity involved in regulation of postsynaptic membrane potential	45679	55/18496	0.0634517974586258	0.139593954408977	0.0884985596133466	CHRNA1	1
GO:0099529	MF	GO:0099529	neurotransmitter receptor activity involved in regulation of postsynaptic membrane potential	45679	57/18496	0.0656851175832289	0.14098269139815	0.0893789789964348	CHRNA1	1
GO:0022824	MF	GO:0022824	transmitter-gated monoatomic ion channel activity	45679	61/18496	0.0701365165059027	0.143535196570219	0.0909971939978664	CHRNA1	1
GO:0022835	MF	GO:0022835	transmitter-gated channel activity	45679	61/18496	0.0701365165059027	0.143535196570219	0.0909971939978664	CHRNA1	1
GO:0008173	MF	GO:0008173	RNA methyltransferase activity	45679	65/18496	0.074567667039462	0.149135334078924	0.0945475204088873	METTL1	1
GO:0098960	MF	GO:0098960	postsynaptic neurotransmitter receptor activity	45679	72/18496	0.0822737214834948	0.160890833123279	0.102000169324567	CHRNA1	1
GO:0005230	MF	GO:0005230	extracellular ligand-gated monoatomic ion channel activity	45679	74/18496	0.0844641764396705	0.161583641884587	0.102439390189989	CHRNA1	1
GO:0000049	MF	GO:0000049	tRNA binding	45679	79/18496	0.08991850130859	0.168358045003317	0.106734167286792	METTL1	1
GO:0051117	MF	GO:0051117	ATPase binding	45679	84/18496	0.0953418005227872	0.173167391521542	0.109783154911982	SLN	1
GO:0001540	MF	GO:0001540	amyloid-beta binding	45679	85/18496	0.0964227520972221	0.173167391521542	0.109783154911982	TGFB2	1
GO:0004725	MF	GO:0004725	protein tyrosine phosphatase activity	45679	96/18496	0.108232138206241	0.190223554642488	0.120596272680046	EYA4	1
GO:0030594	MF	GO:0030594	neurotransmitter receptor activity	45679	99/18496	0.111427221151138	0.190223554642488	0.120596272680046	CHRNA1	1
GO:0008170	MF	GO:0008170	N-methyltransferase activity	45679	101/18496	0.113551202589124	0.190223554642488	0.120596272680046	NNMT	1
GO:0004497	MF	GO:0004497	monooxygenase activity	45679	104/18496	0.116728090348799	0.190223554642488	0.120596272680046	CYP27B1	1
GO:0004620	MF	GO:0004620	phospholipase activity	45679	104/18496	0.116728090348799	0.190223554642488	0.120596272680046	PLA2G2A	1
GO:0099094	MF	GO:0099094	ligand-gated monoatomic cation channel activity	45679	110/18496	0.12304929219982	0.196878867519712	0.124815549982592	CHRNA1	1
GO:0016298	MF	GO:0016298	lipase activity	45679	128/18496	0.141754845252162	0.222126708558544	0.140821956382809	PLA2G2A	1
GO:0140101	MF	GO:0140101	catalytic activity, acting on a tRNA	45679	131/18496	0.144835171870164	0.222126708558544	0.140821956382809	METTL1	1
GO:0044325	MF	GO:0044325	transmembrane transporter binding	45679	133/18496	0.146882857046934	0.222126708558544	0.140821956382809	STAC	1
GO:0019838	MF	GO:0019838	growth factor binding	45679	135/18496	0.148925861419933	0.222126708558544	0.140821956382809	IGFBP2	1
GO:0020037	MF	GO:0020037	heme binding	45679	141/18496	0.155026891525356	0.224137183748873	0.142096539936486	CYP27B1	1
GO:0015276	MF	GO:0015276	ligand-gated monoatomic ion channel activity	45679	146/18496	0.160079170475671	0.224137183748873	0.142096539936486	CHRNA1	1
GO:0022834	MF	GO:0022834	ligand-gated channel activity	45679	147/18496	0.161086160026055	0.224137183748873	0.142096539936486	CHRNA1	1
GO:0046906	MF	GO:0046906	tetrapyrrole binding	45679	151/18496	0.165102606024353	0.224137183748873	0.142096539936486	CYP27B1	1
GO:0005506	MF	GO:0005506	iron ion binding	45679	153/18496	0.167103939257092	0.224137183748873	0.142096539936486	CYP27B1	1
GO:0052689	MF	GO:0052689	carboxylic ester hydrolase activity	45679	153/18496	0.167103939257092	0.224137183748873	0.142096539936486	PLA2G2A	1
GO:0005178	MF	GO:0005178	integrin binding	45679	154/18496	0.168102887811654	0.224137183748873	0.142096539936486	NPNT	1
GO:0005201	MF	GO:0005201	extracellular matrix structural constituent	45679	166/18496	0.180001416891444	0.236419771439508	0.149883347922176	NPNT	1
GO:0004721	MF	GO:0004721	phosphoprotein phosphatase activity	45679	176/18496	0.189792594833197	0.245613946254725	0.155712190807422	EYA4	1
GO:0016705	MF	GO:0016705	oxidoreductase activity, acting on paired donors, with incorporation or reduction of molecular oxygen	45679	179/18496	0.192708119475416	0.245772674113574	0.155812819713151	CYP27B1	1
GO:0019902	MF	GO:0019902	phosphatase binding	45679	189/18496	0.202354379337938	0.254388362596265	0.161274918870838	SH2D4A	1
GO:0019887	MF	GO:0019887	protein kinase regulator activity	45679	226/18496	0.237097696185714	0.293867567103421	0.186303601154083	CDK4	1
GO:0019207	MF	GO:0019207	kinase regulator activity	45679	256/18496	0.264202693019616	0.322914402579531	0.204718460965492	CDK4	1
GO:0016791	MF	GO:0016791	phosphatase activity	45679	270/18496	0.276534761636411	0.327537826524472	0.207649579016711	EYA4	1
GO:0005126	MF	GO:0005126	cytokine receptor binding	45679	273/18496	0.279151556696993	0.327537826524472	0.207649579016711	TGFB2	1
GO:0008017	MF	GO:0008017	microtubule binding	45679	273/18496	0.279151556696993	0.327537826524472	0.207649579016711	GLI1	1
GO:0022839	MF	GO:0022839	monoatomic ion gated channel activity	45679	325/18496	0.323098979619821	0.365446532540983	0.231682610342968	CHRNA1	1
GO:0042277	MF	GO:0042277	peptide binding	45679	325/18496	0.323098979619821	0.365446532540983	0.231682610342968	TGFB2	1
GO:0022836	MF	GO:0022836	gated channel activity	45679	326/18496	0.323918517479508	0.365446532540983	0.231682610342968	CHRNA1	1
GO:0005261	MF	GO:0005261	monoatomic cation channel activity	45679	333/18496	0.329628819715523	0.367181470062861	0.232782510925019	CHRNA1	1
GO:0042578	MF	GO:0042578	phosphoric ester hydrolase activity	45679	358/18496	0.349649261202486	0.382433874984439	0.242452097777216	EYA4	1
GO:0106310	MF	GO:0106310	protein serine kinase activity	45679	361/18496	0.352012998565223	0.382433874984439	0.242452097777216	CDK4	1
GO:0015631	MF	GO:0015631	tubulin binding	45679	379/18496	0.366024126827738	0.392806380010255	0.24902796818832	GLI1	1
GO:0004857	MF	GO:0004857	enzyme inhibitor activity	45679	386/18496	0.371394407979474	0.393767565086671	0.249637331932937	SLN	1
GO:0140098	MF	GO:0140098	catalytic activity, acting on RNA	45679	395/18496	0.378235272544302	0.396246475998793	0.251208890286316	METTL1	1
GO:0033218	MF	GO:0033218	amide binding	45679	405/18496	0.385752877650067	0.39936768509654	0.253187647250199	TGFB2	1
GO:0004674	MF	GO:0004674	protein serine/threonine kinase activity	45679	427/18496	0.401987382792786	0.411335926578664	0.260775168763986	CDK4	1
GO:0005216	MF	GO:0005216	monoatomic ion channel activity	45679	443/18496	0.413536164759117	0.418289454009222	0.265183505532162	CHRNA1	1
GO:0005543	MF	GO:0005543	phospholipid binding	45679	484/18496	0.442166217352301	0.442166217352301	0.280320688034354	PLA2G2A	1
