# Supplementary material for: Deciphering the impact of intra-tumoral bacterial infiltration on multi-omics profiles in low-grade gliomas
Source: Front Oncol. 2025 Jun 18;15:1582068. doi: 10.3389/fonc.2025.1582068 (PMC12213438; doi:10.3389/fonc.2025.1582068)
Supplement: Supplementary file 1 [file DataSheet1.zip › suppl.images and tables/Table S6.xlsx]

## Sheet: 甲基化百分比low
Low	Methylation	Partial_methylation	Unmethylation		High	Methylation	Partial_methylation	Unmethylation
SFRP1	0	14.1732	85.8268		SFRP1	0.395257	19.3676	80.2372
SFRP2	0	17.7165	82.2835		SFRP2	0.790514	26.8775	72.332
SFRP4	44.4882	43.7008	11.811		SFRP4	32.8063	40.7115	26.4822
SFRP5	0	1.1811	98.8189		SFRP5	0	3.16206	96.8379
TCF7L1	0	25.1969	74.8031		TCF7L1	0.395257	18.9723	80.6324
TLE1	0	69.685	30.315		TLE1	0	73.1225	26.8775
TLE2	0	0	100		TLE2	0	0.395257	99.6047
TLE3	0.787402	51.9685	47.2441		TLE3	1.18577	58.498	40.3162
TLE4	46.8504	42.126	11.0236		TLE4	35.9684	37.1542	26.8775
WIF1	3.54331	34.6457	61.811		WIF1	5.92885	37.9447	56.1265
ZNRF3	33.4646	66.5354	0		ZNRF3	27.2727	72.7273	0
CTNNB1	0	0	100		CTNNB1	0	0.395257	99.6047
APC	0	0	100		APC	NA	NA	NA
AXIN1	100	0	0		AXIN1	100	0	0
AXIN2	95.2756	4.72441	0		AXIN2	95.6522	4.34783	0
DKK1	0	41.3386	58.6614		DKK1	0.395257	37.9447	61.6601
DKK2	0	1.9685	98.0315		DKK2	0.395257	5.92885	93.6759
DKK3	54.3307	45.2756	0.393701		DKK3	42.2925	57.3123	0.395257
GSK3B	0	4.72441	95.2756		GSK3B	NA	NA	NA
RNF43	80.7087	19.2913	0		RNF43	71.1462	28.4585	0.395257
TCF7	34.6457	53.5433	11.811		TCF7	30.0395	47.8261	22.1344
TCF7L2	0	0.393701	99.6063		TCF7L2	0	1.58103	98.419
AKT1	91.7323	8.26772	0		AKT1	94.0711	5.92885	0
AKT2	0	0.787402	99.2126		AKT2	NA	NA	NA
AKT3	0	71.2598	28.7402		AKT3	NA	NA	NA
INPP4B	11.0236	75.1969	13.7795		INPP4B	11.4625	68.3794	20.1581
MLST8	0	1.9685	98.0315		MLST8	0	1.58103	98.419
MTOR	0	0	100		MTOR	NA	NA	NA
PIK3CA	0	0	100		PIK3CA	0	0	100
PIK3CB	100	0	0		PIK3CB	99.2095	0.790514	0
PIK3R1	0	20.4724	79.5276		PIK3R1	0	28.0632	71.9368
PIK3R2	0	4.33071	95.6693		PIK3R2	0	7.11462	92.8854
PIK3R3	NA	NA	NA		PIK3R3	NA	NA	NA
PPP2R1A	0	0	100		PPP2R1A	0	0	100
PTEN	0	0	100		PTEN	0	0.395257	99.6047
RHEB	41.7323	56.2992	1.9685		RHEB	36.3636	58.498	5.13834
RICTOR	0	0	100		RICTOR	0	0	100
RPTOR	0.787402	68.5039	30.7087		RPTOR	0.395257	73.1225	26.4822
RPS6KB1	0	1.1811	98.8189		RPS6KB1	NA	NA	NA
STK11	0	14.5669	85.4331		STK11	0	10.6719	89.3281
TSC1	0	0.787402	99.2126		TSC1	NA	NA	NA
TSC2	0	4.33071	95.6693		TSC2	0	5.5336	94.4664
TP53	14.9606	85.0394	0		TP53	10.6719	89.3281	0
MDM2	0	0	100		MDM2	0	0.395257	99.6047
MDM4	0.787402	95.2756	3.93701		MDM4	3.95257	89.3281	6.71937
CDKN2A	0	14.1732	85.8268		CDKN2A	0	24.5059	75.4941
TP53BP1	0	0	100		TP53BP1	0	0	100
TGFB1	1.9685	18.8976	79.1339		TGFB1	1.18577	16.2055	82.6087
TGFB2	26.7717	61.811	11.4173		TGFB2	18.5771	54.1502	27.2727
TGFB3	39.3701	60.2362	0.393701		TGFB3	32.0158	67.5889	0.395257
TGFBR1	79.5276	20.0787	0.393701		TGFBR1	67.9842	31.2253	0.790514
TGFBR2	92.9134	7.08661	0		TGFBR2	85.7708	14.2292	0
TGFBR3	4.33071	74.4094	21.2598		TGFBR3	1.97628	60.8696	37.1542
BMP2	41.3386	53.5433	5.11811		BMP2	57.3123	37.9447	4.74308
BMP3	41.7323	55.5118	2.75591		BMP3	33.9921	53.7549	12.253
BMP4	0	1.5748	98.4252		BMP4	0.395257	1.58103	98.0237
BMP6	0	1.1811	98.8189		BMP6	0	1.97628	98.0237
BMP7	0	22.8346	77.1654		BMP7	0	19.7628	80.2372
BMPR1A	NA	NA	NA		BMPR1A	0	60.4743	39.5257
BMPR1B	0	0.393701	99.6063		BMPR1B	0	0.790514	99.2095
BMPR2	0	43.7008	56.2992		BMPR2	NA	NA	NA
ACVR1	82.6772	17.3228	0		ACVR1	75.8893	24.1107	0
ACVR1B	94.0945	5.90551	0		ACVR1B	94.4664	5.5336	0
ACVR1C	75.9843	24.0157	0		ACVR1C	69.5652	29.249	1.18577
ACVR2A	100	0	0		ACVR2A	99.6047	0.395257	0
ACVR2B	0	0	100		ACVR2B	0	0	100
ACVRL1	64.9606	35.0394	0		ACVRL1	62.4506	37.5494	0
NODAL	10.6299	87.4016	1.9685		NODAL	7.50988	88.1423	4.34783
GDF1	0	100	0		GDF1	1.18577	98.8142	0
GDF11	0	98.4252	1.5748		GDF11	0.395257	96.8379	2.7668
INHBA	0	0.787402	99.2126		INHBA	0	2.37154	97.6285
INHBB	1.1811	64.9606	33.8583		INHBB	0.790514	58.1028	41.1067
INHBC	0	98.8189	1.1811		INHBC	0	92.4901	7.50988
INHBE	34.252	65.748	0		INHBE	23.7154	75.8893	0.395257
SMAD2	0	0	100		SMAD2	0	0	100
SMAD3	10.2362	87.4016	2.3622		SMAD3	4.74308	92.4901	2.7668
SMAD1	0.787402	61.0236	38.189		SMAD1	0	62.8458	37.1542
SMAD5	0	0	100		SMAD5	0	0	100
SMAD4	NA	NA	NA		SMAD4	NA	NA	NA
SMAD9	0	0	100		SMAD9	NA	NA	NA
SMAD6	0	17.3228	82.6772		SMAD6	0	12.253	87.747
SMAD7	0	30.315	69.685		SMAD7	0	39.9209	60.0791
SPTBN1	87.4016	12.5984	0		SPTBN1	80.6324	19.3676	0
TGFBRAP1	0	42.126	57.874		TGFBRAP1	0.395257	47.0356	52.5692
ZFYVE9	0	0	100		ZFYVE9	0	0	100
